# Supplementary material for: N-(4-Meth­oxy-2-methyl-5-nitro­phen­yl)acetamide
Source: IUCrdata. 2025 Jun 3;10(Pt 6):x250470. doi: 10.1107/S2414314625004705 (PMC12230592; doi:10.1107/S2414314625004705)
Supplement: Supplementary file 1 [file x-10-x250470-sup1.cif]

##############################################################################
#                                                                            #
# This CIF contains the data for a data article accepted for                 #
# publication in IUCrData. It conforms to the requirements of                #
# Notes for Authors for IUCrData, and has been                               #
# peer reviewed under the auspices of IUCrData.                              #
#                                                                            #
# Full details of the Crystallographic Information File format               #
# are given in the paper "The Crystallographic Information File (CIF):       #
# a New Standard Archive File for Crystallography" by S. R. Hall, F. H.      #
# Allen and I. D. Brown [Acta Cryst. (1991), A47, 655-685].                  #
#                                                                            #
# The current version of the core CIF dictionary is obtainable from          #
# ftp://ftp.iucr.org/pub/cif_core.dic.                                       #
#                                                                            #
# Software is freely available for graphical display of the structure(s)     #
# in this CIF. For information consult the CIF software page                 #
# http://www.iucr.org/resources/cif/software.                                #
#                                                                            #
# This file may be used for bona fide research purposes within the           #
# scientific community so long as proper attribution is given to the data    # 
# article from which it was obtained.                                        #
#                                                                            #
##############################################################################
data_I
_audit_creation_method     'SHELXL-2019/1'
_journal_date_recd_electronic     2025-05-23
_journal_date_accepted     2025-05-24
_journal_name_full     'IUCrData'
_journal_year     2025
_journal_volume     10
_journal_issue      1
_journal_page_first     0
_journal_page_last     0
_journal_paper_category     HO
_journal_paper_doi     10.1107/S2414314625004705
_journal_coeditor_code     HB4520
_publ_contact_author_name     'Rao M. Uppu'
_publ_contact_author_address
;
Department of Environmental Toxicology, Southern University and A&M College, Baton Rouge, LA 70803, USA
;
_publ_contact_author_email     'rao_uppu@subr.edu'
_publ_contact_author_fax     '+ (225) 771-5350'
_publ_contact_author_phone     '+1 (225) 771-4525'
_publ_section_title
;
<i>N</i>-(4-Methoxy-2-methyl-5-nitrophenyl)acetamide
;
loop_
    _publ_author_name
    _publ_author_footnote
    _publ_author_address
    'Uppu, Rao M.' .
;
Department of Environmental Toxicology, Southern University and A&M College,
Baton Rouge, LA 70813,
USA
;
    'Fronczek, Frank R.' .
;
Department of Chemistry, Louisiana State University, Baton Rouge, LA 70803,
USA
;
_publ_section_synopsis
;
In the title compound, C~10~H~12~N~2~O~4~, the four substituents lie out of the
phenyl plane by varying degrees. In the extended structure, the acetamide NH
group donates a hydrogen bond to an acetamide carbonyl O atom, thereby forming
chains propagating in the [010] direction.
;
_chemical_name_systematic
;
<i>N</i>-(4-Methoxy-2-methyl-5-nitrophenyl)acetamide
;
_chemical_name_common     ?
_chemical_formula_moiety     'C10 H12 N2 O4'
_chemical_formula_sum     'C10 H12 N2 O4'
_chemical_formula_iupac     'C10 H12 N2 O4'
_chemical_formula_weight     224.22
_chemical_melting_point     ?
_space_group_crystal_system     orthorhombic
_space_group_name_H-M_alt     'P b c a'
_space_group_name_Hall     '-P 2ac 2ab'
loop_
    _space_group_symop_operation_xyz
    'x, y, z'
    '-x+1/2, -y, z+1/2'
    '-x, y+1/2, -z+1/2'
    'x+1/2, -y+1/2, -z'
    '-x, -y, -z'
    'x-1/2, y, -z-1/2'
    'x, -y-1/2, z-1/2'
    '-x-1/2, y-1/2, z'
_cell_length_a     14.2323(6)
_cell_length_b     7.6198(3)
_cell_length_c     19.8463(8)
_cell_angle_alpha     90
_cell_angle_beta     90
_cell_angle_gamma     90
_cell_volume     2152.28(15)
_cell_formula_units_Z     8
_cell_measurement_reflns_used     8628
_cell_measurement_theta_min     4.46
_cell_measurement_theta_max     79.41
_cell_measurement_temperature     100.0(5)
_exptl_crystal_description     'lath'
_exptl_crystal_colour     'colourless'
_exptl_crystal_size_max     0.230
_exptl_crystal_size_mid     0.040
_exptl_crystal_size_min     0.020
_exptl_crystal_density_diffrn     1.384
_exptl_crystal_density_meas     ?
_exptl_crystal_density_method     ?
_exptl_crystal_F_000     944
_exptl_absorpt_coefficient_mu     0.918
_exptl_absorpt_correction_type     multi-scan
_exptl_absorpt_process_details
;
(SADABS; Krause <i>et al.</i>, 2015)
;
_exptl_absorpt_correction_T_min     0.722
_exptl_absorpt_correction_T_max     0.982
_diffrn_ambient_temperature     100.0(5)
_diffrn_radiation_type     CuK\a
_diffrn_radiation_wavelength     1.54184
_diffrn_radiation_source     'I\mS 3.0 microfocus'
_diffrn_measurement_device_type     'Bruker D8 Venture DUO with Photon III C14'
_diffrn_measurement_method     '\f and \w scans'
_diffrn_detector_area_resol_mean     ?
_diffrn_reflns_number     25336
_diffrn_reflns_av_R_equivalents     0.1595
_diffrn_reflns_av_unetI/netI     0.1269
_diffrn_reflns_theta_min     4.456
_diffrn_reflns_theta_max     79.486
_diffrn_reflns_theta_full     67.684
_diffrn_measured_fraction_theta_max     0.983
_diffrn_measured_fraction_theta_full     0.997
_diffrn_reflns_limit_h_min     -18
_diffrn_reflns_limit_h_max     16
_diffrn_reflns_limit_k_min     -9
_diffrn_reflns_limit_k_max     9
_diffrn_reflns_limit_l_min     -24
_diffrn_reflns_limit_l_max     25
_refine_special_details
;
All H atoms were located in difference maps and those on C were
thereafter treated as riding in geometrically idealized positions with C---H
distances 0.95 \%A for phenyl and 0.98 \%A for methyl. Coordinates of the
N---H atom were refined. <i>U</i>~iso~(H) values were assigned as
1.2<i>U</i>~eq~ for the attached atom (1.5 for methyl). Torsional parameters
were refined for the methyl groups.
;
_reflns_number_total     2301
_reflns_number_gt     1853
_reflns_threshold_expression     'I > 2\s(I)'
_refine_ls_structure_factor_coef     Fsqd
_refine_ls_matrix_type     full
_refine_ls_R_factor_all     0.0954
_refine_ls_R_factor_gt     0.0534
_refine_ls_wR_factor_gt     0.1273
_refine_ls_wR_factor_ref     0.1364
_refine_ls_goodness_of_fit_ref     1.042
_refine_ls_restrained_S_all     1.042
_refine_ls_number_reflns     2301
_refine_ls_number_parameters     151
_refine_ls_number_restraints     0
_refine_ls_hydrogen_treatment     mixed
_refine_ls_weighting_scheme     calc
_refine_ls_weighting_details
              'w=1/[\s^2^(Fo^2^)+(0.0839P)^2^+0.5117P] where P=(Fo^2^+2Fc^2^)/3'
_atom_sites_solution_hydrogens     mixed
_atom_sites_solution_primary     dual
_atom_sites_solution_secondary     ?
_refine_ls_shift/su_max     0.001
_refine_ls_shift/su_mean     0.000
_refine_diff_density_max     0.374
_refine_diff_density_min     -0.414
_refine_ls_extinction_method     none
_refine_ls_extinction_coef     .
loop_
    _atom_type_symbol
    _atom_type_description
    _atom_type_scat_dispersion_real
    _atom_type_scat_dispersion_imag
    _atom_type_scat_source
    'C' 'C' 0.0181 0.0091
                         'International Tables Vol C Tables 4.2.6.8 and 6.1.1.4'
    'H' 'H' 0.0000 0.0000
                         'International Tables Vol C Tables 4.2.6.8 and 6.1.1.4'
    'N' 'N' 0.0311 0.0180
                         'International Tables Vol C Tables 4.2.6.8 and 6.1.1.4'
    'O' 'O' 0.0492 0.0322
                         'International Tables Vol C Tables 4.2.6.8 and 6.1.1.4'
_computing_data_collection
;
APEX5 (Bruker, 2016)
;
_computing_cell_refinement
;
SAINT (Bruker, 2016)
;
_computing_data_reduction
;
SAINT (Bruker, 2016)
;
_computing_structure_solution
;
<i>SHELXT2018/2</i> (Sheldrick, 2015a)
;
_computing_structure_refinement
;
<i>SHELXL2019/1</i> (Sheldrick, 2015b)
;
_computing_molecular_graphics
;
Mercury (Macrae <i>et al.</i>, 2020)
;
_computing_publication_material
;
publCIF (Westrip, 2010)
;
loop_
    _atom_site_type_symbol
    _atom_site_label
    _atom_site_fract_x
    _atom_site_fract_y
    _atom_site_fract_z
    _atom_site_U_iso_or_equiv
    _atom_site_adp_type
    _atom_site_calc_flag
    _atom_site_occupancy
    _atom_site_disorder_assembly
    _atom_site_disorder_group
    O O1 0.34418(8) 0.78233(14) 0.55179(6) 0.0238(3) Uani d 1 . .
    O O2 0.14170(7) 0.65326(13) 0.83184(5) 0.0199(3) Uani d 1 . .
    O O3 0.16525(11) 0.7593(3) 0.52701(8) 0.0556(5) Uani d 1 . .
    O O4 0.07202(8) 0.71866(19) 0.61014(6) 0.0326(3) Uani d 1 . .
    N N1 0.25448(9) 0.46222(15) 0.79712(6) 0.0173(3) Uani d 1 . .
    H H1N 0.2850(15) 0.370(3) 0.8043(11) 0.021 Uiso d 1 . .
    N N2 0.15115(9) 0.72149(17) 0.58592(7) 0.0222(3) Uani d 1 . .
    C C1 0.32443(10) 0.70066(17) 0.61038(7) 0.0177(3) Uani d 1 . .
    C C2 0.23007(10) 0.67361(18) 0.62915(7) 0.0169(3) Uani d 1 . .
    C C3 0.20741(9) 0.59707(17) 0.69062(7) 0.0159(3) Uani d 1 . .
    H H3 0.143309 0.580561 0.702360 0.019 Uiso calc 1 . .
    C C4 0.27693(10) 0.54469(17) 0.73487(7) 0.0154(3) Uani d 1 . .
    C C5 0.37149(10) 0.56655(18) 0.71717(7) 0.0181(3) Uani d 1 . .
    C C6 0.39333(10) 0.64377(18) 0.65543(8) 0.0192(3) Uani d 1 . .
    H H6 0.457538 0.658219 0.643570 0.023 Uiso calc 1 . .
    C C7 0.18799(10) 0.51835(18) 0.84076(7) 0.0174(3) Uani d 1 . .
    C C8 0.17255(12) 0.4061(2) 0.90199(8) 0.0263(3) Uani d 1 . .
    H H8A 0.221118 0.315107 0.904041 0.039 Uiso calc 1 . .
    H H8B 0.110504 0.350799 0.899344 0.039 Uiso calc 1 . .
    H H8C 0.175971 0.479260 0.942536 0.039 Uiso calc 1 . .
    C C9 0.44939(11) 0.5085(2) 0.76307(9) 0.0274(4) Uani d 1 . .
    H H9A 0.510092 0.538858 0.742883 0.041 Uiso calc 1 . .
    H H9B 0.445817 0.381196 0.769593 0.041 Uiso calc 1 . .
    H H9C 0.443105 0.567589 0.806702 0.041 Uiso calc 1 . .
    C C10 0.44162(13) 0.8017(3) 0.53463(8) 0.0313(4) Uani d 1 . .
    H H10A 0.447058 0.860973 0.490986 0.047 Uiso calc 1 . .
    H H10B 0.471040 0.685593 0.531880 0.047 Uiso calc 1 . .
    H H10C 0.473279 0.871596 0.569293 0.047 Uiso calc 1 . .
loop_
    _atom_site_aniso_label
    _atom_site_aniso_U_11
    _atom_site_aniso_U_22
    _atom_site_aniso_U_33
    _atom_site_aniso_U_12
    _atom_site_aniso_U_13
    _atom_site_aniso_U_23
    O1 0.0276(6) 0.0242(6) 0.0196(5) -0.0065(4) 0.0059(4) 0.0035(4)
    O2 0.0197(5) 0.0166(5) 0.0235(5) 0.0003(4) 0.0032(4) 0.0017(4)
    O3 0.0339(7) 0.1045(14) 0.0285(7) 0.0073(8) 0.0004(5) 0.0335(8)
    O4 0.0196(6) 0.0494(8) 0.0288(6) 0.0028(5) -0.0025(4) 0.0087(5)
    N1 0.0186(6) 0.0131(6) 0.0201(6) 0.0017(4) 0.0001(4) 0.0031(4)
    N2 0.0238(6) 0.0227(6) 0.0203(6) 0.0004(5) -0.0014(5) 0.0045(5)
    C1 0.0230(7) 0.0121(6) 0.0182(6) -0.0033(5) 0.0036(5) -0.0009(5)
    C2 0.0192(7) 0.0138(6) 0.0177(6) 0.0008(5) -0.0007(5) 0.0009(5)
    C3 0.0162(6) 0.0130(6) 0.0185(6) -0.0010(5) 0.0015(5) 0.0002(5)
    C4 0.0171(7) 0.0105(6) 0.0185(7) -0.0014(5) 0.0011(5) 0.0002(4)
    C5 0.0172(7) 0.0136(6) 0.0235(7) -0.0025(5) -0.0011(5) -0.0006(5)
    C6 0.0161(6) 0.0165(6) 0.0251(7) -0.0035(5) 0.0033(5) -0.0015(5)
    C7 0.0180(6) 0.0144(6) 0.0198(6) -0.0036(5) -0.0002(5) -0.0001(5)
    C8 0.0339(8) 0.0213(7) 0.0236(7) 0.0013(6) 0.0056(6) 0.0052(6)
    C9 0.0170(7) 0.0314(8) 0.0340(8) -0.0035(6) -0.0047(6) 0.0080(6)
    C10 0.0318(9) 0.0375(9) 0.0245(7) -0.0168(7) 0.0098(6) -0.0017(6)
_geom_special_details
;
 All esds (except the esd in the dihedral angle between two l.s. planes)
 are estimated using the full covariance matrix.  The cell esds are taken
 into account individually in the estimation of esds in distances, angles
 and torsion angles; correlations between esds in cell parameters are only
 used when they are defined by crystal symmetry.  An approximate (isotropic)
 treatment of cell esds is used for estimating esds involving l.s. planes.
;
loop_
    _geom_bond_atom_site_label_1
    _geom_bond_atom_site_label_2
    _geom_bond_site_symmetry_2
    _geom_bond_distance
    _geom_bond_publ_flag
    O1 C1 . 1.3485(17) ?
    O1 C10 . 1.436(2) ?
    O2 C7 . 1.2338(18) ?
    O3 N2 . 1.221(2) ?
    O4 N2 . 1.225(2) ?
    N1 C7 . 1.3522(19) ?
    N1 C4 . 1.4224(17) ?
    N1 H1N . 0.84(2) ?
    N2 C2 . 1.4597(19) ?
    C1 C6 . 1.396(2) ?
    C1 C2 . 1.409(2) ?
    C2 C3 . 1.3902(19) ?
    C3 C4 . 1.3818(19) ?
    C3 H3 . 0.9500 ?
    C4 C5 . 1.4009(19) ?
    C5 C6 . 1.394(2) ?
    C5 C9 . 1.502(2) ?
    C6 H6 . 0.9500 ?
    C7 C8 . 1.502(2) ?
    C8 H8A . 0.9800 ?
    C8 H8B . 0.9800 ?
    C8 H8C . 0.9800 ?
    C9 H9A . 0.9800 ?
    C9 H9B . 0.9800 ?
    C9 H9C . 0.9800 ?
    C10 H10A . 0.9800 ?
    C10 H10B . 0.9800 ?
    C10 H10C . 0.9800 ?
loop_
    _geom_angle_atom_site_label_1
    _geom_angle_atom_site_label_2
    _geom_angle_atom_site_label_3
    _geom_angle_site_symmetry_1
    _geom_angle_site_symmetry_3
    _geom_angle
    _geom_angle_publ_flag
    C1 O1 C10 . . 116.96(13) ?
    C7 N1 C4 . . 125.01(12) ?
    C7 N1 H1N . . 121.3(15) ?
    C4 N1 H1N . . 113.7(15) ?
    O3 N2 O4 . . 122.09(14) ?
    O3 N2 C2 . . 119.70(14) ?
    O4 N2 C2 . . 118.20(13) ?
    O1 C1 C6 . . 123.30(13) ?
    O1 C1 C2 . . 119.62(14) ?
    C6 C1 C2 . . 117.06(13) ?
    C3 C2 C1 . . 120.96(13) ?
    C3 C2 N2 . . 116.25(12) ?
    C1 C2 N2 . . 122.79(13) ?
    C4 C3 C2 . . 120.86(13) ?
    C4 C3 H3 . . 119.6 ?
    C2 C3 H3 . . 119.6 ?
    C3 C4 C5 . . 119.62(13) ?
    C3 C4 N1 . . 121.25(12) ?
    C5 C4 N1 . . 119.08(13) ?
    C6 C5 C4 . . 118.99(13) ?
    C6 C5 C9 . . 119.53(13) ?
    C4 C5 C9 . . 121.48(13) ?
    C5 C6 C1 . . 122.49(13) ?
    C5 C6 H6 . . 118.8 ?
    C1 C6 H6 . . 118.8 ?
    O2 C7 N1 . . 123.05(13) ?
    O2 C7 C8 . . 120.82(13) ?
    N1 C7 C8 . . 116.13(13) ?
    C7 C8 H8A . . 109.5 ?
    C7 C8 H8B . . 109.5 ?
    H8A C8 H8B . . 109.5 ?
    C7 C8 H8C . . 109.5 ?
    H8A C8 H8C . . 109.5 ?
    H8B C8 H8C . . 109.5 ?
    C5 C9 H9A . . 109.5 ?
    C5 C9 H9B . . 109.5 ?
    H9A C9 H9B . . 109.5 ?
    C5 C9 H9C . . 109.5 ?
    H9A C9 H9C . . 109.5 ?
    H9B C9 H9C . . 109.5 ?
    O1 C10 H10A . . 109.5 ?
    O1 C10 H10B . . 109.5 ?
    H10A C10 H10B . . 109.5 ?
    O1 C10 H10C . . 109.5 ?
    H10A C10 H10C . . 109.5 ?
    H10B C10 H10C . . 109.5 ?
loop_
    _geom_torsion_atom_site_label_1
    _geom_torsion_atom_site_label_2
    _geom_torsion_atom_site_label_3
    _geom_torsion_atom_site_label_4
    _geom_torsion_site_symmetry_1
    _geom_torsion_site_symmetry_2
    _geom_torsion_site_symmetry_3
    _geom_torsion_site_symmetry_4
    _geom_torsion
    _geom_torsion_publ_flag
    C10 O1 C1 C6 . . . . 3.3(2) ?
    C10 O1 C1 C2 . . . . -178.34(13) ?
    O1 C1 C2 C3 . . . . -177.04(12) ?
    C6 C1 C2 C3 . . . . 1.4(2) ?
    O1 C1 C2 N2 . . . . 3.6(2) ?
    C6 C1 C2 N2 . . . . -177.98(13) ?
    O3 N2 C2 C3 . . . . -166.83(17) ?
    O4 N2 C2 C3 . . . . 11.7(2) ?
    O3 N2 C2 C1 . . . . 12.6(2) ?
    O4 N2 C2 C1 . . . . -168.90(14) ?
    C1 C2 C3 C4 . . . . -0.3(2) ?
    N2 C2 C3 C4 . . . . 179.11(12) ?
    C2 C3 C4 C5 . . . . -1.0(2) ?
    C2 C3 C4 N1 . . . . -178.38(12) ?
    C7 N1 C4 C3 . . . . -46.4(2) ?
    C7 N1 C4 C5 . . . . 136.18(15) ?
    C3 C4 C5 C6 . . . . 1.1(2) ?
    N1 C4 C5 C6 . . . . 178.54(12) ?
    C3 C4 C5 C9 . . . . -178.84(14) ?
    N1 C4 C5 C9 . . . . -1.4(2) ?
    C4 C5 C6 C1 . . . . 0.1(2) ?
    C9 C5 C6 C1 . . . . 179.99(14) ?
    O1 C1 C6 C5 . . . . 177.07(13) ?
    C2 C1 C6 C5 . . . . -1.3(2) ?
    C4 N1 C7 O2 . . . . -2.9(2) ?
    C4 N1 C7 C8 . . . . 177.03(13) ?
loop_
    _geom_hbond_atom_site_label_D
    _geom_hbond_atom_site_label_H
    _geom_hbond_atom_site_label_A
    _geom_hbond_site_symmetry_A
    _geom_hbond_distance_DH
    _geom_hbond_distance_HA
    _geom_hbond_distance_DA
    _geom_hbond_angle_DHA
    _geom_hbond_publ_flag
    N1 H1N O2 8_655 0.84(2) 2.03(2) 2.8636(16) 174(2) yes
    C9 H9A O2 6_657 0.98 2.54 3.5009(19) 166 yes
    C9 H9B O2 8_655 0.98 2.47 3.2971(19) 142 yes
_shelx_space_group_comment
;
The symmetry employed for this shelxl refinement is uniquely defined
by the following loop, which should always be used as a source of
symmetry information in preference to the above space-group names.
They are only intended as comments.
;
_shelx_estimated_absorpt_T_min     0.817
_shelx_estimated_absorpt_T_max     0.982
_shelx_hkl_file
;
   0   1   0    0.21    0.74
   0   1   0   -0.35    0.61
   0   1   0    5.76    3.19
   0  -1   0    0.77    0.62
   0   2   0 1184.99   95.13
   0   2   0 1201.97   96.65
   0   3   0    0.72    6.34
   0  -3   0   -0.96    1.52
   0   3   0    0.48    1.07
   0   3   0   -1.45    1.33
   0   4   0  545.29   43.60
   0  -4   0  538.96   43.57
   0   4   0  539.34   47.62
   0   5   0   -4.26   11.16
   0   5   0    1.13    2.00
   0  -5   0    0.05    1.34
   0  -5   0    0.65    1.68
   0   6   0   12.38   14.01
   0   6   0   21.64    2.60
   0  -6   0   21.66    2.71
   0  -6   0   18.93    2.45
   0  -6   0   17.40    2.87
   0  -6   0   20.86    3.24
   0   6   0   14.36    3.27
   0  -7   0   -2.07    1.19
   0  -7   0    0.95    2.15
   0   7   0   -1.17    1.32
   0  -7   0   -2.28    1.53
   0   9   0    0.72    1.00
   1   0   0    0.59    0.20
  -1   0   0   -0.06    0.24
  -1   0   0    0.40    8.88
   1  -1   0    0.21    0.57
   1   1   0    0.10    1.04
  -1  -1   0   33.26   39.47
  -1   1   0   -0.13    0.90
  -1   1   0   -3.58    2.57
  -1  -1   0   -1.62    1.01
  -1   1   0    2.26    2.32
   1   2   0   -2.01    1.05
   1   2   0    0.39    1.20
   1   2   0    5.11    6.10
   1  -2   0   -0.18    0.85
  -1  -2   0    1.96    1.25
  -1   2   0   -1.14    4.63
  -1   2   0   -1.12    1.21
  -1   3   0    0.65    1.26
   1   3   0    2.49    7.56
   1  -3   0    2.41    1.10
  -1  -3   0   -0.07    1.71
  -1  -3   0   55.97  138.06
   1   3   0    0.05    1.28
  -1   3   0   -7.62    6.11
   1   3   0    0.53    1.15
  -1   4   0   -0.81    1.45
  -1  -4   0    0.55    1.06
  -1  -4   0   -0.15    1.85
  -1   4   0    4.43    1.44
   1  -4   0    0.18    1.09
   1   4   0    0.34    1.49
  -1   4   0    0.09    8.37
   1  -4   0    0.59    1.64
   1   5   0  -15.38   12.62
  -1   5   0   -5.46   10.42
  -1   5   0    0.16    2.15
  -1  -5   0    1.40    2.28
  -1  -5   0   -0.13    1.23
  -1   5   0    1.18    1.37
   1   5   0   -2.00    1.65
  -1  -5   0    0.65    1.39
  -1  -5   0    0.07    1.89
  -1  -6   0    6.35    3.02
   1  -6   0   -0.04    1.88
   1  -6   0    1.25    2.03
   1   6   0   21.79   16.21
  -1  -6   0    1.68    1.83
  -1   6   0   -3.16   11.59
   1  -6   0    0.21    1.50
  -1   6   0   -3.09    2.54
  -1   6   0    2.96    1.51
  -1  -6   0   -1.89    1.13
   1  -6   0    3.56    2.17
  -1  -7   0   -1.66    1.59
   1  -7   0    1.02    1.89
  -1  -7   0   -1.81    1.18
  -1   7   0    2.27    1.52
  -1  -7   0    0.84    1.71
   1  -7   0   -2.50    1.53
   1  -7   0   -1.89    2.06
   1   7   0   -2.67   20.09
  -1   9   0    0.97    1.17
  -2   0   0 5294.53  450.15
  -2   0   0 5904.67  449.61
  -2  -1   0   64.50   33.98
  -2   1   0   64.42    5.23
   2   1   0   52.75    5.17
  -2   1   0   58.43    5.25
   2  -1   0   57.44    4.67
   2   1   0   64.53    8.55
  -2   1   0   58.43    5.01
  -2  -1   0   55.89    5.00
   2   2   0  179.10   19.14
   2   2   0  179.72   15.39
  -2  -2   0  192.67   15.30
   2  -2   0  177.83   15.20
  -2  -2   0  245.40   67.11
  -2   2   0  179.92   16.61
  -2   2   0  196.56   16.89
   2   2   0  194.58   15.11
   2  -2   0  182.29   15.12
  -2   2   0  202.96   15.38
   2  -3   0  553.24   45.28
  -2   3   0  548.91   47.07
  -2   3   0  565.95   47.80
   2   3   0  552.72   45.50
   2   3   0  562.39   49.19
  -2   3   0  566.60   45.19
  -2   3   0  583.85   45.49
  -2  -3   0  575.45   45.44
   2   3   0  576.03   45.26
  -2  -3   0  591.00  127.12
   2   4   0   17.59    2.56
  -2   4   0   19.79    2.90
  -2  -4   0   18.55    1.94
   2   4   0   20.93    2.47
  -2   4   0   16.73    7.97
  -2  -4   0  -54.44  199.68
   2   4   0   25.26   12.45
   2  -4   0   17.52    2.08
  -2  -4   0   18.99    2.63
   2  -4   0   20.05    2.45
  -2  -5   0   10.62    1.72
  -2  -5   0   13.10    2.13
   2   5   0   13.23    1.90
  -2  -5   0   15.75    2.54
   2  -5   0   13.61    2.04
  -2   5   0   22.44    9.67
   2   5   0    9.96    2.24
  -2  -5   0   11.01    2.54
   2   5   0    7.22   14.84
   2  -6   0    7.51    1.74
  -2   6   0    2.70    2.44
   2   6   0    8.12    1.43
   2  -6   0   10.09    2.72
  -2  -6   0    3.12    1.28
   2  -6   0    2.92    2.16
  -2   6   0   17.09   11.55
   2  -6   0    6.06    1.70
  -2  -6   0    4.05    2.18
  -2  -6   0    7.07    2.72
   2   6   0   28.64   20.23
   2   7   0   39.49   24.64
  -2  -7   0    7.31    1.69
  -2  -7   0    6.15    1.91
   2  -7   0    7.33    1.69
  -2  -7   0   12.54    2.14
   2  -7   0    8.73    2.04
  -2   7   0   11.28    1.96
   2  -7   0    8.72    2.11
  -2   8   0   51.02    4.78
  -2   9   0   63.37    5.39
  -3   0   0   -1.95   20.43
  -3   0   0   10.94   28.60
  -3  -1   0   44.07   38.50
   3   2   0    0.60    1.64
  -3  -2   0    1.04    1.57
  -3   2   0    0.39    2.73
  -3   2   0    0.77    2.76
   3  -2   0   -0.44    0.64
   3   2   0    1.85    9.26
  -3   2   0    1.71    1.67
   3  -2   0    0.57    0.79
  -3   3   0   -1.62    1.80
  -3  -3   0 -129.87  101.15
   3  -3   0    1.79    0.98
  -3  -3   0    3.84    1.87
   3   3   0   -3.09   10.90
  -3   3   0   -3.63    4.52
   3   3   0    0.02    0.75
   3   3   0    0.93    1.49
  -3  -4   0    1.88    2.11
   3  -4   0   -0.09    1.50
  -3  -4   0  -30.43  178.13
   3   4   0    0.15    1.98
  -3   4   0   -1.86    2.09
  -3   4   0   -3.84    5.47
   3   4   0   -1.19    1.13
  -3  -4   0    0.36    0.94
   3   5   0    0.62    1.29
  -3  -5   0    0.47    2.61
  -3  -5   0   -1.47    1.08
   3  -5   0    1.18    1.94
   3   5   0   -0.33   17.36
  -3   5   0   -2.11    7.30
  -3   5   0   -1.13    1.80
  -3  -5   0   -1.78    1.49
   3  -5   0    0.33    1.24
  -3   5   0    0.37    2.02
  -3  -5   0    1.31    1.83
  -3  -5   0   -0.96    1.50
   3  -6   0   -0.47    2.43
   3   6   0   -9.99   18.89
  -3   6   0    1.59    1.75
  -3  -6   0    3.14    3.18
   3  -6   0   -1.03    1.65
  -3  -6   0   -3.32    1.23
  -3  -6   0    2.76    2.20
   3   6   0   -5.36    3.02
  -3   6   0   -5.49    2.71
   3  -6   0    0.21    1.82
  -3  -6   0    3.58    1.96
   3  -6   0   -0.88    1.45
  -3  -6   0   -0.17    1.77
  -3   7   0   -9.75    2.62
   3  -7   0   -1.16    1.65
   3  -7   0   -1.11    1.24
  -3  -7   0    4.05    1.79
  -3   7   0   -0.71    1.64
  -3   8   0   -0.11    1.44
  -3   8   0   -0.40    1.39
  -4   0   0 1450.69  140.76
  -4   0   0 1771.02  138.86
  -4  -1   0  182.37   49.24
  -4   1   0  206.91   15.96
   4   1   0  184.32   15.88
  -4  -2   0 2982.75  269.34
  -4   3   0   69.74    6.71
  -4  -3   0   80.19    6.66
   4  -3   0   62.68    6.32
   4   3   0   97.99   17.01
   4   3   0   73.34    6.74
  -4   3   0   85.75    7.72
   4  -3   0   67.81    6.15
  -4   3   0   90.86    7.84
   4   3   0   74.01    6.28
  -4  -4   0   21.44    2.48
  -4   4   0   26.88    3.34
   4   4   0   26.08    3.67
  -4  -4   0   24.94    3.17
   4   4   0   14.58   19.47
   4   4   0   26.03    2.64
  -4   4   0   35.76    6.01
   4  -4   0   24.35    2.73
  -4  -5   0   94.48    9.28
  -4  -5   0  222.38  289.80
  -4  -5   0  105.92    9.06
  -4   5   0  111.22    9.87
  -4  -5   0  112.37    9.15
   4   5   0  106.21    9.12
  -4  -5   0  110.73    8.83
  -4   5   0  126.68   13.40
  -4   5   0  103.30    9.21
  -4  -5   0  105.60    9.78
   4   5   0   77.80   22.06
   4  -5   0  106.01    9.27
   4   6   0   42.62    4.05
  -4  -6   0   39.17    4.55
  -4  -6   0   34.07    4.20
  -4  -6   0   40.86    3.72
  -4  -6   0   42.33    4.23
   4   6   0   73.97   29.28
   4   6   0   35.17    5.30
  -4   6   0   41.03    5.41
  -4   6   0   37.52    4.09
   4  -6   0   37.52    4.09
   4  -7   0    8.63    1.78
   4  -7   0    7.62    1.86
   4  -7   0   10.53    3.65
  -4  -7   0    7.40    2.21
  -4   7   0   10.64    2.23
  -4   8   0   12.30    2.08
  -4   8   0   13.14    3.04
  -5   0   0  -15.73   43.36
   5   0   0   -2.46    0.78
  -5   0   0    0.51    0.98
  -5   0   0  -19.44   26.14
  -5  -1   0  144.51  103.19
  -5  -1   0   44.85   40.52
   5  -2   0    0.14    0.41
   5   2   0   -0.32    1.69
  -5  -2   0    3.69    1.63
  -5   2   0   -0.80    1.41
  -5  -2   0  -17.38   56.74
  -5  -3   0   66.96   95.07
   5   3   0   -1.24    1.34
  -5  -3   0    0.14    1.61
   5   3   0    0.70    2.12
   5   3   0    2.09   29.10
  -5  -4   0    1.33    0.83
  -5   4   0    1.55    1.51
  -5   4   0   -0.36    2.44
  -5  -4   0   -0.16    1.14
   5   4   0    0.68    1.29
  -5  -4   0  -91.27  156.32
   5   4   0    1.60    1.49
  -5  -4   0    4.43    2.50
   5  -4   0   -2.04    1.08
   5   4   0    0.18    2.55
  -5  -4   0   -0.56    1.36
  -5  -5   0    0.21    1.69
  -5  -5   0    0.30    1.42
  -5  -5   0    1.01    2.99
  -5  -5   0   -0.25    1.47
  -5   5   0    1.65    1.82
   5   5   0    1.12    1.83
   5   5   0    0.20    1.46
  -5  -5   0    0.80    0.89
  -5   5   0    1.18    2.32
  -5  -6   0    0.35    1.56
  -5   6   0   -0.50    1.73
  -5   6   0    0.46    1.93
   5   6   0   -1.74    1.38
  -5  -6   0    1.88    1.91
  -5   6   0   -1.53    2.45
   5  -7   0    0.11    1.47
  -5  -7   0   -0.51    1.06
  -5   7   0   -0.72    1.79
  -5   7   0   -1.00    1.53
   5  -7   0    0.99    1.44
  -5  -7   0   -1.00    1.81
  -5   8   0   -0.15    1.32
  -6   0   0  609.80   63.24
  -6   0   0  519.96   42.50
  -6  -1   0  -16.01  126.32
  -6  -1   0   44.65   41.83
   6   2   0  697.70   55.99
  -6   2   0  736.23   55.96
   6   2   0  657.06   55.59
   6   3   0  116.07    9.03
  -6  -3   0  116.32    9.56
   6  -3   0   94.63    8.84
  -6   3   0  112.21    9.54
   6   3   0  204.86   48.17
  -6  -3   0  163.04   94.10
   6   3   0  105.58    9.73
  -6  -4   0   27.73    4.63
  -6   4   0   34.15    3.72
  -6  -4   0   33.86    3.85
   6   4   0   35.34    4.58
   6   4   0   38.40    3.71
  -6   4   0   32.82    4.20
   6   4   0   42.74    3.95
  -6  -4   0   40.59    4.31
  -6   5   0    4.79    3.16
  -6  -5   0    4.39    1.55
  -6   5   0    5.20    1.76
   6   5   0    5.59    1.90
  -6   5   0    4.40    2.60
   6   5   0    3.90    1.80
  -6  -5   0    3.36    1.88
  -6  -6   0   94.93    7.94
  -6   6   0  105.19    8.12
  -6  -6   0   86.72    8.21
  -6   6   0   86.55    8.10
  -6   6   0   82.54    8.89
   6   6   0   96.08    7.90
   6   6   0   88.90    9.35
   6  -6   0   74.05    7.75
  -6  -7   0   26.41    3.43
   6  -7   0   27.08    3.23
  -6   7   0   29.86    3.60
  -6   8   0    9.58    1.90
  -6   8   0    9.27    1.57
  -7   0   0  -21.37   50.05
  -7   0   0   -0.45    1.05
   7   0   0    0.02    0.96
   7  -1   0    0.33    0.66
  -7  -1   0  -60.35  131.81
  -7  -1   0   82.36   46.94
   7   1   0   -0.41    1.20
  -7   1   0   -1.05    1.54
  -7   2   0   -1.57    1.55
  -7  -2   0  -65.36   68.29
   7   2   0   -1.17    1.21
   7   2   0    1.28    1.66
  -7  -3   0   -0.01    2.69
   7   3   0    1.20    1.28
  -7   3   0   -0.96    1.52
   7   3   0   -3.09    2.30
  -7  -3   0   -0.89    1.44
  -7   3   0    0.60    2.38
   7  -3   0    0.03    0.70
  -7  -4   0  200.62  153.62
   7   5   0    0.60    1.93
   7   5   0   -1.80    1.54
  -7  -5   0    0.02    1.70
  -7   5   0    0.94    2.56
  -7  -5   0 -186.25  256.45
  -7   5   0    3.01    1.96
   7   5   0    1.26    3.89
  -7   5   0    0.27    1.70
  -7  -5   0   -0.75    1.23
  -7  -6   0    1.51    1.34
   7   6   0    2.06    3.01
  -7   6   0   -2.55    2.57
   7  -6   0    1.75    1.13
  -7   6   0   -0.32    1.83
   7   6   0    0.81    1.52
  -7   6   0   -0.05    1.61
  -7  -6   0   -1.83    2.15
  -7   7   0    0.08    1.61
   7  -7   0    1.54    1.13
  -7   7   0    0.57    1.29
  -7  -7   0    0.20    1.82
  -7   8   0   -0.45    1.10
  -8   0   0  331.85   58.67
  -8   0   0  233.08   17.38
   8   0   0  190.20   17.36
   8  -1   0   22.69    2.10
  -8   1   0   20.73    2.49
   8   1   0   20.59    2.71
  -8  -1   0 -181.35  137.16
   8   1   0   16.30    2.01
  -8  -1   0   11.75   47.18
   8  -1   0   17.34    2.10
   8   2   0  123.47   10.92
  -8  -2   0  173.00   66.46
   8   2   0  133.76   11.52
  -8   2   0  141.76   11.43
  -8  -3   0  146.05   96.99
   8   4   0  237.74   19.83
  -8   4   0  226.86   19.17
  -8   4   0  204.18   18.34
  -8  -4   0  249.93   18.37
   8   4   0  225.44   18.47
   8   4   0  239.54   18.53
  -8  -4   0  223.02   19.10
  -8   4   0  215.75   18.60
  -8  -4   0  213.92   18.55
  -8  -4   0 -132.88  206.39
  -8  -5   0  548.21  250.97
  -8   6   0   -7.22    2.75
  -8   6   0    4.28    1.80
  -8  -6   0   -0.15    2.91
   8   6   0   -2.26    3.87
  -8   7   0   12.15    2.46
   8  -7   0   12.47    1.55
  -8   7   0   11.33    1.86
  -8   8   0   31.28    3.36
  -9   0   0   -1.10    1.51
  -9   0   0    2.53    2.29
   9   0   0    0.64    1.45
  -9  -1   0  148.02  145.37
  -9  -2   0   76.12   75.93
   9   2   0    1.07    1.32
  -9   2   0   -1.05    1.34
  -9   2   0   -0.47    2.21
   9  -2   0   -1.30    0.72
  -9  -2   0    0.99    1.20
   9   2   0    0.32    1.49
  -9   2   0   -0.62    1.36
  -9  -2   0   -0.06    1.96
   9   2   0    2.17    2.33
  -9   2   0    1.14    2.10
  -9  -2   0   -0.50    2.98
   9   3   0    1.92    2.46
   9   3   0    0.04    1.81
  -9   3   0   -1.12    1.37
  -9  -3   0    0.59    1.20
  -9   3   0    2.16    1.96
  -9  -3   0   -4.97    2.92
  -9   3   0    1.44    1.67
   9   3   0    2.06    1.40
  -9   3   0   -0.14    2.56
  -9  -3   0   -2.45    3.25
  -9  -4   0  187.74  149.51
  -9  -5   0    0.79    1.89
  -9   5   0   -3.25    2.48
  -9   5   0   -0.79    1.83
   9  -5   0   -3.69    0.97
   9   5   0   -1.63    1.48
  -9   5   0   -1.66    1.74
  -9  -5   0    0.15    1.57
   9   5   0    5.07    3.78
  -9   6   0    3.61    1.90
  -9   6   0    1.72    1.80
  -9  -6   0    0.92    1.60
  -9   7   0    0.91    1.30
  -9   7   0    0.94    1.62
 -10   0   0 1286.46  100.00
  10   0   0 1160.76  100.16
 -10   0   0 1308.20  100.38
 -10  -1   0   -0.46    2.88
  10   1   0    1.59    2.04
 -10  -1   0   16.39  140.88
 -10   1   0    1.36    1.67
 -10  -1   0   -0.27    0.88
  10  -1   0   -0.24    1.26
 -10   1   0   -1.35    2.28
 -10  -1   0   -0.82    1.92
  10   2   0  289.74   24.21
 -10   2   0  294.25   23.62
 -10  -2   0  254.59   24.59
 -10  -2   0  587.40   92.72
 -10   2   0  287.90   23.52
 -10  -2   0  318.53   23.84
 -10   2   0  292.30   23.93
  10  -2   0  309.87   23.36
 -10  -2   0  285.70   23.44
  10   2   0  283.18   23.49
  10   2   0  276.72   23.50
  10   3   0   12.82    2.22
 -10  -3   0    8.96    3.82
  10   3   0    9.32    3.52
 -10  -3   0    8.36    1.84
 -10   3   0    8.78    2.73
  10   4   0  271.87   23.52
 -10  -4   0  257.99   22.18
  10   4   0  293.07   22.19
 -10  -4   0  276.26   22.82
 -10   4   0  257.21   22.80
 -10   4   0  295.19   22.38
 -10   4   0  247.69   22.03
 -10  -4   0  353.68  147.60
 -10   4   0  279.29   22.27
  10   4   0  266.38   22.09
 -10  -5   0  289.62   22.33
 -10   5   0  270.49   24.71
 -10   5   0  257.08   22.48
 -10  -6   0    3.41    1.66
 -10   6   0    4.26    1.85
 -10   6   0    2.90    1.83
 -10   7   0   -0.94    1.03
 -10   8   0   18.13    2.17
  11   0   0   -1.63    1.36
  11   0   0    0.92    1.69
 -11   0   0    0.40    2.77
 -11   0   0    0.65    1.98
 -11   1   0   -2.22    1.92
 -11   1   0    0.26    2.57
 -11  -1   0   -2.76    3.24
 -11  -1   0    2.53    2.46
 -11  -1   0    0.57    0.85
  11   1   0    1.52    2.18
  11   1   0    1.03    1.37
  11  -1   0   -0.46    1.31
  11   2   0    1.56    1.31
  11   2   0   -0.63    2.57
 -11   2   0   -0.74    1.76
  11   2   0    0.54    1.67
 -11   2   0   -5.22    1.99
 -11  -2   0   -8.31   76.59
 -11  -2   0    2.50    2.47
 -11   2   0    0.15    1.71
 -11  -2   0   -1.18    3.25
 -11   2   0    3.65    2.42
 -11  -2   0    0.76    1.11
  11   3   0   -1.09    3.16
 -11  -3   0    0.06    1.06
 -11   3   0    2.24    1.59
  11   3   0    1.72    1.91
 -11   3   0   -2.05    2.16
 -11   3   0   -0.20    1.98
 -11  -3   0   -1.71    2.68
  11   3   0   -0.05    1.31
 -11   3   0  -10.40    2.73
 -11  -3   0   -5.55    3.18
  11   4   0   -0.91    1.89
  11   4   0    0.10    1.37
 -11  -4   0   -3.96    3.18
  11   4   0   -4.41    3.31
 -11   4   0    1.14    1.40
  11   4   0    2.92    2.45
 -11   4   0   -1.34    1.95
 -11  -4   0    1.41    1.51
 -11  -4   0    5.07    2.68
 -11   4   0   -0.62    1.66
 -11  -5   0   -2.36    1.31
 -11  -5   0    4.29    1.86
  11   5   0    0.21    1.40
 -11   5   0   -1.71    1.76
 -11   5   0   -0.30    1.72
 -11   6   0   -1.59    1.54
 -11   6   0   -0.05    1.42
 -11   7   0    0.04    1.23
 -12   0   0   65.11    7.08
 -12   0   0   65.98    6.05
  12   0   0   57.04    5.42
  12   1   0  287.86   24.25
 -12  -1   0  313.10   23.78
 -12   1   0  299.49   23.61
 -12   1   0  285.39   24.06
 -12  -1   0  265.47   24.24
 -12  -2   0  354.29   25.46
 -12   2   0  323.53   26.01
 -12  -2   0  343.20   25.93
  12   2   0  284.99   26.02
 -12  -2   0  295.90   26.46
  12   2   0  331.80   26.64
 -12   2   0  301.56   25.61
  12   2   0  307.74   25.57
  12   2   0  296.75   25.54
 -12   3   0   22.22    3.30
 -12   3   0   20.61    2.71
  12   3   0   22.59    3.57
  12   3   0   25.22    4.34
  12   3   0   27.42    2.78
 -12  -3   0   25.75    2.57
 -12  -3   0   18.42    4.19
  12   3   0   21.87    2.89
 -12   3   0   18.17    2.68
 -12  -3   0   29.46    3.71
 -12   4   0  105.53    9.60
 -12  -4   0  123.47    9.63
 -12   4   0  115.70   10.07
  12   4   0  106.05    9.64
 -12  -4   0  133.20   10.38
 -12   4   0  128.03    9.86
 -12  -4   0   95.35   10.99
 -12   5   0  193.43   15.51
 -12   5   0  181.45   16.61
 -12   6   0    0.91    1.35
 -12   7   0    4.14    1.00
 -13   0   0    1.48    2.76
  13   0   0    1.03    1.34
 -13   0   0   -1.40    1.96
  13   0   0   -2.48    1.67
  13   1   0   -0.46    2.23
 -13  -1   0    0.95    2.84
 -13  -1   0    1.41    2.16
  13  -1   0    0.05    1.51
 -13   1   0    1.00    2.47
 -13   1   0   -0.14    1.82
  13   1   0   -2.60    1.34
 -13  -2   0   -1.89    3.03
  13   2   0    0.57    2.37
 -13  -2   0    0.90    2.67
  13   2   0   -1.10    1.61
 -13  -3   0   -3.23    2.49
 -13   3   0   -0.06    2.11
 -13   3   0    1.08    1.60
  13   3   0    0.97    1.45
 -13  -3   0    1.48    2.99
 -13  -3   0   -1.05    0.89
  13   3   0    1.17    1.21
 -13   4   0   -1.16    1.42
 -13   4   0   -1.61    1.82
 -13   4   0   -2.14    1.33
 -13  -4   0    3.02    2.03
 -13   5   0   -1.48    1.35
 -13   5   0    0.24    1.23
 -13   6   0   -1.06    1.00
  14   0   0   28.27    3.08
 -14   0   0   27.11    4.02
 -14   0   0   33.91    3.28
 -14  -1   0   33.27    3.92
 -14  -1   0   32.87    4.41
 -14   1   0   35.55    4.83
 -14   1   0   41.92    4.15
  14   1   0   33.00    3.62
 -14   2   0   95.90    9.29
 -14  -2   0   91.08    9.71
 -14  -2   0  124.41    9.08
 -14   2   0  105.95    8.91
 -14   3   0   27.57    2.81
 -14  -3   0   23.33    3.88
 -14  -3   0   31.60    3.47
 -14   3   0   23.99    3.22
 -14   4   0    3.27    1.30
 -14   4   0    1.76    1.50
 -14  -4   0    5.80    1.64
 -14   5   0   -0.13    1.17
 -15   0   0    2.25    2.40
  15   0   0   -0.22    0.95
 -15   0   0    3.11    1.43
 -15  -1   0   -1.17    2.32
 -15   1   0    1.15    2.18
 -15  -1   0   -0.25    1.40
  15   1   0    0.40    1.07
 -15   1   0   -1.44    1.74
  15   2   0    0.13    1.24
 -15  -2   0    1.81    2.41
 -15   2   0    2.67    1.68
 -15  -2   0    0.84    2.14
 -15  -3   0   -3.69    4.01
 -15   3   0    0.78    1.01
 -15   3   0   -0.49    1.49
 -15  -3   0   -0.42    1.77
 -15   4   0   -1.60    1.10
 -15  -4   0    0.31    0.96
  16   0   0    1.07    1.02
 -16   0   0   -0.53    1.99
 -16   0   0    0.35    1.31
 -16   1   0  159.33   11.75
 -16   1   0  133.99   11.99
 -16  -1   0  134.73   12.10
 -16   2   0  108.88    9.02
 -17   0   0    0.66    1.50
 -17   0   0    1.03    1.28
 -17  -1   0   -2.03    1.39
 -17   1   0    0.67    0.94
 -17   1   0    0.20    0.93
 -17   2   0    0.70    1.08
 -17  -2   0   -0.17    0.80
 -18   0   0   65.31    5.81
 -18  -1   0    0.56    0.83
   0   0   1    0.06    0.23
   0   0  -1   -0.18    0.25
   0  -1   1    0.25    0.75
   0   1  -1    0.15    0.83
   0  -1  -1    0.18    0.65
   0   1   1    0.92    3.05
   0   1   1   -0.37    0.81
   0   1  -1  -13.39   24.22
   0   1  -1    0.12    0.78
   0   1   1   -0.84    0.64
   0   2   1 3773.18  296.66
   0   2  -1 3643.18  296.94
   0   3  -1   -1.19    1.20
   0   3  -1   -0.97    1.32
   0   3   1   -0.05    1.10
   0   3   1   -2.78    6.50
   0   3   1   -1.40    1.36
   0   3  -1   -5.20    6.31
   0  -4  -1   75.72    6.92
   0  -4   1   75.23    6.43
   0   4   1   82.94   13.36
   0  -4   1   78.53    6.73
   0   4  -1   68.04    6.69
   0   4   1   74.20    6.89
   0   4  -1   88.53   12.93
   0   4  -1   75.40    6.68
   0  -4  -1   74.50    6.42
   0  -5  -1   -0.73    1.97
   0  -5   1   -1.03    1.67
   0   5   1  -11.32   10.26
   0   5  -1   -3.64   11.05
   0   5  -1   -2.05    1.52
   0   5   1   -0.83    1.94
   0  -5  -1    0.45    1.25
   0  -5  -1    0.59    1.64
   0  -5   1   -0.25    1.74
   0  -5   1    0.53    2.33
   0  -6  -1   43.53    4.43
   0  -6   1   47.00    4.55
   0  -6  -1   40.31    4.00
   0   6   1   39.24   14.55
   0  -6  -1   45.77    4.90
   0  -6   1   42.32    5.01
   0   6  -1   43.70    4.18
   0   6  -1   39.59    4.63
   0  -6   1   36.58    4.65
   0   6   1   42.92    4.20
   0  -6   1   41.07    4.30
   0   6  -1   35.17   15.23
   0   6   1   38.35    4.89
   0  -6  -1   41.92    4.79
   0   7   1  -10.44   16.61
   0  -7   1    1.83    2.08
   0  -7  -1   -3.73    1.10
   0   7  -1   -2.40    1.32
   0  -7  -1   -2.75    1.98
   0  -7   1   -2.39    1.57
   0  -7   1    0.00    2.21
   0   7   1    0.24    1.76
   0  -7  -1    1.17    1.58
   0   9  -1    1.31    1.02
  -1   0  -1   -0.27    0.26
   1   0   1    0.32    0.27
  -1   0  -1   -2.29   12.20
   1   0  -1    0.35    0.35
   1   0  -1   -0.10    0.31
   1   0   1    0.19    0.27
   1   0  -1    0.98    0.39
  -1   0   1   -1.05    1.65
  -1   1  -1   45.62   21.94
  -1   1  -1   36.65    4.50
  -1  -1   1   35.92    3.20
   1  -1  -1   36.66    3.03
   1   1   1   34.76    3.02
  -1   1  -1   36.25    3.28
  -1   1  -1   39.30    2.99
   1   1   1   32.52    3.18
  -1   1   1   33.50    3.20
  -1  -1  -1   31.95    3.12
   1   1  -1   36.89    3.35
   1  -1   1   33.96    3.02
  -1   1   1   33.73    4.19
   1   1  -1   55.89   41.81
   1   1  -1   37.13    3.02
  -1   1   1   31.31   27.46
  -1   2  -1  611.82   49.41
  -1  -2   1  622.39   48.00
   1   2   1  564.68   48.02
  -1   2  -1  611.43   48.03
  -1   2  -1  572.41   47.89
   1  -2  -1  581.98   47.91
   1   2   1  598.45   50.03
   1   2  -1  598.77   50.23
  -1   2   1  605.57   48.02
   1  -2   1  598.77   47.91
  -1  -2  -1  597.14   47.97
   1   2  -1  609.71   48.05
  -1   2   1  634.33   49.34
  -1   3  -1   92.26   11.54
  -1  -3   1  234.45  127.18
  -1  -3   1   92.74    7.48
   1   3   1   93.26   12.42
   1  -3  -1   84.58    7.27
  -1   3  -1   77.63    7.46
   1   3   1   85.51    7.28
   1  -3   1   84.40    7.29
  -1  -3  -1    8.43  117.39
   1   3  -1   87.80    7.25
  -1  -3  -1   82.53    7.32
   1   3  -1  104.02   12.75
  -1   3   1   87.31    7.41
   1   3  -1   79.06    7.31
  -1   3   1   91.25   11.22
  -1  -4   1   13.68    2.15
  -1   4  -1   22.04    8.01
  -1  -4   1   12.60    1.71
   1   4   1   10.78    1.99
  -1   4  -1   12.01    1.80
   1  -4  -1   10.42    2.17
  -1   4  -1   11.90    2.12
   1  -4  -1   14.05    1.73
  -1  -4  -1   16.90    2.28
   1   4  -1   14.63    2.05
  -1   4   1   19.07    8.71
   1  -4   1   12.08    1.70
  -1  -4  -1   12.87    1.51
  -1   4   1    9.46    2.39
   1  -4   1   14.04    2.19
   1   5   1  179.84   15.01
  -1   5  -1  189.33   15.23
  -1   5  -1  171.46   14.78
  -1  -5   1  186.90   14.65
  -1  -5   1  169.50   14.98
  -1   5  -1  176.11   21.60
  -1  -5   1  193.69   15.27
   1   5   1  149.10   22.11
  -1   5   1  168.31   14.67
   1   5  -1  182.28   14.96
   1   5  -1  209.08   25.49
  -1   5   1  182.61   21.03
  -1  -5  -1  181.61   14.57
   1   5  -1  166.54   15.06
  -1   5   1  187.16   15.29
  -1  -5  -1  174.43   15.13
   1  -6  -1    9.10    1.71
   1   6   1    2.68    1.69
  -1   6  -1    3.49    1.88
   1  -6  -1    1.89    1.51
   1  -6  -1    5.55    2.13
   1   6   1   -0.83   15.94
  -1  -6   1    1.35    1.34
   1  -6  -1    9.36    2.41
  -1   6  -1    1.73    2.25
  -1   6  -1   -4.72   12.13
   1   6  -1   -2.13   13.31
   1  -6   1    1.04    1.65
   1  -6   1    6.43    1.81
  -1   6   1    4.77    1.63
  -1   6   1   23.17   12.02
  -1  -6  -1    6.28    3.11
  -1  -6  -1    2.83    1.49
  -1   6   1   -2.14    2.62
   1  -6   1    6.93    2.36
   1  -7  -1  115.00    9.81
  -1   7  -1  116.28    9.92
   1  -7  -1  126.17   10.14
  -1  -7   1  113.64   10.33
  -1  -7   1  125.58   10.19
  -1  -7   1  115.30    9.92
   1  -7  -1  113.99   10.28
   1   7   1  119.13   20.90
  -1   7   1  118.34    9.93
  -1  -7  -1  124.20   10.08
   1  -7   1  103.36   10.39
   1  -7   1  107.81    9.88
   1  -7   1  118.81   10.07
   1   7  -1   94.48   21.62
  -1  -7  -1  117.27    9.82
  -1  -7  -1  123.33   10.25
   1  -8  -1   19.46    2.99
   1  -8  -1   20.10    2.51
  -1   8   1   24.31    2.68
   1   9  -1   29.98    2.89
  -2   0   1   -0.46    2.16
   2   0  -1    0.12    0.58
  -2   0   1   -1.40    0.61
   2   0   1   -1.38    0.46
  -2   0  -1   -0.91    2.91
  -2   0  -1    0.25    0.52
  -2   0   1   29.45   25.16
  -2   0  -1    0.07    0.82
  -2   0  -1  -12.10   16.80
   2   0  -1    0.42    0.69
  -2   1  -1   -0.89    1.30
  -2  -1   1    1.50    4.29
  -2   1  -1  -31.86   16.08
   2   1   1   -8.79    5.14
   2  -1  -1    0.23    0.50
   2   1   1    1.25    0.98
  -2   1  -1    0.93    1.81
   2  -1   1   -0.20    0.64
  -2   1   1   11.65   20.48
  -2  -1  -1   -0.05    1.01
   2   1  -1   -1.05    0.98
  -2   1   1    0.11    1.21
  -2  -1  -1  -21.74   31.56
   2  -1   1    0.97    0.48
  -2   1   1   -0.86    1.89
  -2  -2   1  167.22   12.94
  -2  -2   1  168.35   67.76
   2  -2  -1  154.46   12.66
  -2   2  -1  154.32   14.41
   2   2   1  149.93   12.65
   2   2   1  149.29   17.16
   2   2   1  148.46   12.89
  -2   2  -1  158.92   14.44
  -2   2  -1  155.54   12.91
   2   2  -1  169.41   12.65
   2   2  -1  149.42   12.95
  -2  -2  -1  258.24   65.47
  -2  -2  -1  159.28   12.85
  -2   2   1  159.76   12.92
   2   2  -1  145.06   17.23
   2  -2   1  161.87   12.77
  -2   2   1  156.79   13.98
   2  -2   1  153.21   12.67
  -2  -3   1  451.24   35.59
  -2   3  -1  449.37   37.63
  -2   3  -1  443.96   35.66
   2  -3  -1  434.23   35.45
   2   3   1  428.83   35.70
  -2   3  -1  416.69   37.93
  -2  -3   1  692.76  129.03
   2   3   1  436.78   35.43
  -2   3  -1  466.29   35.35
   2   3   1  416.89   39.53
  -2   3   1  411.78   38.82
  -2  -3  -1  732.15  121.93
   2   3  -1  409.15   39.76
  -2   3   1  450.27   35.69
   2   3  -1  451.87   35.41
  -2   3   1  482.08   37.42
  -2  -3  -1  447.10   35.60
   2   3  -1  440.67   35.70
   2  -3   1  428.36   35.44
  -2   4  -1   22.79    7.90
   2   4   1   28.12   12.78
  -2  -4   1   19.63    2.81
  -2  -4   1   -4.75  244.75
   2  -4  -1   18.11    1.95
   2   4   1   16.27    2.70
   2   4   1   15.70    2.19
   2  -4  -1   18.96    2.32
  -2   4  -1   16.60    2.49
  -2  -4   1   16.85    1.91
  -2  -4  -1   14.50    1.81
   2   4  -1   15.77   15.95
  -2  -4  -1   16.81    2.54
  -2   4   1   18.89    2.62
   2  -4   1   14.78    1.94
  -2  -4  -1 -313.88  225.16
  -2   4   1   23.01    7.21
   2  -4   1   16.92    2.28
   2   4  -1   14.66    2.56
   2   4  -1   16.69    2.05
   2   5   1    6.95   14.77
   2   5   1   23.50    2.58
  -2  -5   1   22.78    2.51
  -2  -5   1   24.45    2.90
   2   5   1   21.76    2.86
  -2  -5   1   23.17    3.03
  -2  -5   1   23.75    3.59
  -2   5  -1   26.00    9.21
  -2   5   1   28.21    8.65
   2   5  -1   24.28    2.62
  -2  -5  -1   22.50    2.44
  -2  -5  -1   21.61    2.75
  -2  -5  -1   23.65    3.58
  -2  -5  -1   25.17    2.76
   2   5  -1   20.36    3.38
   2   5  -1   30.89   15.85
  -2   6  -1   -4.46   11.34
  -2  -6   1   -2.67    1.12
   2   6   1  -33.86   18.10
  -2   6  -1   -2.81    2.72
   2  -6  -1    0.12    1.42
   2  -6  -1    3.04    1.43
  -2  -6   1   -1.82    1.65
   2   6   1    0.48    1.48
   2  -6  -1   -5.08    2.24
  -2  -6   1    4.00    2.12
   2  -6  -1    0.06    1.90
  -2   6  -1    1.37    1.74
  -2  -6  -1    3.32    1.88
  -2   6   1   -1.86    2.27
  -2   6   1  -13.45   10.76
  -2  -6  -1   -3.77    1.24
   2   6  -1    0.84    1.44
  -2  -6  -1   -1.78    1.52
   2  -6   1    0.61    1.60
   2  -6   1   -0.74    1.83
   2  -6   1    0.25    2.14
   2   6  -1  -21.08   19.87
  -2  -6  -1    3.53    3.13
  -2  -7   1   -2.90    1.16
   2  -7  -1   -0.63    1.64
   2   7   1    2.58   19.07
   2  -7  -1   -2.09    1.57
  -2  -7   1    0.71    1.79
  -2   7  -1   -2.31    1.55
  -2  -7   1   -4.04    1.89
   2  -7  -1   -1.44    1.48
   2  -7   1   -1.86    1.32
  -2   7   1    2.67    1.65
  -2  -7  -1    0.55    1.61
   2   7  -1  -12.10   24.75
  -2  -7  -1   -2.20    1.44
   2  -7   1    3.98    1.83
  -2  -7  -1   -2.84    1.28
   2  -7   1   -0.24    1.79
   2  -8  -1   -2.25    1.18
   2  -8  -1   -2.26    1.57
  -2   8  -1   -0.98    2.17
  -2   8  -1    1.51    1.41
   2  -8   1   -1.33    1.33
  -2   8   1    1.93    1.43
  -2   9   1   37.98    3.59
  -3   0  -1   11.69   22.62
  -3   0   1   -1.95    2.73
   3   0   1   -0.27    0.65
   3   0  -1   -0.04    0.69
   3   0  -1    1.42    0.81
  -3   0   1   -1.21    0.79
  -3   0  -1   -0.61    0.94
  -3  -1   1  698.90   53.80
  -3   1  -1  651.98   53.65
  -3   1   1  638.87   53.64
  -3  -1  -1  820.52   75.77
   3  -2  -1  139.93   11.23
  -3   2  -1  139.60   11.57
  -3   2  -1  156.19   12.20
  -3   2  -1  140.59   12.44
   3   2   1  132.80   11.56
   3   2   1  138.45   11.14
   3   2   1  133.75   17.32
  -3  -2   1  150.12   11.52
   3   2  -1  146.37   17.76
  -3   2   1  139.31   11.57
  -3   2   1  133.60   12.45
   3   2  -1  127.36   11.62
  -3  -2  -1  137.45   11.49
   3  -2   1  137.24   11.24
  -3   3  -1   -2.24    4.46
   3  -3  -1    1.17    0.97
   3   3   1    1.34    1.56
  -3   3  -1    1.56    1.59
  -3  -3   1    3.77    1.87
   3   3   1   10.78   11.08
  -3  -3   1   -4.07  103.30
  -3   3   1   -0.99    1.48
  -3  -3  -1 -181.14   95.56
   3   3  -1    4.03   11.49
   3  -3   1    2.20    1.15
  -3  -3  -1    0.30    1.81
  -3   3   1   -1.91    4.04
   3   3  -1    1.79    1.57
  -3  -4   1    1.97    1.08
  -3   4  -1   11.06    6.21
   3   4   1    4.26    1.29
   3  -4  -1    4.21    1.48
   3   4   1    2.38    1.21
   3   4   1    3.09    2.17
  -3   4  -1    2.78    2.19
  -3  -4   1    7.35    2.30
  -3  -4   1    8.22  187.03
  -3   4   1    3.64    6.13
   3   4  -1    0.80    1.39
  -3   4   1    4.32    2.29
  -3  -4  -1    5.12    1.06
   3   4  -1    6.82    2.25
  -3  -4  -1   71.27  180.19
  -3  -4  -1    7.50    2.31
   3  -4   1    5.47    1.46
   3   5   1   16.18    2.17
  -3  -5   1   12.60    2.23
   3   5   1    9.08   17.48
  -3   5  -1   13.30    2.21
  -3  -5   1   14.02    2.23
  -3   5  -1    4.15    7.92
  -3  -5   1   19.84    2.98
   3  -5  -1   16.24    2.47
  -3  -5   1    9.93    2.20
  -3   5  -1   17.71    3.18
  -3  -5   1   13.64    1.85
  -3  -5  -1   12.42    2.22
   3  -5   1   20.11    2.43
   3   5  -1   38.92   18.25
  -3   5   1   12.43    2.78
  -3   5   1   11.84    7.66
  -3  -5  -1   12.73    1.77
  -3  -5  -1   12.61    2.10
  -3   5   1   15.43    2.42
   3  -5   1   14.93    2.46
  -3  -5  -1   14.37    2.12
   3   5  -1   16.28    2.00
  -3  -5  -1   16.72    3.27
  -3   6  -1    2.75    2.99
   3   6   1   13.45   18.12
  -3   6  -1    5.42    1.93
  -3  -6   1   -0.21    1.91
   3  -6  -1    8.81    1.79
  -3  -6   1    5.46    1.50
   3  -6  -1    0.16    1.46
  -3  -6   1    4.65    2.49
   3   6   1    7.23    2.80
   3  -6  -1    2.82    2.37
   3   6   1    5.70    1.90
   3  -6  -1    5.19    2.53
  -3  -6   1    9.41    2.06
  -3  -6  -1    5.01    1.88
   3  -6   1    8.52    1.71
   3  -6   1    7.16    2.76
   3   6  -1    2.42    3.10
   3   6  -1   -0.36   23.93
  -3  -6  -1    2.44    1.85
  -3  -6  -1    5.79    2.00
  -3   6   1    2.97    3.03
  -3  -6  -1    5.40    1.40
  -3  -6  -1    3.95    2.82
   3   6  -1    7.61    1.72
   3  -6   1    4.72    1.77
  -3   6   1    6.69    1.88
  -3   6   1   -2.29    9.48
  -3   7  -1   46.86    4.65
  -3  -7   1   45.21    6.03
   3  -7  -1   41.41    4.39
   3   7   1   28.52   23.96
   3  -7  -1   41.83    4.91
  -3  -7   1   48.80    4.79
  -3  -7  -1   49.33    4.67
  -3  -7  -1   49.05    4.17
   3  -7   1   40.29    4.84
  -3  -7  -1   39.29    5.59
   3  -7   1   41.46    4.36
  -3   7   1   41.19    4.56
  -3  -7  -1   44.72    4.65
   3  -8  -1    1.15    1.63
  -3   8  -1    1.25    1.52
   3  -8  -1    1.38    1.21
  -3   8   1    2.75    1.60
  -3   8   1    3.49    1.22
  -3   9   1   13.82    1.86
  -4   0  -1  -27.12   60.53
   4   0   1   -0.10    0.85
  -4   0  -1    5.03   25.32
  -4   0   1    0.18    1.17
   4   0  -1    0.47    0.88
   4   0  -1   -0.09    0.82
  -4   0   1   -2.22   47.03
   4  -1  -1 1363.53   99.98
  -4  -1   1 1235.04  123.29
   4  -1   1 1135.19   99.92
  -4  -1  -1 1326.27  122.11
   4   2   1  414.21   34.92
  -4  -2   1  606.32   87.19
  -4   2  -1  442.22   34.92
  -4  -2   1  474.00   34.83
   4  -2  -1  426.99   34.55
   4   2   1  351.29   41.55
  -4  -2  -1  567.71   86.81
  -4   2   1  438.73   34.90
  -4  -2  -1  449.58   34.81
   4  -2   1  425.46   34.54
   4   2  -1  411.34   34.89
   4   3   1    8.92    1.39
  -4  -3   1    8.23    2.18
  -4   3  -1    4.69    2.21
   4   3   1   10.81    2.41
   4  -3  -1    6.69    1.48
  -4   3  -1    7.15    3.59
   4   3   1   -4.89   13.99
  -4   3  -1   12.68    3.38
   4  -3  -1    8.73    1.30
   4  -3   1    8.77    1.29
  -4   3   1    7.65    1.95
   4   3  -1   11.69    1.60
   4   3  -1   10.14    2.09
   4   3  -1    1.90   14.05
   4  -3   1    7.22    1.61
  -4   3   1   15.67    3.59
  -4  -3  -1   12.16    2.24
  -4   3   1    3.55    3.71
  -4   4  -1    3.71    4.77
  -4  -4   1    2.95    1.87
  -4   4  -1   -1.90    1.70
  -4  -4   1   -0.01    0.90
   4   4   1   -0.07    1.31
   4   4   1    0.77    1.90
   4  -4  -1    0.92    1.35
   4   4   1    4.94   19.29
  -4   4   1   -2.19    2.18
   4   4  -1    1.54    1.61
   4   4  -1    8.70   14.60
  -4  -4  -1    2.70    0.86
   4   4  -1   -1.41    2.11
  -4   4   1   -1.19    4.90
  -4  -4  -1    0.68    2.19
   4  -4   1    0.96    1.32
  -4  -5   1 -844.46  430.13
   4   5   1   -1.98   21.13
  -4  -5  -1   12.55    2.87
   4   5  -1   -1.61   17.93
  -4   5   1    9.30    6.32
  -4  -5  -1 -127.59  312.69
  -4   5   1    9.52    2.73
   4  -6  -1    2.92    1.42
   4  -6  -1    2.85    2.40
  -4  -6   1    2.21    1.78
  -4  -6   1    1.56    1.21
   4   6   1   10.85   22.13
   4   6   1    3.46    1.75
  -4  -6   1   -1.24    1.69
  -4   6  -1   -2.11    2.37
  -4  -6   1   -1.75    1.80
  -4   6  -1   -0.09    1.77
  -4  -6  -1    2.79    1.66
   4   6  -1    3.10    1.51
  -4   6   1   -1.76    2.58
  -4  -6  -1   -1.08    1.55
  -4   6   1    5.06    6.91
  -4  -6  -1    1.80    1.78
   4  -6   1    2.42    1.62
   4   6  -1   -0.72    3.12
  -4  -6  -1   -0.10    1.10
  -4  -6  -1    0.49    3.08
   4   6  -1   -4.87   23.18
  -4   6   1   -0.36    1.75
   4  -7  -1  121.98   10.75
  -4   7  -1  114.23    9.07
   4  -7  -1   96.30    8.84
  -4  -7   1   81.00    9.50
  -4  -7   1  123.45    9.94
  -4  -7  -1  118.13    8.63
   4  -7   1   90.96    8.79
  -4  -7  -1   97.17    9.24
   4  -7   1   97.50    8.96
   4  -7   1  100.88   10.46
  -4   8  -1   38.12    3.77
   4  -8  -1   36.63    3.56
   4  -8  -1   31.10    3.93
  -4   8   1   40.12    3.94
  -4   8   1   38.37    4.99
  -5   0  -1    2.36   26.17
   5   0   1   -0.14    0.85
  -5   0  -1    1.15    1.03
  -5   0  -1   33.78   48.88
  -5   0   1    1.01    1.13
   5   0  -1   -0.69    0.87
  -5   0   1  -74.46   41.70
  -5   0   1    4.13   27.88
  -5  -1   1  192.32  120.80
  -5  -1   1   65.97   43.20
  -5  -1  -1  107.60  121.64
  -5  -1  -1    4.67   34.26
  -5  -2   1   23.05    2.69
  -5   2  -1   25.15    3.02
   5   2   1   27.27    2.98
   5  -2  -1   22.59    2.10
  -5  -2   1   87.31   59.59
  -5  -2  -1   27.21    2.86
  -5   2   1   23.70    2.84
   5   2  -1   24.41    2.86
  -5  -2  -1   11.65   57.12
  -5   3  -1   22.16    3.01
   5  -3  -1   18.58    2.45
   5   3   1   26.22    2.41
  -5  -3   1   42.47   95.20
   5   3   1   22.29    3.10
  -5  -3   1   28.36    3.19
   5  -3  -1   20.53    2.30
  -5  -3  -1   66.68   91.72
   5   3  -1   27.68    3.21
   5   3  -1   23.86    2.53
  -5  -3  -1   26.53    2.95
  -5   3   1   20.91    3.22
  -5  -4   1   52.77    4.93
  -5  -4   1   64.48    5.74
   5  -4  -1   49.68    4.87
   5   4   1   50.88    5.12
  -5  -4   1   41.06    5.11
  -5   4  -1   53.85    5.71
   5   4   1   58.31    5.06
  -5   4  -1   55.87    5.16
   5   4   1   45.83    5.77
  -5  -4   1  106.56  137.35
  -5  -4   1   62.58    4.61
  -5  -4  -1   51.40    4.97
   5   4  -1   51.57    5.16
  -5  -4  -1   55.94    5.66
  -5   4   1   60.20    5.84
  -5  -4  -1   41.58    5.04
   5   4  -1   55.12    5.82
   5   4  -1   61.00    5.12
  -5  -4  -1   35.21  155.51
  -5  -4  -1   63.54    4.59
  -5   4   1   48.43    5.18
  -5   5  -1   74.35    6.35
  -5  -5   1   70.01    6.31
   5  -5  -1   60.34    6.39
   5   5   1   68.08    6.24
  -5  -5   1   78.15    5.93
  -5  -5   1   69.74    6.39
  -5  -5   1   57.03    6.59
   5   5   1   76.04    6.43
  -5   5  -1   60.04    6.49
  -5   5  -1   63.10    7.13
  -5   5   1   63.94    6.47
   5   5  -1   73.08    6.32
  -5  -5  -1   74.29    6.29
  -5  -5  -1   75.50    5.91
   5   5  -1   69.22    6.28
  -5   5   1   71.98    7.29
  -5  -5  -1   77.75    6.16
  -5  -5  -1   58.11    6.47
  -5  -5  -1   71.62    7.64
  -5  -6   1    1.90    2.00
  -5   6  -1    4.11    1.96
  -5  -6   1    2.40    2.04
   5   6   1    0.85    1.48
  -5   6  -1    2.80    1.90
  -5   6  -1   -4.53    2.20
  -5   6   1    3.66    1.91
  -5   6   1    3.18    1.73
   5   6  -1    3.15    1.58
  -5  -6  -1    1.45    1.39
  -5   6   1    0.18    2.68
  -5  -6  -1    3.89    1.66
  -5  -6  -1    2.59    1.89
   5  -7  -1   27.92    3.05
  -5  -7   1   24.66    2.88
  -5   7  -1   18.24    2.96
   5  -7  -1   21.26    2.49
  -5  -7   1   16.84    3.11
  -5   7  -1   29.10    3.24
   5  -7   1   26.36    3.21
  -5   7   1   29.81    3.49
  -5   7   1   19.88    2.93
   5  -7   1   19.33    2.56
  -5  -7  -1   22.64    3.11
  -5   8  -1   56.35    4.79
   5  -8  -1   46.86    4.63
   5  -8  -1   52.02    4.93
  -5   8   1   39.27    5.02
  -5   8   1   61.65    5.08
  -6   0  -1   -5.52   28.61
  -6   0   1    0.32    1.01
  -6   0  -1   -0.62    1.06
  -6   0   1   -7.23   29.91
   6  -1  -1    0.19    0.58
   6   1   1   -0.21    1.42
   6  -1  -1   -0.02    0.51
   6  -1  -1   -0.41    0.72
  -6   1  -1    0.42    1.24
  -6  -1   1  -50.91   44.23
  -6  -1   1 -292.23  125.62
   6  -1   1   -0.18    0.41
   6  -1   1   -0.37    0.50
  -6  -1  -1  182.97  130.52
   6   1  -1    0.02    1.38
  -6  -1  -1  -35.54   40.71
  -6   1   1   -0.10    1.44
   6   2   1   -0.41    1.50
  -6   2  -1    1.60    1.53
   6   2   1    1.07    1.17
  -6  -2   1  -46.04   85.52
   6   2  -1   -1.13    1.21
  -6  -2  -1   -1.34    1.57
   6   2  -1   -0.92    1.77
  -6   2   1    0.25    1.54
   6  -3  -1   21.46    2.23
  -6   3  -1   24.87    3.11
   6   3   1   24.16    2.56
   6   3   1   16.32   41.97
   6  -3  -1   20.77    2.37
   6   3   1   22.24    3.54
  -6  -3   1   13.70   97.95
  -6  -3  -1   40.62  102.91
   6   3  -1   29.35    3.38
  -6   3   1   24.94    3.15
  -6  -3  -1   24.78    3.19
   6  -3   1   18.40    2.46
   6   3  -1   26.31    2.61
  -6   4  -1   11.64    2.29
   6   4   1   17.14    2.26
  -6  -4   1   15.99    2.27
  -6  -4   1   14.66    2.26
  -6   4  -1   13.23    3.15
  -6  -4   1    6.91    3.33
  -6   4  -1   17.55    2.13
   6  -4  -1   16.62    1.85
   6   4   1   15.87    3.22
   6   4   1   13.94    2.24
   6   4  -1   14.51    3.09
   6   4  -1   14.08    2.09
  -6  -4  -1   13.73    2.39
  -6  -4  -1    9.06    3.25
   6   4  -1   18.21    2.31
  -6  -4  -1   15.19    2.90
  -6   4   1   12.56    2.30
  -6   4   1   17.78    3.03
  -6  -4  -1   14.10    1.95
  -6   5  -1  121.69    9.92
  -6   5  -1   99.60   10.55
  -6  -5   1  121.37    9.96
   6   5   1  122.85    9.91
  -6  -5  -1  115.64    9.73
  -6   5   1  117.17   10.19
  -6   5   1  105.71   10.64
   6   5  -1  124.32    9.87
  -6  -5  -1  109.85   10.66
  -6  -5  -1   94.30    9.94
  -6   5   1  131.22   10.06
   6   5  -1  108.92    9.92
  -6   6  -1   19.22    3.87
   6   6   1   27.60    2.90
   6  -6  -1   24.81    2.69
  -6  -6   1   27.99    3.00
  -6  -6   1   19.90    3.23
  -6   6  -1   32.54    3.38
  -6   6  -1   26.15    3.24
  -6   6   1   19.77    3.95
   6   6  -1   18.57    4.07
  -6   6   1   32.07    3.58
   6   6  -1   25.18    2.90
  -6  -6  -1   26.44    2.92
  -6  -6  -1   24.67    3.20
   6  -6   1   22.44    2.76
  -6   6   1   27.01    3.22
  -6  -7   1   25.62    3.31
   6  -7  -1   25.86    2.98
  -6   7  -1   23.89    3.13
  -6   7  -1   25.38    3.25
  -6   7   1   28.13    3.52
   6  -7   1   23.55    2.92
  -6  -7  -1   21.37    3.05
  -6   8  -1   15.59    1.96
  -6   8   1   15.11    2.16
  -6   8   1   14.17    2.02
  -7   0  -1   -0.16    1.09
  -7   0   1  -20.21   54.25
  -7   0  -1   23.53   53.76
   7   0  -1   -1.45    1.11
   7   0   1    1.10    1.16
  -7   0   1   -0.46    1.02
  -7   1  -1  142.22   11.46
  -7  -1   1 -104.78  136.72
  -7  -1   1  134.98   53.06
   7  -1  -1  124.99   10.99
   7   1   1  128.41   11.42
   7  -1  -1  143.28   11.04
   7  -1  -1  125.70   11.00
  -7  -1  -1  266.22  144.73
   7  -1   1  151.15   10.99
  -7   1   1  133.46   11.42
  -7  -1  -1  178.36   55.31
   7   1  -1  135.06   11.42
   7   2   1   39.99    4.31
  -7  -2   1  130.54   75.62
   7   2   1   34.95    3.72
  -7   2  -1   42.33    4.63
  -7  -2  -1   11.19   59.66
   7   2  -1   39.46    4.26
  -7   2   1   43.57    4.33
   7   2  -1   36.41    3.80
  -7   3  -1  160.97   12.57
  -7  -3   1  130.92   12.03
   7   3   1  153.80   11.95
   7   3   1  149.99   12.75
  -7   3  -1  141.87   12.09
   7  -3  -1  143.91   11.79
   7  -3   1  135.45   11.82
   7   3  -1  149.55   12.81
   7   3  -1  152.24   12.04
  -7   3   1  143.73   12.30
  -7   3   1  159.20   12.61
  -7  -3  -1  133.28   12.08
  -7   4  -1   20.14    2.47
   7   4   1   20.16    2.40
  -7  -4   1   10.39    3.88
  -7  -4   1   20.87    2.19
   7   4   1   18.86    4.10
  -7   4  -1   13.98    3.10
  -7   4  -1   20.68    2.70
   7   4   1   17.70    2.51
  -7  -4   1   15.80    2.48
  -7  -4   1 -146.46  151.82
   7   4  -1   17.06    2.38
   7   4  -1   21.36    2.63
  -7  -4  -1   18.55    2.48
  -7   4   1   16.27    3.25
   7   4  -1   13.66    3.35
  -7  -4  -1   20.10    2.23
  -7   4   1   23.58    2.73
  -7   4   1   18.91    2.64
  -7  -4  -1   17.94    3.66
  -7  -4  -1   10.99    3.80
  -7  -4  -1    9.00  124.16
  -7   4   1   17.07    2.40
   7   5   1    5.36    1.70
   7   5   1    4.36    1.98
  -7   5  -1    7.90    2.85
  -7  -5   1    6.24    2.02
  -7  -5   1 -202.07  264.34
   7   5   1    5.66    4.29
  -7  -5   1    4.18    1.71
  -7   5  -1    3.14    2.07
  -7  -5  -1    5.17    1.44
  -7  -5  -1 -294.89  245.05
  -7   5   1    2.67    2.30
  -7   5   1    3.13    2.61
   7   5  -1    5.05    2.01
  -7   5   1    2.80    1.98
  -7  -5  -1    3.75    1.87
  -7  -5  -1    3.98    2.05
   7   5  -1    2.96    2.07
  -7  -6   1   10.25    2.33
  -7   6  -1   10.23    2.25
   7   6   1   10.51    3.54
  -7   6  -1    6.87    3.04
   7   6   1   10.99    1.88
  -7   6   1    2.99    2.89
   7   6  -1    8.00    3.37
  -7  -6  -1 -352.71  643.49
   7   6  -1   11.76    1.97
  -7  -6  -1   11.66    2.27
  -7   6   1    9.94    2.29
  -7   7  -1    9.65    2.27
   7  -7  -1    9.90    1.51
  -7   7  -1   11.69    1.90
  -7  -7   1    7.85    2.19
   7  -7   1   13.75    1.71
  -7   7   1    9.87    2.10
  -7  -7  -1    6.29    2.06
  -7   7   1   12.23    1.83
  -7   8  -1   62.20    5.50
  -7   8   1   58.09    5.25
   8   0  -1    1.36    1.19
  -8   0   1    6.51   33.97
  -8   0  -1   -8.72   31.23
  -8   0  -1   16.98   51.54
   8   0   1    1.14    1.33
  -8   0   1   27.11   54.31
  -8   1  -1   45.87    4.37
   8  -1  -1   38.24    3.87
   8  -1  -1   47.53    3.84
  -8  -1   1  110.19   55.34
   8   1   1   38.86    3.88
   8   1   1   42.10    4.49
  -8  -1   1  151.12  138.88
   8   1  -1   41.95    4.50
  -8  -1  -1  117.51   53.77
   8   1  -1   42.90    3.93
   8  -1   1   44.42    3.81
  -8  -1  -1  201.19  143.99
  -8   1   1   45.30    4.36
  -8   2  -1   79.01    7.09
   8  -2  -1   82.00    6.24
   8   2   1   67.81    7.30
  -8  -2   1   60.28    7.81
   8  -2  -1   81.17    6.32
   8   2   1   72.72    6.58
  -8  -2   1  108.03   71.22
   8   2  -1   67.82    7.22
   8   2  -1   74.72    6.58
  -8  -2  -1  137.89   73.71
  -8   2   1   79.58    7.10
  -8  -3   1    5.23    3.41
   8   3   1    4.66    1.79
  -8  -3   1    5.54    3.00
   8   3   1    5.72    1.93
  -8   3  -1    6.25    2.34
  -8   3  -1    2.92    1.80
  -8  -3   1    5.15    1.52
  -8  -3   1   86.90  112.63
  -8   3  -1    4.51    1.62
   8   3   1    6.50    2.99
  -8   3   1    6.08    2.33
  -8  -3  -1    3.30    3.06
   8   3  -1    4.72    2.39
   8  -3   1    6.82    0.90
  -8   3   1   10.09    2.06
  -8  -3  -1    8.74    1.54
   8   3  -1    5.49    1.70
  -8  -3  -1   67.94   93.52
  -8   3   1    4.95    1.79
   8   3  -1    4.64    1.84
  -8   4  -1   21.65    2.54
   8   4   1   21.65    4.39
   8   4   1   18.36    2.27
  -8  -4   1    9.39    3.45
   8   4   1   17.34    2.49
  -8  -4   1    8.24    3.97
  -8   4  -1   18.00    2.60
  -8   4  -1   16.36    3.17
  -8  -4   1   12.98    2.32
  -8   4  -1   12.54    2.09
  -8  -4   1   14.67    2.02
  -8  -4  -1   13.97    3.97
  -8   4   1   14.26    2.01
  -8   4   1   12.99    2.43
  -8  -4  -1   16.27    3.68
   8   4  -1   14.59    2.53
  -8   4   1   21.30    2.65
  -8  -4  -1  113.69  156.75
  -8   4   1   13.62    3.10
   8   4  -1   14.82    3.63
  -8  -4  -1   11.96    2.44
   8   4  -1   14.73    2.27
   8   5   1    1.22    1.93
  -8   5  -1   -1.27    1.62
  -8  -5   1   -0.01    1.42
   8   5   1   -1.48    1.48
  -8   5  -1   -2.29    2.43
  -8   5  -1    0.74    1.96
  -8  -5   1 -177.52  248.27
  -8  -5   1   -0.22    1.69
  -8   5   1   -4.48    2.36
   8   5  -1    1.40    2.62
  -8  -5  -1  -20.00  235.19
   8   5  -1   -1.06    1.52
  -8   5   1    1.32    1.84
  -8  -5  -1   -2.02    1.56
  -8  -5  -1    2.90    2.57
  -8   5   1   -2.05    1.77
  -8  -6   1   83.93    7.59
   8  -6  -1   85.52    6.49
   8  -6   1   64.73    6.81
  -8   6   1   64.51    7.94
   8   6  -1   91.59    8.73
  -8   7  -1    2.73    1.70
   8  -7  -1    3.05    0.84
  -8   7  -1    1.77    1.82
   8  -7   1    6.47    1.16
  -8  -7  -1    1.59    1.66
  -8   7   1    4.05    1.31
  -8   7   1    2.49    3.20
  -8   8  -1    0.50    0.99
  -8   8   1   -0.33    0.99
  -9   0  -1   -1.31    1.51
   9   0  -1   -1.13    1.27
  -9   0   1    1.57    2.36
  -9   0   1    1.05    1.50
   9   0   1    1.84    1.49
  -9  -1   1    0.48    2.77
  -9  -1   1    1.12    1.70
   9  -1  -1    0.98    1.21
  -9   1  -1    0.93    1.71
   9  -1  -1    0.86    1.02
  -9   1  -1    1.40    2.15
  -9  -1   1   43.69  147.26
  -9   1  -1   -0.56    1.78
  -9  -1   1  -52.43   74.54
   9   1   1    1.70    1.13
  -9   1   1   -1.99    1.69
  -9  -1  -1   12.88  150.29
  -9  -1  -1    2.00    2.57
   9  -1   1    2.25    1.10
   9   1  -1    1.23    1.22
  -9   1   1    1.79    2.13
  -9   1   1    1.28    1.48
  -9  -1  -1    1.91    1.84
  -9   2  -1   36.74    3.83
  -9  -2   1   15.21   78.34
   9   2   1   35.85    4.40
  -9   2  -1   41.65    4.67
  -9  -2   1   32.38    3.78
  -9  -2   1   31.45    4.83
   9   2   1   32.12    3.34
  -9   2  -1   34.53    3.66
  -9  -2   1   28.77    3.46
   9  -2  -1   39.10    3.21
   9   2   1   28.26    3.43
  -9   2   1   40.11    4.87
  -9  -2  -1   38.66    4.13
  -9  -2  -1    5.42   71.10
  -9   2   1   39.78    3.62
  -9  -2  -1   30.93    3.41
   9   2  -1   31.15    3.41
   9   2  -1   35.46    3.63
  -9   2   1   34.57    4.19
   9   2  -1   33.62    4.10
   9  -2   1   29.71    2.93
  -9  -2  -1   34.02    4.72
  -9  -3   1   34.13    5.22
   9   3   1   35.71    4.67
  -9   3  -1   43.41    4.68
  -9   3  -1   35.38    4.17
  -9   3  -1   33.56    3.69
  -9  -3   1   28.34    3.50
  -9   3  -1   33.37    3.57
   9   3   1   34.97    3.57
  -9  -3   1  267.52  120.37
  -9  -3   1   34.71    4.14
   9   3   1   32.60    3.56
  -9   3   1   35.97    3.62
   9   3  -1   34.37    3.47
  -9   3   1   42.17    4.52
  -9  -3  -1   29.98    3.70
  -9   3   1   38.55    3.85
  -9   3   1   35.41    4.54
  -9  -3  -1   33.79    4.23
  -9  -3  -1   23.36    4.70
  -9  -3  -1   15.71  108.12
   9   3  -1   32.77    4.84
   9   3  -1   34.88    3.64
  -9   4  -1   34.07    3.87
   9   4   1   34.64    3.48
   9   4   1   32.67    5.02
  -9  -4   1   53.37  151.86
  -9   4  -1   30.48    4.15
  -9  -4   1   27.64    5.16
  -9   4  -1   33.85    3.68
  -9  -4   1   29.27    3.32
   9   4   1   31.48    3.26
  -9  -4  -1   29.03    4.54
   9   4  -1   31.90    3.29
  -9  -4  -1  206.39  141.89
  -9   4   1   33.76    3.55
   9   4  -1   26.44    4.65
  -9   4   1   31.32    3.29
   9  -4   1   26.45    2.76
  -9   4   1   28.53    4.18
  -9  -4  -1   25.74    4.96
   9   4  -1   34.48    3.52
  -9  -4  -1   30.50    3.54
  -9   5  -1   70.53    6.16
  -9  -5   1   66.06    6.17
  -9   5  -1   65.54    6.24
  -9   5  -1   52.92    6.92
   9   5   1   69.52    6.13
   9   5   1   61.00    5.93
   9   5   1   77.40    8.31
   9   5  -1   79.38    8.63
  -9  -5  -1   69.91    6.58
  -9  -5  -1   64.27    6.07
  -9   5   1   51.53    7.02
  -9   5   1   61.93    6.18
   9   5  -1   60.61    5.98
  -9  -5  -1 -136.71  304.88
  -9  -6   1    9.80    2.05
  -9   6  -1    4.91    2.04
   9   6   1    8.89    1.75
  -9   6  -1    9.69    1.99
  -9  -6  -1    5.20    1.87
  -9   6   1    8.97    2.17
  -9   6   1    8.39    2.14
  -9   7  -1   15.31    2.04
   9  -7  -1   15.85    1.67
  -9   7   1   13.23    2.12
   9  -7   1   19.63    1.82
  -9   7   1   11.54    2.21
  -9   8  -1   21.28    2.30
  -9   8   1   23.77    2.62
  10   0  -1    0.25    1.42
 -10   0   1    3.20    1.84
 -10   0  -1    2.46    2.24
  10   0   1   -0.44    1.41
  10   0  -1    0.39    1.52
 -10   0  -1    0.64    2.44
 -10   0   1    2.43    2.70
 -10   1  -1  158.25   13.36
 -10  -1   1  -64.88  129.37
 -10   1  -1  154.98   13.01
  10   1   1  146.06   13.33
  10  -1  -1  154.11   12.87
 -10  -1   1  165.37   13.06
 -10  -1   1  149.30   12.61
 -10  -1   1  156.01   13.84
  10   1  -1  147.78   13.31
 -10  -1  -1  163.36   13.07
  10  -1   1  144.78   12.79
 -10  -1  -1  393.18  148.72
 -10  -1  -1  141.14   13.64
 -10   1   1  157.78   12.89
 -10  -1  -1  173.72   12.72
 -10   2  -1    7.92    1.92
 -10  -2   1   13.85    2.64
 -10  -2   1   11.52    1.51
 -10   2  -1    7.70    2.70
 -10  -2   1   11.77    3.76
 -10   2  -1    9.82    2.19
  10  -2  -1   10.63    1.53
 -10  -2   1   65.42   77.95
  10   2   1    8.47    2.54
  10   2   1    9.45    1.81
  10   2   1   10.77    1.93
 -10   2  -1   10.70    2.49
 -10  -2  -1   65.90   71.47
 -10   2   1    6.03    1.94
  10   2  -1    6.85    1.85
  10   2  -1    7.24    2.49
 -10  -2  -1    8.90    2.60
  10  -2   1    8.37    1.29
 -10   2   1   13.06    2.71
 -10   2   1    6.46    2.68
 -10  -2  -1   11.13    3.48
 -10   2   1    8.01    1.93
 -10  -2  -1   10.35    1.47
  10   2  -1   10.89    1.73
  10   3   1  161.10   13.84
 -10  -3   1  145.09   12.41
 -10  -3   1  132.26   13.79
  10   3   1  155.11   12.36
 -10   3  -1  145.11   13.20
  10   3  -1  147.23   13.43
  10   3  -1  157.29   12.51
 -10  -3  -1  135.39   13.72
 -10  -3  -1  152.42   12.34
 -10   3   1  153.93   13.28
  10   4   1   91.51    7.63
 -10  -4   1  110.97    8.59
 -10  -4   1  334.48  152.69
 -10   4  -1   99.92    7.99
  10   4   1   82.59   10.18
 -10   4  -1   81.07    7.86
  10   4   1   94.92    7.67
 -10  -4   1   83.04    7.66
 -10   4  -1   75.29    7.47
 -10   4  -1   74.31    8.77
 -10  -4   1   84.01    9.62
 -10  -4  -1   86.50    8.69
 -10  -4  -1   73.54    8.65
  10   4  -1   89.83    9.50
  10   4  -1  100.14    7.94
 -10  -4  -1   86.48    7.62
  10   4  -1   84.63    7.77
 -10   4   1   89.70    7.70
  10   4  -1   83.70    8.93
 -10   4   1   89.83    7.85
 -10  -4  -1  155.93  135.89
 -10   5  -1   -7.90    4.02
 -10   5  -1    1.82    1.75
 -10  -5  -1   -1.78    1.94
 -10  -6   1    1.82    1.55
 -10   6  -1    0.39    1.77
 -10  -6  -1    1.07    1.52
 -10   6   1    0.67    1.76
 -10   6   1    3.60    1.86
 -10   7  -1   20.71    2.41
 -10   7   1   24.16    2.54
 -10   8  -1    1.27    0.94
 -10   8   1    2.46    1.16
 -11   0  -1   -0.58    1.94
  11   0   1    2.38    1.71
  11   0  -1   -0.55    1.66
  11   0  -1   -1.26    1.42
 -11   0  -1   -2.00    2.56
  11   0  -1   -0.90    1.42
 -11   0   1   -0.98    1.92
  11   0   1   -1.38    1.40
 -11   0   1   -3.78    2.72
 -11  -1   1   67.50    6.35
 -11  -1   1   75.47    7.87
  11   1   1   60.93    5.46
 -11  -1   1   69.29    5.23
  11   1   1   59.02    6.34
 -11   1  -1   56.84    6.56
  11  -1  -1   60.37    5.70
  11   1  -1   56.83    5.97
  11   1  -1   59.52    6.36
 -11   1   1   59.50    7.00
  11   1  -1   59.50    5.47
 -11  -1  -1   56.07    6.89
  11  -1   1   53.04    5.55
 -11   2  -1   15.61    2.45
  11   2   1   12.04    3.04
  11   2   1   15.46    2.17
 -11  -2   1   17.96    2.04
 -11  -2   1   11.18    3.97
 -11  -2   1   13.00   72.49
 -11   2  -1   14.22    2.41
  11   2   1   17.00    2.38
 -11  -2   1   18.27    3.05
 -11   2  -1   21.35    3.41
 -11   2   1   16.20    3.12
 -11   2   1    8.94    3.14
  11   2  -1   18.97    2.47
  11   2  -1   17.44    2.43
  11   2  -1   17.43    3.18
 -11  -2  -1   18.43    2.04
 -11  -2  -1   19.54    3.17
  11  -2   1   18.02    1.84
 -11  -2  -1   10.75    3.77
 -11  -2  -1   85.48   69.47
  11   2  -1   20.63    3.34
 -11   2   1   18.34    2.76
 -11   3  -1   17.73    2.38
  11   3   1   18.50    2.60
  11   3   1   20.42    4.34
 -11   3  -1    6.37    3.33
 -11   3  -1   20.21    2.84
 -11   3  -1   16.43    2.84
  11   3   1   20.99    2.27
 -11  -3   1   22.27    4.28
 -11  -3   1   22.39    3.86
 -11  -3   1   15.61    2.09
 -11   3   1   19.79    3.09
 -11   3   1   16.14    2.40
 -11  -3  -1   19.02    3.51
  11   3  -1   18.89    3.81
  11   3  -1   19.11    2.29
  11   3  -1   18.89    2.66
 -11  -3  -1   17.47    2.21
  11   3  -1   15.90    3.08
 -11   3   1   13.03    3.25
 -11  -3  -1   14.96    3.30
 -11   3   1   16.57    2.37
 -11   4  -1    9.58    2.23
 -11  -4   1    4.65    3.64
 -11   4  -1   11.19    1.71
 -11   4  -1    9.08    2.10
  11   4   1   11.20    1.80
 -11  -4   1    5.83    2.66
 -11  -4   1    6.93    1.62
  11   4   1    8.94    1.92
  11   4   1    6.36    3.93
 -11   4   1   10.35    2.06
  11   4  -1    7.58    3.24
 -11   4   1    7.37    2.37
 -11  -4  -1    7.05    3.53
  11   4  -1    6.54    1.73
 -11   4   1    6.19    1.69
 -11  -4  -1    6.81    1.63
 -11  -4  -1   11.51    3.05
  11   4  -1   10.16    4.59
  11   4  -1   14.28    2.05
  11   5   1   54.63    4.79
 -11   5  -1   54.43    5.26
 -11  -5   1   51.98    5.01
 -11   5  -1   50.19    5.32
 -11   5   1   56.46    5.61
 -11   5   1   51.33    5.23
 -11  -5  -1   62.29    5.55
 -11  -5  -1   54.23    4.99
  11   5  -1   47.59    5.00
 -11   6  -1    8.73    1.95
 -11  -6  -1    9.01    1.65
 -11   6   1   11.62    2.02
 -11   6   1   10.11    1.96
 -11   7  -1   18.40    2.27
 -11   7   1   23.65    2.31
 -12   0   1    1.23    2.92
 -12   0   1   -1.88    1.98
 -12   0  -1   -2.58    2.01
  12   0  -1   -0.38    1.35
  12   0   1   -1.50    1.29
 -12   0  -1    0.68    2.79
 -12  -1   1   32.41    4.83
 -12   1  -1   31.95    4.26
 -12   1  -1   32.35    3.69
  12   1   1   38.81    4.56
 -12  -1   1   38.14    4.00
 -12   1   1   41.20    4.99
 -12  -1  -1   30.09    4.64
 -12   1   1   34.37    3.72
  12   1  -1   36.88    4.37
 -12  -1  -1   31.93    3.97
  12   2   1  142.94   13.30
 -12   2  -1  143.93   12.41
  12   2   1  148.11   12.25
 -12   2  -1  142.84   12.79
 -12  -2   1  141.65   13.59
 -12  -2   1  161.68   12.17
 -12  -2   1  173.99   12.84
  12   2   1  145.75   12.28
  12   2  -1  155.02   13.36
 -12  -2  -1  129.87   13.38
  12   2  -1  147.37   12.38
 -12   2   1  153.01   12.98
 -12   2   1  143.89   12.42
  12   2  -1  137.86   12.94
 -12  -2  -1  166.63   12.88
  12   2  -1  142.88   12.25
 -12  -3   1  577.79   53.35
 -12  -3   1  681.14   52.57
  12   3   1  663.89   53.80
  12   3   1  655.09   52.58
 -12   3  -1  611.90   52.59
 -12   3  -1  706.03   52.75
 -12   3  -1  619.72   52.80
 -12  -3  -1  718.69   52.57
 -12   3   1  625.13   52.58
 -12   3   1  706.18   52.97
  12   3  -1  624.06   53.21
  12   3  -1  633.22   52.57
 -12   3   1  707.17   52.68
 -12   3   1  604.57   53.11
  12   3  -1  676.62   52.64
  12   3  -1  682.50   53.78
 -12   4  -1  193.64   16.89
  12   4   1  197.48   16.63
 -12   4  -1  192.04   16.58
  12   4   1  213.54   16.77
 -12  -4   1  188.45   17.77
 -12  -4   1  226.70   17.08
 -12   4  -1  219.07   16.82
 -12  -4   1  204.78   16.67
 -12  -4  -1  205.41   16.61
 -12   4   1  200.86   17.03
 -12   4   1  215.74   16.77
 -12  -4  -1  221.23   17.19
 -12   4   1  190.50   16.61
  12   4  -1  194.97   16.64
 -12   5  -1    7.08    2.99
 -12   5  -1    8.97    1.58
 -12  -5  -1    6.54    1.45
 -12   5   1   11.18    1.93
 -12   5   1    7.31    2.11
 -12   6  -1    5.80    1.53
 -12   6   1    4.24    1.46
 -12   7  -1    0.02    0.92
 -12   7   1   -0.57    0.83
 -13   0   1   -0.37    2.75
  13   0   1    0.35    1.80
  13   0   1   -1.84    1.30
 -13   0  -1   -1.63    2.51
  13   0  -1   -0.94    1.79
  13   0  -1    2.28    1.18
 -13   0  -1   -1.99    1.93
 -13   0   1   -1.07    1.95
 -13   1  -1   38.59    5.34
  13   1   1   44.45    4.35
 -13   1  -1   43.92    4.77
  13  -1  -1   46.80    4.76
 -13  -1   1   47.39    6.15
  13   1   1   50.16    5.51
 -13  -1   1   53.56    5.07
  13  -1   1   40.99    4.65
 -13  -1  -1   38.45    5.19
 -13   1   1   49.36    4.76
 -13   1   1   46.37    5.66
  13   1  -1   42.93    4.32
 -13  -1  -1   53.62    5.16
  13   1  -1   46.68    5.64
  13   2   1   28.56    3.13
 -13  -2   1   32.65    4.09
 -13  -2   1   30.08    4.87
  13   2  -1   29.91    3.31
 -13  -2  -1   30.37    4.72
 -13  -2  -1   36.28    3.98
 -13   3  -1   54.93    5.21
 -13  -3   1   47.20    6.87
 -13  -3   1   64.99    4.96
  13   3   1   57.98    5.25
 -13   3  -1   45.95    5.22
 -13  -3   1   64.85    6.22
 -13   3  -1   47.27    5.76
  13   3   1   57.06    5.06
 -13  -3  -1   64.90    4.93
  13   3  -1   53.28    5.08
 -13  -3  -1   49.14    6.70
 -13   3   1   55.07    5.32
 -13  -3  -1   70.12    6.38
  13   3  -1   62.22    5.33
 -13   3   1   52.10    5.98
 -13   4  -1   12.42    1.98
 -13  -4   1   14.61    2.41
 -13   4  -1    9.84    2.16
 -13   4  -1   10.98    1.79
  13   4   1   15.48    1.84
 -13  -4  -1   12.22    1.54
 -13   4   1   11.16    1.92
 -13  -4  -1   15.44    2.21
 -13   4   1   15.51    2.00
 -13   4   1   11.38    2.46
 -13   5  -1  126.02    9.89
 -13   5   1  127.10    9.84
 -13   5   1  104.27    9.96
 -13   6  -1   -1.16    1.01
 -13   6   1   -0.14    0.90
 -14   0  -1   -0.13    2.39
 -14   0   1   -3.51    1.93
  14   0   1   -0.34    1.23
 -14   0  -1    1.33    1.47
 -14   0   1    0.23    1.92
  14   0  -1    0.82    1.23
 -14   1  -1    0.92    2.28
 -14  -1   1    3.03    2.89
  14   1   1    0.13    1.37
 -14   1  -1    2.54    1.88
 -14  -1   1    1.20    2.18
 -14  -1  -1   -0.91    2.46
 -14  -1  -1    1.13    1.60
 -14   1   1   -1.28    2.42
 -14   1   1    1.34    1.85
  14   1  -1    2.36    1.20
 -14   2  -1   83.13    7.42
 -14  -2   1  103.01    7.91
 -14  -2   1   84.51    7.99
 -14   2  -1   78.23    7.76
 -14  -2  -1   76.01    8.23
 -14   2   1   83.92    7.43
 -14   2   1   80.87    7.97
 -14  -2  -1   95.50    7.95
 -14   3  -1    6.67    1.71
  14   3   1    9.29    1.34
 -14   3  -1    4.21    2.02
 -14  -3   1    6.09    2.27
  14   3   1    7.43    1.63
 -14  -3   1    7.29    2.43
 -14  -3  -1    7.71    2.58
 -14  -3  -1    5.91    2.72
 -14   3   1    8.26    2.33
 -14   3   1    6.89    1.80
 -14   4  -1   40.85    3.43
 -14   4  -1   28.51    3.68
 -14   4  -1   31.35    3.24
 -14   4   1   34.65    3.39
 -14  -4  -1   45.64    3.82
 -14   4   1   31.31    3.50
 -14   5  -1    3.70    1.09
  15   0   1   -0.96    1.14
 -15   0   1   -2.42    2.36
 -15   0   1    0.94    1.91
 -15   0  -1    1.14    1.95
 -15   0  -1   -1.19    2.15
  15   0  -1   -1.15    1.17
 -15  -1   1    5.64    2.17
 -15   1  -1    1.42    2.04
 -15  -1   1    0.58    2.40
 -15   1  -1    1.57    1.79
  15   1   1    3.80    1.38
 -15  -1  -1   -0.59    2.18
 -15  -1  -1    3.11    2.16
 -15   1   1   -2.07    1.72
  15   1  -1    1.03    1.36
 -15   1   1    3.60    2.34
  15   2   1    2.97    1.30
 -15   2  -1    1.44    1.66
 -15  -2   1    2.84    2.56
 -15   2  -1    4.81    1.84
 -15  -2   1    1.27    2.10
 -15   2   1    2.61    1.72
 -15   2   1    1.82    2.14
 -15  -2  -1    4.21    2.33
 -15  -2  -1    4.64    1.65
 -15  -3   1    9.62    2.06
 -15   3  -1   11.38    1.75
 -15   3  -1    8.92    1.92
 -15   3   1    9.28    1.71
 -15   3   1   10.64    1.49
 -15  -3  -1   16.31    2.32
 -15  -4   1    2.92    1.10
 -15   4   1   -0.23    1.14
 -15   4   1    0.19    1.39
  16   0  -1   -0.82    1.02
 -16   0   1    0.16    1.97
  16   0   1   -0.20    0.97
 -16   0  -1    1.01    1.20
 -16  -1   1   97.15    8.55
 -16   1  -1   91.05    8.44
  16   1   1   96.16    8.21
 -16   1   1  101.98    8.72
 -16  -1  -1  102.87    8.64
 -16   2  -1    6.28    1.22
 -16  -2   1    7.85    1.48
 -16  -2   1    6.22    1.64
 -16   2   1    5.67    1.25
 -16  -2  -1    5.51    1.49
 -16   2   1    3.58    1.74
 -16  -2  -1    5.47    1.48
 -16   3  -1    3.08    1.05
 -16   3   1    3.55    1.17
 -17   0   1   -1.68    1.38
 -17   0  -1   -0.28    1.40
 -17   0  -1    1.06    0.96
 -17   1  -1    2.62    0.98
 -17  -1   1    1.80    1.45
 -17   1   1    1.52    1.34
 -17   1   1    3.98    1.20
 -17  -1  -1    2.64    1.09
 -17   2  -1    5.70    1.12
 -17  -2   1    5.20    1.24
 -17  -2  -1    4.57    1.16
 -17   2   1    5.96    1.26
 -18   0  -1   -0.30    1.32
 -18   0   1    1.07    0.88
 -18   1   1    3.24    0.78
   0   0  -2 1583.67  122.20
   0   0   2 1340.02  114.08
   0   1  -2   40.96   27.77
   0   3   2   -3.82    1.31
   0   3  -2   -1.09    1.32
   0   3   2  -11.98    6.17
   0   3  -2   -0.65    1.04
   0   3  -2  -10.76    6.69
   0   3   2    1.35    1.37
   0   3  -2    1.00    1.33
   0  -3   2   -0.09    1.64
   0  -3  -2   -1.13    1.28
   0  -4  -2  195.91   16.97
   0   4   2  203.25   22.31
   0  -4   2  227.10   17.32
   0  -4  -2  207.43   17.31
   0   4  -2  194.64   23.14
   0   4  -2  212.07   17.27
   0  -4   2  204.42   17.06
   0   4  -2  214.01   17.33
   0   4   2  221.53   17.45
   0  -5   2    1.88    1.84
   0  -5  -2   -0.14    1.24
   0   5  -2  -11.80   12.93
   0  -5   2    1.37    1.56
   0  -5  -2    0.05    1.21
   0   5  -2    0.96    1.60
   0   5   2    1.66    1.53
   0   5   2    2.03   10.51
   0   5   2    1.62    2.12
   0  -5  -2    0.64    2.25
   0  -5  -2   -0.66    1.54
   0  -5   2    1.00    1.82
   0  -5   2    1.68    1.58
   0   6  -2   68.08   17.69
   0  -6  -2   71.69    6.14
   0   6   2   63.30    7.20
   0  -6  -2   73.50    7.11
   0   6   2   65.62    6.20
   0  -6   2   66.07    6.33
   0   6   2   68.43   16.00
   0  -6  -2   72.46    6.31
   0   6  -2   65.17    6.29
   0  -6   2   76.57    6.78
   0  -7  -2   -1.56    1.91
   0  -7   2   -4.23    1.77
   0  -7  -2    1.01    1.51
   0  -7   2    0.16    1.40
   0  -7  -2   -3.16    1.08
   0   7  -2  -21.87   17.91
   0   7   2   -0.78    1.76
   0   7   2   10.73   16.53
   0  -7   2    0.99    1.80
   0  -7  -2   -7.93    2.85
   0  -8  -2   -3.18    1.48
   0  -8  -2   -2.27    1.12
   0  -8   2   -1.29    1.15
   0  -9  -2   -3.60    1.14
   0  -9  -2   -1.03    0.87
   0   9   2   -0.87    0.78
  -1   0   2 2653.40  211.74
   1  -1  -2   10.95    1.55
  -1   1  -2   13.77   24.32
  -1  -1   2    4.17    4.74
   1   1   2   15.84    1.69
   1  -1  -2   14.61    1.54
  -1   1  -2   16.24    1.58
   1   1   2   13.82    4.67
   1   1  -2    9.98   37.09
  -1   1   2   19.36    3.30
   1   1  -2   14.30    1.82
   1  -1   2   17.57    1.85
  -1  -1  -2   15.44    1.68
  -1  -1  -2   -2.81   33.80
  -1  -2   2 3699.24  310.68
  -1   2  -2 3966.54  323.63
   1   2   2 3830.72  310.48
  -1   2   2 4057.03  310.02
   1   2  -2 3863.24  329.51
  -1   3  -2  121.81   11.31
   1   3   2  136.90   11.33
  -1  -3   2  184.66  172.21
  -1   3  -2  131.82   14.93
  -1  -3   2  150.07   11.49
   1   3   2  151.82   16.37
  -1   3  -2  138.61   11.39
  -1   3   2  139.21   11.52
   1   3  -2  140.12   11.28
  -1   3   2  151.82   14.74
  -1  -3  -2  138.64   11.38
   1   3  -2  126.42   11.48
   1   3  -2  123.48   15.92
  -1  -3  -2  150.99  116.24
  -1  -4   2   68.92    6.12
  -1   4  -2   56.87   11.67
   1  -4  -2   61.76    5.88
  -1   4  -2   62.52    5.53
   1   4   2   78.28   13.05
  -1  -4   2   59.89    5.46
  -1   4  -2   63.29    5.82
   1   4   2   68.10    5.86
   1   4  -2   61.62    5.68
  -1  -4  -2   63.75    5.90
   1   4  -2   70.92   13.17
  -1  -4  -2 -132.44  341.03
  -1   4   2   64.45    5.94
  -1  -4  -2   56.53    5.24
   1   4  -2   57.23    5.93
   1  -4   2   61.97    5.90
  -1   4   2   60.06   10.15
  -1  -5   2  194.18   15.46
  -1   5  -2  200.51   22.60
   1  -5  -2  181.40   15.39
   1   5   2  184.92   15.38
  -1   5  -2  177.65   15.16
  -1  -5   2  183.42   15.00
   1  -5  -2  166.68   15.20
  -1   5  -2  186.80   15.52
   1   5   2  191.72   24.49
   1   5  -2  209.65   24.43
  -1   5   2  167.30   21.17
  -1   5   2  193.18   15.57
  -1  -5  -2  187.48   14.91
   1   5  -2  176.02   15.30
  -1  -5  -2  195.94   15.68
  -1   5   2  170.27   14.99
   1  -5   2  182.33   15.41
   1  -6  -2   38.02    4.78
  -1   6  -2   34.18   13.92
  -1  -6   2   37.08    3.81
   1   6   2   34.12   13.93
  -1   6  -2   32.81    4.64
   1  -6  -2   36.26    3.86
   1   6   2   40.53    4.12
  -1   6  -2   43.15    4.06
   1  -6  -2   39.69    4.17
  -1   6   2   36.03    3.94
   1  -6   2   34.98    4.00
   1   6  -2   13.39   18.61
  -1  -6  -2   36.85    3.79
   1  -6   2   41.72    4.92
  -1  -6  -2   44.20    5.09
  -1   6   2   40.88   12.81
   1  -6   2   36.67    3.90
  -1   6   2   36.80    4.81
  -1  -7   2   63.71    6.11
   1  -7  -2   52.08    6.40
   1  -7  -2   66.70    5.57
   1  -7  -2   60.83    5.97
  -1   7  -2   63.21    5.92
   1   7   2   56.01    5.97
  -1  -7   2   56.70    6.10
   1  -7  -2   61.80    6.17
  -1   7  -2   56.91   16.92
   1   7   2   26.43   20.60
  -1  -7   2   66.03    5.69
  -1  -7  -2   64.26    6.14
  -1  -7  -2   73.93    5.91
  -1  -7  -2   66.94    5.52
  -1   7   2   62.44    5.74
   1  -7   2   58.67    5.90
   1  -7   2   58.91    5.98
  -1  -7  -2   63.93    7.02
  -1   7   2   47.94   17.08
   1  -7   2   58.53    6.26
   1   7  -2   57.11   20.21
   1  -8  -2   58.29    5.87
  -1  -8   2   58.59    5.44
   1  -8  -2   57.75    5.24
  -1   8   2   56.28    5.52
  -1  -8  -2   61.75    5.18
   1  -8   2   55.39    5.55
  -1  -8  -2   64.50    5.76
   1  -9  -2   13.32    1.46
   1  -9  -2   11.51    2.03
   2   0  -2  679.63   52.06
  -2   0   2  622.02   52.71
  -2   1  -2   53.77   24.22
  -2  -1   2   39.93    3.98
   2  -1  -2   39.44    3.61
  -2  -1   2   45.93    6.84
   2   1   2   52.36    7.33
   2   1   2   48.74    4.07
  -2   1  -2   48.86    4.06
  -2   1   2   42.89    3.91
   2   1  -2   41.62    3.95
  -2  -1  -2  -34.25   34.08
   2   2   2  401.37   34.80
  -2  -2   2  457.09   34.74
   2   2   2  385.99   37.34
  -2   2  -2  434.19   57.25
  -2  -2   2  442.21   37.77
  -2   2  -2  459.33   35.78
   2  -2  -2  435.45   34.61
  -2   2  -2  423.03   34.76
   2  -2   2  433.42   34.59
  -2  -2  -2  417.85   34.73
  -2   2   2  437.79   67.80
  -2   2   2  424.42   34.77
   2   2  -2  408.06   34.78
   2   2  -2  465.60   82.76
  -2   2   2  497.73   35.84
  -2  -2  -2  567.40   79.00
  -2   3  -2    2.79    0.87
   2   3   2    0.65    1.77
   2   3   2   -1.38    7.28
   2   3   2    2.65    1.06
  -2   3  -2    7.70    5.57
  -2  -3   2 -122.84  120.32
  -2  -3   2    5.82    1.86
  -2   3  -2    3.98    1.51
  -2   3   2    0.38    1.78
   2   3  -2    1.13    1.42
   2   3  -2   15.98    9.49
   2  -3   2    2.24    1.33
  -2  -3  -2  -32.53  103.31
  -2   3   2    3.28    4.65
  -2  -3  -2    2.38    1.78
  -2  -4   2 -256.95  298.37
  -2   4  -2   21.87    8.41
  -2   4   2  -20.50   18.78
   2   5   2  165.20   13.41
   2  -5  -2  156.88   13.47
  -2  -5   2  155.15   13.37
  -2  -5   2  154.68   13.34
  -2  -5   2  161.58   13.66
  -2  -5   2  156.31   13.11
   2   5   2  159.76   23.12
  -2   5  -2  175.35   20.36
  -2  -5  -2  156.93   13.24
   2   5  -2  186.88   23.08
  -2   5   2  160.11   19.26
  -2  -5  -2  157.27   13.21
  -2  -5  -2  157.33   13.88
  -2  -5  -2  167.24   13.03
   2   5  -2  146.08   13.55
   2   5  -2  167.09   13.21
   2   6   2  -39.40   18.05
   2  -6  -2    3.12    1.70
  -2  -6   2   -3.60    1.42
  -2   6  -2    2.82   10.38
  -2  -6   2    0.12    2.08
   2  -6  -2   -3.89    2.31
  -2  -6   2    6.06    2.08
   2  -6  -2   -3.79    1.29
   2   6   2    1.82    1.51
   2  -6  -2    0.43    2.19
  -2   6  -2   -6.81    2.51
  -2  -6  -2    0.17    2.51
  -2  -6  -2   -2.78    1.22
  -2  -6  -2    0.46    1.57
  -2   6   2   -0.87    9.26
   2  -6   2    1.58    2.01
   2   6  -2  -16.84   20.43
  -2   6   2   -3.20    2.22
  -2  -6  -2    2.87    1.94
  -2  -6  -2   -1.11    1.78
   2  -6   2   -1.52    1.32
   2   6  -2    2.07    1.56
   2  -6   2   -2.21    2.07
   2  -7  -2   -1.92    1.87
  -2  -7   2   -1.91    3.22
   2  -7  -2   -1.68    1.44
  -2  -7   2   -6.49    1.87
   2  -7  -2   -0.69    1.30
   2   7   2   -0.39   22.85
   2  -7  -2    0.28    2.27
  -2   7  -2    3.77    2.02
  -2  -7   2   -4.51    1.47
  -2  -7   2    2.34    1.96
  -2  -7  -2    3.05    1.64
  -2  -7  -2   -2.61    1.43
   2  -7   2   -2.27    1.86
  -2   7   2   -9.14    2.47
  -2  -7  -2   -8.60    3.26
   2  -7   2    2.07    1.58
   2   7  -2  -21.47   25.98
  -2   7   2   -0.32    1.56
   2  -7   2   -0.52    1.73
  -2  -7  -2   -1.91    1.26
   2  -8  -2   34.56    3.92
   2  -8  -2   32.10    3.58
  -2  -8  -2   42.54    3.51
  -2  -8  -2   37.65    4.14
  -2   8   2   36.15    3.82
   2  -9  -2    5.10    1.02
  -3   0  -2  974.22   80.88
  -3   0   2 1037.30   81.70
  -3   0  -2  991.70   81.99
  -3   0   2 1189.55  102.79
  -3   1  -2   46.46    4.41
   3   1   2   48.24    4.27
  -3  -1   2   46.34    4.28
   3  -1  -2   51.90    3.97
  -3   1  -2   54.11   23.28
   3  -1  -2   42.77    3.86
  -3  -1   2   48.60    7.07
  -3   1   2   47.39    4.31
   3   1  -2   45.29    4.44
  -3  -1  -2   23.88   40.15
  -3   1   2   43.13   28.80
   3  -2  -2   76.57    6.28
   3   2   2   73.27    6.20
  -3   2  -2   78.08    6.66
   3   2   2   74.87    6.67
   3   2   2  105.99   12.55
  -3  -2   2   87.36    6.81
  -3  -2  -2   73.40    6.56
  -3   2   2  111.45   42.15
  -3   2   2   73.45    6.64
  -3  -2  -2  110.83   65.03
   3   2  -2   68.73    6.74
  -3   3  -2   18.09    2.49
  -3  -3   2   17.42    2.71
   3   3   2   18.14    2.84
   3   3   2   19.08   11.22
  -3  -3   2    8.08  108.85
   3   3   2   17.30    2.18
  -3   3  -2   19.81    6.11
  -3   3   2   18.83    2.58
   3  -3   2   21.36    2.20
   3   3  -2   13.04   11.93
   3   3  -2   21.91    2.83
  -3   3   2    3.54    7.50
  -3  -3  -2  -35.11   95.39
  -3  -3  -2   20.06    2.53
  -3   3   2   22.92    5.07
  -3  -4   2  254.34   20.93
  -3  -4   2   28.66  208.24
   3   4   2  238.73   21.48
   3   4   2  259.43   21.02
  -3   4  -2  231.14   23.91
   3  -4  -2  239.68   21.11
  -3  -4   2  274.80   21.45
  -3   4  -2  264.69   21.40
   3   4  -2  249.82   21.44
  -3   4   2  262.39   21.48
  -3  -4  -2  257.58   21.38
  -3   4   2  285.36   23.69
   3   4  -2  267.23   20.94
  -3  -4  -2  267.70   20.87
   3  -4   2  275.51   21.14
  -3   4   2  291.31   32.40
   3   5   2   26.94   17.91
  -3  -5   2   25.69    2.70
  -3  -5   2   19.76    3.10
  -3  -5   2   28.81    3.14
  -3   5  -2   23.96    3.02
  -3  -5   2   25.42    3.03
   3   5   2   30.41    2.97
  -3   5  -2   24.82    9.14
   3  -5  -2   32.65    3.40
  -3   5  -2   26.57    3.54
   3   5  -2   26.17    2.80
  -3   5   2   24.62    8.78
  -3   5   2   21.33    2.90
  -3  -5  -2   30.52    4.08
  -3  -5  -2   28.21    2.97
  -3  -5  -2   28.33    3.05
  -3  -5  -2   23.82    3.01
   3   5  -2   18.25    3.60
  -3  -5  -2   26.20    2.71
   3   5  -2   42.29   19.56
  -3   5   2   24.08    3.92
  -3   6  -2   23.89    2.78
  -3   6  -2   43.24   11.63
   3   6   2   20.17    2.48
  -3  -6   2   17.92    2.76
   3  -6  -2   17.92    2.59
   3  -6  -2   18.69    2.34
   3  -6  -2   17.25    3.19
  -3   6  -2   15.18    3.66
  -3  -6   2   21.60    2.90
   3   6   2   26.86   22.39
  -3  -6   2   18.67    2.35
  -3  -6   2   18.91    3.37
   3  -6   2   17.61    2.44
  -3  -6  -2   18.70    3.02
  -3   6   2   22.11    9.41
  -3  -6  -2   22.65    2.86
  -3  -6  -2   21.83    4.16
  -3  -6  -2   16.20    2.03
  -3   6   2   22.95    2.97
   3  -6   2   19.11    2.91
  -3   6   2   18.43    3.50
  -3  -6  -2   20.41    2.65
   3   6  -2   19.95    2.55
   3   6  -2   11.16   24.99
   3   6  -2   13.36    3.75
  -3  -7   2  162.24   13.65
   3   7   2  168.33   32.26
   3  -7  -2  141.71   13.25
  -3   7   2  172.65   13.71
  -3  -7  -2  171.85   13.21
   3   7  -2   95.53   30.24
  -3  -7  -2  183.79   13.51
  -3  -7  -2  163.62   13.54
   3  -7   2  138.63   13.39
  -3   8  -2   12.99    1.80
   3  -8  -2    7.74    2.23
   3  -8  -2   10.15    1.65
  -3  -8  -2   13.87    1.80
  -3   8   2    9.57    1.92
  -3   8   2   12.11    2.10
  -3  -8  -2   12.28    1.46
   3  -9  -2   39.33    3.53
  -3   9   2   40.90    3.73
  -4   0   2 1185.01   95.04
  -4   0  -2 1178.13   95.45
  -4  -1   2   20.84    5.26
   4   1   2   17.37    2.08
   4  -1  -2   18.49    1.59
   4  -1  -2   16.29    1.72
  -4   1  -2   19.58    2.34
  -4  -1   2   15.71    1.65
   4  -1  -2   21.01    1.94
  -4   1   2   26.93   24.60
  -4   1   2   17.30    2.22
  -4   1   2   13.97    2.72
   4   1  -2   16.12    2.20
  -4  -1  -2   28.64   40.28
   4  -2  -2    0.84    0.74
   4  -2  -2    0.70    0.64
   4   2   2   -1.34    1.36
  -4  -2   2    8.18   60.44
   4   2   2  -12.07   11.49
  -4   2   2   -0.91    1.94
  -4  -2  -2   21.65   64.36
   4   2  -2    2.26    1.46
   4   2  -2   -6.67   12.13
  -4  -2  -2    0.17    1.56
  -4   3  -2  182.75   14.92
  -4  -3   2  200.39   14.99
   4   3   2  166.65   22.61
   4   3   2  182.45   14.55
   4   3   2  172.44   15.08
   4  -3  -2  154.11   14.82
  -4   3   2  201.53   16.70
  -4   3   2  177.97   14.96
   4   3  -2  182.62   14.58
   4  -3   2  171.43   14.80
   4   3  -2  189.70   23.84
   4   3  -2  175.99   14.97
  -4  -3  -2  181.55   14.95
  -4   4  -2  541.23   45.43
   4   4   2  529.44   45.63
   4   4   2  596.88   45.03
  -4  -4   2  553.36   44.94
  -4   4  -2  586.28   46.86
   4  -4  -2  521.41   45.10
   4   4  -2  506.79   57.19
  -4   4   2  561.19   45.54
  -4  -4  -2  598.20   44.91
   4   4  -2  543.52   45.58
   4   4  -2  611.20   45.04
  -4  -4  -2  552.61   45.45
   4   5   2   12.58    1.91
  -4  -5   2  248.83  403.25
  -4  -5   2   14.90    2.23
  -4  -5   2   11.34    2.35
  -4   5  -2   21.74    8.23
  -4  -5   2   11.59    2.08
   4  -5  -2   13.98    2.51
  -4   5  -2   10.15    2.71
   4   5   2   18.59   21.55
  -4   5  -2   15.94    2.40
  -4  -5   2   13.96    1.75
  -4  -5  -2    9.94    2.37
   4   5  -2   10.62    2.76
  -4  -5  -2  352.66  308.96
  -4  -5  -2   13.68    1.61
   4   5  -2   11.47    1.99
  -4   5   2   13.88    3.03
  -4   5   2   14.58    2.24
  -4  -5  -2   13.93    2.27
  -4  -5  -2   15.78    2.97
   4   5  -2    3.76   23.03
  -4  -5  -2   12.70    1.94
  -4   5   2    8.14    6.84
  -4   6  -2   16.60    2.57
  -4  -6   2    9.10    3.67
  -4  -6   2   19.39    2.63
  -4  -6   2   12.70    2.03
   4   6   2  -10.01   26.88
  -4  -6   2   10.19    2.29
   4   6   2   14.56    2.29
   4  -6  -2   14.07    2.76
   4  -6  -2   16.00    2.02
   4  -6  -2   12.01    2.54
  -4  -6   2   13.91    2.70
  -4  -6  -2   15.21    1.77
  -4   6   2    8.78    6.77
   4  -6   2   12.87    2.32
   4   6  -2   15.06    3.74
  -4   6   2   18.09    2.48
  -4  -6  -2   17.82    2.27
  -4  -6  -2   13.92    2.71
   4   6  -2  -16.11   25.14
  -4  -6  -2   14.31    2.16
   4   6  -2   15.04    2.16
   4   7   2    7.47    1.49
   4  -7  -2    7.72    2.04
  -4  -7   2    5.46    2.29
   4  -7  -2    3.90    1.33
  -4   7  -2    8.15    1.72
  -4   7   2    5.01    2.10
   4  -7   2    4.28    1.94
   4  -7   2    5.95    2.05
   4  -7   2    8.51    1.59
  -4   7   2   -2.00    2.87
  -4  -7  -2    5.80    1.91
  -4  -7  -2    9.91    1.24
   4  -8  -2   -1.00    1.39
   4  -8  -2   -1.34    1.04
  -4   8  -2    0.52    1.04
  -4   8   2    1.32    1.12
  -4  -8  -2    1.90    1.58
   4  -8   2    0.08    1.32
  -4   8   2    2.88    1.60
   4  -9  -2    0.27    0.89
  -5   0  -2   42.65    3.86
  -5   0  -2   51.19   28.56
   5   0   2   46.73    3.71
   5   0  -2   36.76    3.78
  -5   0   2   31.07   54.74
  -5   0   2   38.58    3.78
   5  -1  -2   39.41    3.69
   5   1   2   44.51    4.23
  -5  -1   2   59.62   45.99
  -5  -1   2   42.32    3.66
   5  -1  -2   50.37    3.82
  -5   1  -2   45.29    4.19
  -5  -1   2    5.66  150.88
  -5  -1  -2   69.03  133.54
   5  -1   2   45.00    3.58
   5   1  -2   39.70    4.33
  -5  -1  -2  161.09   44.03
  -5   1   2   39.93    4.28
   5  -2  -2    2.38    0.71
  -5  -2   2    0.43    1.45
  -5   2  -2    0.13    1.48
  -5  -2   2  -11.55   62.44
  -5   2   2    2.01    1.51
   5   2  -2    2.50    1.52
  -5  -2  -2   90.26   63.18
  -5  -3   2  467.06  129.39
  -5  -3   2  320.62   28.21
   5  -3  -2  309.42   27.97
   5   3   2  346.89   28.47
  -5   3  -2  356.15   28.33
   5   3   2  354.72   27.95
   5  -3   2  357.63   28.14
  -5  -3  -2  494.26  105.14
   5   3  -2  347.07   28.46
  -5  -3  -2  366.12   28.27
   5   3  -2  365.64   27.98
  -5   3   2  359.94   28.40
   5   3  -2  311.20   43.22
  -5   4  -2  368.91   30.70
   5   4   2  393.66   30.60
  -5  -4   2  450.38  183.76
  -5  -4   2  332.54   30.75
   5   4   2  425.95   30.59
  -5  -4   2  383.19   30.65
   5   4   2  381.30   31.39
  -5  -4   2  414.31   30.44
   5  -4  -2  357.19   30.59
  -5   4   2  330.06   31.34
  -5   4   2  368.19   30.68
  -5  -4  -2  341.75   30.69
  -5  -4  -2  389.09   30.57
   5   4  -2  381.19   30.61
  -5  -4  -2  404.73   31.05
   5   4  -2  418.19   30.61
  -5  -4  -2  689.57  172.37
   5   4  -2  377.85   31.22
  -5   5  -2  147.00   13.05
  -5   5  -2  134.85   12.29
   5  -5  -2  129.71   11.93
  -5   5  -2  153.54   12.26
  -5  -5   2  156.58   11.90
   5   5   2  163.28   12.17
   5   5   2  143.41   12.08
  -5  -5   2  152.04   12.09
   5  -5  -2  133.90   12.18
  -5  -5   2  151.04   12.24
  -5  -5   2  130.83   12.43
  -5  -5  -2  132.38   12.29
  -5  -5  -2  164.01   11.82
  -5  -5  -2  149.36   12.91
  -5   5   2  136.64   13.17
   5   5  -2  143.84   12.12
   5  -5   2  128.34   12.07
   5   5  -2  129.29   12.78
  -5  -5  -2  148.38   12.11
  -5   5   2  139.88   12.26
   5   5  -2  172.83   12.22
  -5   6  -2   83.24    6.73
  -5   6  -2   62.55    7.54
   5   6   2   74.26    6.60
   5  -6  -2   63.60    6.54
  -5  -6   2   82.60    6.87
  -5   6  -2   65.80    6.88
  -5  -6   2   70.68    7.46
  -5  -6  -2   86.56    6.95
  -5   6   2   83.94    6.97
  -5  -6  -2   69.56    7.92
   5   6  -2   76.88    6.69
  -5   6   2   61.74    7.70
  -5  -6  -2   65.86    6.89
   5   6  -2   74.52    8.22
  -5   6   2   71.47    6.82
   5   7   2   26.66    2.84
  -5  -7   2   23.03    3.44
   5  -7  -2   25.38    2.76
  -5   7  -2   29.03    3.29
  -5  -7   2   27.47    3.19
   5  -7  -2   27.66    3.19
  -5   7  -2   30.22    3.14
   5  -7   2   27.51    3.51
  -5  -7  -2   24.07    3.24
  -5   7   2   31.42    3.33
  -5   7   2   35.69    3.80
   5  -7   2   23.64    3.11
   5  -8  -2    1.30    1.27
   5  -8  -2   -1.36    1.09
  -5   8  -2   -0.08    1.27
  -5  -8  -2    1.43    1.56
  -5   8   2    1.70    1.56
  -6   0   2 1951.93  164.05
  -6   0   2 1586.60  134.85
  -6   0   2 1775.65  151.57
   6   1   2  125.79   11.34
  -6  -1   2  -98.26  158.29
   6  -1  -2  148.64   11.05
   6  -1  -2  129.65   11.07
  -6  -1   2  179.42   51.32
  -6   1  -2  140.07   11.31
  -6  -1   2  135.43   10.91
  -6  -1  -2  257.86  145.28
  -6  -1  -2  167.79   47.45
  -6   1   2  132.86   11.36
  -6  -1  -2  133.72   11.13
   6   2   2   45.24    4.97
   6  -2  -2   50.58    3.92
  -6   2  -2   48.08    4.78
   6  -2  -2   50.63    3.92
   6   2   2   40.39    4.19
   6   2  -2   42.78    4.30
  -6  -2  -2   47.15    4.67
   6   2  -2   42.30    4.65
  -6   2   2   40.68    4.69
   6   3   2   62.82   37.11
  -6   3  -2   33.13    3.88
   6   3   2   32.99    3.33
   6  -3  -2   39.54    3.58
  -6  -3   2  -27.49   98.93
   6   3   2   36.87    4.22
   6  -3   2   29.01    3.52
  -6   3   2   35.79    4.15
   6   3  -2   32.10    3.95
   6   3  -2   34.00    3.41
  -6  -3  -2   35.42    3.99
  -6  -3  -2  -12.02   88.07
   6   4   2  304.42   22.57
   6  -4  -2  263.56   22.47
  -6   4  -2  276.26   22.71
  -6  -4   2  257.68   22.74
  -6  -4   2  277.29   22.55
  -6   4  -2  293.16   23.14
   6   4   2  287.03   22.56
   6   4   2  272.39   23.40
   6   4  -2  313.86   22.62
  -6   4   2  272.86   22.66
  -6  -4  -2  300.02   23.10
  -6  -4  -2  239.82   22.75
  -6   4   2  288.44   23.22
   6   4  -2  274.92   22.58
  -6  -4  -2  257.49   22.65
   6   4  -2  285.96   23.44
  -6  -4  -2  302.81   22.51
  -6   4   2  250.18   22.42
   6  -5  -2   -0.31    1.54
  -6   5  -2   -0.78    2.34
  -6  -5   2    0.00    1.85
  -6  -5   2    4.05    1.26
  -6   5  -2    0.70    1.71
   6   5   2  -32.58   33.45
   6   5   2    3.48    2.02
   6  -5  -2   -0.03    1.13
  -6  -5  -2   -4.24    3.20
  -6   5   2   -0.19    1.14
  -6   5   2    1.76    2.58
  -6   5   2    1.40    1.96
   6   5  -2    2.23    1.87
  -6  -5  -2    4.56    1.24
   6   5  -2   -0.94    2.43
  -6  -5  -2    0.36    1.66
   6   6   2   37.56    3.65
  -6  -6   2   37.24    3.92
   6  -6  -2   34.07    3.48
  -6   6  -2   38.58    4.03
  -6  -6   2   27.99    4.12
  -6   6  -2   37.30    3.89
  -6  -6  -2   32.09    3.75
  -6   6   2   32.04    3.75
   6   6  -2   33.92    3.53
   6   6  -2   22.63    4.43
  -6   6   2   39.89    4.14
  -6   6   2   20.77    4.35
   6  -6   2   30.23    3.44
   6  -7  -2   25.24    2.83
   6   7   2   21.87    2.55
  -6   7  -2   25.06    2.81
  -6  -7   2   16.62    3.08
  -6  -7  -2   22.17    2.99
   6  -7   2   21.00    3.05
  -6   7   2   28.89    3.52
  -6   7   2   21.19    2.86
   6  -8  -2    2.36    1.34
  -6   8  -2   -1.12    1.59
  -6  -8  -2   -0.72    0.95
  -6   8   2    0.17    1.44
  -6   8   2   -0.02    1.11
  -7   0  -2   -6.10   64.25
  -7   0   2    1.11    1.07
  -7   0   2   60.56   64.85
   7   0  -2    0.65    1.29
  -7   0   2   -2.28   40.55
   7   0   2   -0.05    1.24
   7  -1  -2  646.69   54.16
  -7  -1   2  755.85   92.93
  -7   1  -2  705.83   54.40
   7   1   2  655.60   54.44
  -7  -1   2 1022.36  166.05
   7  -1  -2  750.89   54.17
  -7  -1  -2  880.00   92.78
   7   1  -2  609.10   54.38
  -7  -1  -2  897.03  172.14
  -7   1   2  657.25   54.37
  -7   2  -2  382.00   29.85
  -7  -2   2  637.08   99.92
   7   2   2  356.06   29.95
   7   2   2  338.82   29.44
   7  -2  -2  394.58   29.29
   7   2  -2  338.49   29.87
  -7   2   2  367.68   29.86
   7   2  -2  348.47   29.47
  -7  -2  -2  566.13   83.20
   7  -2   2  368.14   29.28
  -7  -2  -2  393.09   29.74
  -7   3  -2    1.16    1.55
  -7   3  -2    1.75    1.91
   7   3   2    2.26    2.66
   7   3   2   -1.55    1.24
  -7  -3   2    1.38    1.61
  -7  -3   2   -1.97    2.82
   7   3   2   -0.82    1.16
  -7   3   2    0.62    2.42
   7  -3   2    0.33    1.07
  -7   3   2    2.39    1.76
  -7  -3  -2    3.34    2.25
   7   3  -2   -0.47    1.63
  -7  -3  -2    0.36    1.40
  -7   3   2    0.50    1.52
   7   3  -2    0.45    2.01
   7   3  -2   -1.37    1.25
  -7  -3  -2    1.58    2.51
   7   4   2  122.27   10.05
  -7  -4   2  117.16    9.84
  -7  -4   2   11.72  160.11
  -7   4  -2  116.40   10.70
   7   4   2  124.63   10.01
  -7  -4   2  106.69   10.12
  -7   4  -2  124.67   10.18
   7   4   2  118.94   11.40
  -7  -4  -2  107.31   10.45
  -7  -4  -2  365.08  152.44
   7   4  -2  120.67   11.27
  -7   4   2  108.74    9.77
   7   4  -2  134.87   10.12
   7   4  -2  116.01    9.98
  -7   4   2  113.22   10.77
  -7   4   2  121.81   10.11
  -7  -4  -2  116.05   10.14
  -7   5  -2   61.82    6.31
   7   5   2   61.68    5.94
  -7  -5   2   70.89    5.92
  -7  -5   2   54.22    6.29
   7   5   2   54.71    7.42
  -7  -5   2  399.29  238.45
   7   5   2   74.05    6.08
  -7   5  -2   63.18    6.96
  -7  -5  -2   66.16    6.18
  -7   5   2   66.51    6.21
   7   5  -2   78.39    6.25
  -7  -5  -2  -93.54  244.58
   7   5  -2   60.67    7.09
   7   5  -2   62.00    6.03
  -7   5   2   61.74    7.09
  -7   6  -2   13.62    2.71
   7   6   2   22.47    2.49
  -7   6  -2   12.66    3.50
  -7  -6   2   17.07    2.80
  -7  -6   2   20.12    2.38
   7  -6  -2   19.84    2.12
  -7   6  -2   23.93    2.69
  -7   6   2   24.41    2.87
   7   6  -2   14.41    2.44
  -7   6   2    8.60    3.43
  -7   6   2   15.99    2.66
   7  -6   2   16.88    2.63
   7   6  -2   18.03    4.36
  -7  -6  -2   17.74    2.92
   7  -6   2   18.36    2.48
   7  -7  -2    4.37    1.11
  -7  -7   2    1.49    1.95
   7   7   2    2.97    1.44
  -7   7  -2    4.04    2.04
  -7   7   2    4.72    1.44
   7  -7   2    3.71    1.15
  -7   7   2    4.54    1.83
  -7  -7  -2    3.22    1.83
   7  -8  -2   20.64    2.15
  -7   8  -2   20.59    2.54
  -7  -8  -2   23.99    2.40
  -7   8   2   21.30    2.76
  -7   8   2   19.09    2.23
   8   0  -2  600.75   50.17
   8   0   2  620.16   50.15
  -8   0   2  658.15   50.09
  -8   0  -2  704.52   84.20
   8   0  -2  611.61   50.08
   8   1   2   15.70    2.64
  -8  -1   2  139.36  170.26
  -8  -1   2   25.22   51.69
   8  -1  -2   16.98    1.97
   8  -1  -2   19.68    2.17
  -8   1  -2   19.66    2.41
  -8  -1  -2   16.86   42.88
  -8  -1  -2  -50.46  177.36
   8  -1   2   17.07    2.07
   8   1  -2   16.78    2.60
  -8   1   2   16.19    2.48
  -8  -2   2   41.82    5.36
  -8   2  -2   52.01    4.92
   8  -2  -2   54.00    4.04
   8   2   2   45.71    4.30
   8   2   2   48.29    5.28
  -8  -2   2   37.31    4.26
  -8  -2  -2   43.87    4.68
  -8   2   2   45.50    4.86
  -8  -2  -2   42.58    4.22
  -8  -2  -2   36.23    5.19
  -8   2   2   42.91    4.18
   8   2  -2   46.07    5.15
   8   2  -2   46.54    4.38
  -8  -3   2    5.31    1.85
  -8  -3   2    7.95    2.46
   8   3   2    5.47    1.83
  -8   3  -2    7.72    1.93
  -8  -3   2 -100.96   98.00
   8   3   2    6.67    2.64
  -8  -3   2    2.71    3.43
  -8   3  -2    5.49    1.77
   8   3   2    5.68    1.48
  -8   3  -2    4.75    1.37
  -8   3  -2    8.22    2.37
  -8  -3  -2    5.44    1.41
   8   3  -2    7.68    2.58
   8   3  -2    5.26    1.59
  -8  -3  -2    5.10    2.99
  -8   3   2    5.53    1.48
  -8   3   2    9.22    2.13
  -8   3   2   10.76    1.84
   8  -3   2    6.18    1.01
  -8  -3  -2    8.18    2.56
  -8  -3  -2  -41.92   88.61
   8   3  -2    6.84    1.98
  -8   3   2    4.08    2.32
   8   4   2    4.96    1.98
  -8  -4   2 -211.28  196.17
  -8  -4   2    4.91    1.45
   8   4   2    2.11    1.92
  -8  -4   2    7.21    2.12
   8   4   2    8.90    3.25
  -8   4  -2    3.63    2.52
  -8  -4   2    0.00    3.68
  -8   4  -2    4.40    1.74
  -8   4  -2    5.28    2.02
   8   4  -2    4.32    2.93
   8   4  -2    8.89    2.19
   8  -4   2    3.35    1.16
  -8   4   2    5.25    2.09
  -8  -4  -2    2.76    1.55
  -8   4   2    3.31    2.55
   8   4  -2    4.67    2.15
  -8   4   2    5.73    1.48
  -8  -4  -2   44.91  140.08
  -8  -4  -2    8.41    2.87
  -8  -4  -2    6.26    3.36
  -8   4   2    5.79    2.28
   8   5   2    4.22    6.46
  -8   5  -2    0.86    1.57
  -8  -5   2  232.49  264.49
   8   5   2    1.92    1.55
  -8  -5   2    1.32    1.22
   8   5   2    4.68    1.96
  -8   5  -2   -1.42    2.47
  -8   5  -2    0.99    2.06
  -8  -5   2    0.72    1.74
   8   5  -2    2.07    2.53
  -8   5   2   -0.36    1.55
  -8  -5  -2    1.74  185.80
   8   5  -2    5.18    2.13
  -8  -5  -2    4.14    1.71
  -8  -5  -2    4.65    2.35
  -8   5   2    0.27    1.93
   8  -5   2    1.06    1.27
  -8   5   2    0.75    2.62
  -8   5   2   -2.19    1.76
   8   5  -2    2.50    1.67
  -8  -6   2 -124.32  474.12
   8  -6  -2    4.80    1.19
  -8  -6   2    5.44    1.97
   8   6   2    5.46    1.62
  -8   6  -2   -5.57    2.49
  -8   6  -2    2.94    2.22
  -8  -6  -2    0.78    1.73
   8  -6   2    6.81    1.66
   8   6  -2    9.63    4.08
   8  -6   2    2.61    1.82
   8   6  -2    3.96    1.72
  -8   6   2   -4.03    2.72
  -8   6   2    6.35    2.02
  -8  -6  -2  853.49  413.99
  -8   6   2    1.10    2.06
  -8  -7   2   32.00    3.49
   8  -7  -2   31.55    2.79
   8   7   2   31.10    2.98
  -8   7  -2   25.57    3.34
  -8   7   2   27.96    3.29
   8  -7   2   26.51    2.89
  -8  -7  -2   26.29    3.24
  -8   7   2   36.33    3.75
  -8   8  -2   99.82    7.63
  -8   8   2   85.04    7.50
  -8   8   2   85.62    7.44
   9   0  -2   33.19    3.51
  -9   0   2   34.84    3.36
  -9   0   2   37.46    4.66
   9   0  -2   28.63    3.44
  -9   0  -2   34.82    3.38
   9   0   2   26.56    3.43
  -9  -1   2  -28.12   50.55
  -9  -1   2  396.86  155.99
  -9  -1  -2   35.16   48.74
  -9  -1  -2  -37.36  160.30
   9   2   2   22.03    2.70
  -9  -2   2   18.93    4.17
  -9  -2   2   77.49   93.51
  -9  -2   2   21.94    2.66
  -9   2  -2   24.34    3.07
  -9  -2   2   21.03    3.13
   9   2   2   26.09    3.63
   9   2   2   26.31    2.76
  -9   2  -2   25.62    3.81
  -9   2  -2   27.72    3.33
  -9  -2  -2   60.44   60.89
  -9   2   2   31.75    3.74
  -9  -2  -2   27.27    3.34
  -9  -2  -2   23.96    2.64
  -9  -2  -2   22.35    3.99
   9  -2   2   25.41    2.37
   9   2  -2   23.98    2.82
  -9   2   2   25.28    3.82
  -9   2   2   26.40    2.79
   9   2  -2   25.59    3.74
  -9  -3   2   15.50    2.34
  -9  -3   2   17.74    4.35
  -9   3  -2   21.77    2.79
  -9   3  -2   17.47    2.69
   9   3   2   20.60    2.41
  -9   3  -2   15.10    3.08
   9   3   2   17.65    4.04
  -9  -3   2   18.05    3.65
  -9   3  -2   15.61    2.29
  -9  -3   2   79.33  118.44
   9   3   2   23.77    2.43
   9   3  -2   20.29    3.91
  -9   3   2   20.40    3.60
  -9  -3  -2   72.79   90.07
  -9  -3  -2   16.53    3.36
  -9  -3  -2   22.82    2.38
  -9   3   2   25.98    3.19
  -9  -3  -2   14.41    3.84
  -9   3   2   21.46    2.48
  -9   3   2   19.19    2.55
   9   3  -2   20.39    2.66
   9   3  -2   18.01    2.70
  -9   4  -2   61.84    6.62
   9   4   2   66.89    7.58
   9   4   2   64.23    5.62
  -9  -4   2   50.74    7.17
  -9   4  -2   57.73    5.96
   9   4   2   60.19    5.65
  -9  -4   2   62.23    6.02
  -9  -4   2 -171.13  150.46
  -9  -4  -2  -85.85  134.23
   9   4  -2   65.95    7.45
  -9  -4  -2   61.81    5.66
   9   4  -2   56.66    5.93
  -9   4   2   59.71    5.88
   9   4  -2   67.30    6.03
  -9  -4  -2   60.87    6.40
  -9   4   2   58.75    5.57
  -9  -4  -2   47.91    6.75
   9   4  -2   53.71    6.36
  -9   4   2   63.24    6.76
   9  -4   2   66.38    5.13
   9   5   2   30.38    3.16
  -9   5  -2   29.09    3.35
  -9   5  -2   15.35    3.69
  -9  -5   2  344.91  425.90
   9   5   2   19.30    2.78
   9   5   2   28.56    5.38
  -9  -5   2   24.08    3.08
  -9   5  -2   26.94    3.38
   9   5  -2   25.27    2.93
  -9   5   2   22.87    2.64
  -9  -5  -2 -219.40  365.09
  -9  -5  -2   26.18    2.96
   9  -5   2   24.37    2.58
   9   5  -2   31.41    5.12
   9   5  -2   18.03    3.87
  -9   5   2   31.76    3.28
  -9   5   2   35.54    3.99
  -9  -5  -2   30.51    4.05
  -9  -6   2    6.38    1.99
  -9   6  -2    3.20    1.96
   9   6   2    5.48    1.65
  -9   6   2    7.65    2.21
  -9   6   2    8.10    2.03
   9   6  -2    9.54    1.85
  -9  -6  -2    5.50    1.85
   9  -7  -2   46.92    3.93
  -9   7  -2   61.05    5.77
   9  -7   2   47.89    4.09
  -9   7   2   55.70    4.61
  -9   7   2   44.10    4.35
  -9  -7  -2   34.83    4.57
  -9   8  -2    0.35    0.84
  -9   8   2    2.33    1.17
 -10   0  -2   84.12    7.30
  10   0  -2   86.65    7.25
 -10   0   2   87.08    8.25
 -10   0   2   88.93    7.30
 -10   0  -2   75.98    7.90
  10   0  -2   70.73    7.42
  10   0   2   76.48    7.28
 -10  -1   2  251.20  138.34
 -10  -1  -2  144.97  144.54
  10   2   2  425.24   34.82
  10   2   2  416.15   33.98
 -10   2  -2  411.10   34.04
 -10  -2   2  540.04  103.99
 -10   2  -2  439.70   34.36
 -10  -2   2  414.75   34.90
 -10   2  -2  435.63   34.13
 -10  -2   2  461.15   34.27
 -10   2  -2  443.33   34.43
  10   2   2  416.99   33.99
 -10  -2   2  382.21   33.96
  10   2  -2  411.81   33.99
  10  -2   2  387.66   33.84
  10   2  -2  424.60   34.70
 -10  -2  -2  678.55   91.97
 -10   2   2  431.36   34.02
 -10  -2  -2  447.76   34.30
 -10   2   2  437.94   34.51
 -10  -2  -2  439.13   33.96
 -10   2   2  416.38   34.02
  10   2  -2  406.02   34.47
  10   2  -2  401.78   33.99
 -10  -3   2   73.41    7.23
  10   3   2   84.90    8.89
  10   3   2   87.04    7.32
 -10   3  -2   91.13    7.70
 -10  -3   2   70.45    9.01
 -10   3  -2   84.19    8.25
 -10   3   2   78.02    8.26
 -10  -3  -2   77.04    7.11
  10   3  -2   77.67    7.92
  10   3  -2   85.22    7.19
 -10   3   2   98.72    7.94
 -10   3   2   77.77    7.56
 -10  -3  -2   83.58    7.97
  10   3  -2   85.27    8.75
 -10  -3  -2   62.87    8.65
 -10  -4   2  291.63  155.18
 -10  -4  -2   57.77  105.21
 -10  -5   2 -157.43  196.54
 -10  -5  -2 -241.60  199.27
 -10   5   2   10.67    3.48
  10   6   2   58.90    5.55
 -10   6  -2   56.09    5.89
 -10  -6   2   63.05    5.81
 -10  -6  -2   59.37    5.67
 -10   6   2   72.00    6.10
 -10   6   2   58.57    5.79
 -10   7   2   31.55    3.24
 -10   7   2   35.26    3.92
 -10   8  -2   -1.29    1.11
  11   0  -2   45.55    4.68
  11   0   2   41.06    4.53
 -11   0   2   45.34    4.48
 -11   0   2   53.37    5.92
  11   0   2   34.19    4.01
  11   0  -2   42.28    4.26
 -11   0  -2   39.74    4.50
  11   0  -2   37.75    3.88
 -11   0  -2   36.44    4.80
  11   1   2    3.21    2.30
 -11   1  -2   -2.65    2.26
  11   1   2    1.02    1.38
  11  -1  -2   -1.69    1.48
 -11  -1   2   -0.44    0.79
 -11  -1  -2    1.39    2.84
 -11  -1  -2    1.79    0.83
  11   1  -2    0.13    2.23
  11   1  -2    2.35    1.91
  11  -1   2   -1.11    1.27
  11   1  -2   -0.52    1.47
 -11  -2   2  396.70   34.16
  11   2   2  430.01   34.23
 -11   2  -2  395.01   34.24
 -11  -2   2  466.47   34.54
 -11  -2   2  420.68   35.15
  11   2   2  410.39   35.12
 -11   2  -2  469.94   34.89
 -11  -2   2  691.21  110.23
  11   2  -2  418.09   34.77
 -11  -2  -2  440.99   34.55
  11   2  -2  420.32   35.02
 -11  -2  -2  562.87  103.37
 -11   2   2  410.41   34.72
  11  -2   2  385.04   34.06
 -11  -2  -2  459.79   34.16
 -11   2   2  435.64   34.28
  11   2  -2  415.16   34.24
 -11   3  -2   25.65    3.30
 -11  -3   2   25.11    2.85
 -11   3  -2   19.97    2.73
  11   3   2   26.27    3.03
  11   3   2   23.78    4.29
 -11   3  -2   22.00    3.19
 -11  -3   2   23.22    4.57
 -11  -3   2   28.00    3.66
  11   3   2   24.76    2.72
 -11  -3   2   86.92  118.52
  11   3  -2   28.66    3.12
  11   3  -2   24.42    2.76
  11   3  -2   20.95    3.74
  11   3  -2   24.85    4.12
 -11   3   2   31.37    3.16
 -11  -3  -2   22.84    3.81
 -11  -3  -2   19.15    4.25
 -11   3   2   29.10    3.62
 -11   3   2   17.80    3.56
 -11  -3  -2   25.77    2.94
 -11   3   2   24.71    2.88
 -11  -4   2  326.82  150.98
 -11   4  -2  291.35   23.79
  11   4   2  298.85   23.62
  11   4   2  280.59   25.23
  11   4   2  294.94   23.64
 -11  -4   2  277.01   23.64
 -11  -4  -2  394.17  132.18
 -11   4   2  278.49   23.56
 -11  -4  -2  304.44   24.18
  11   4  -2  298.34   25.19
  11   4  -2  318.21   23.76
 -11   4   2  296.49   23.73
  11   4  -2  286.33   23.62
 -11  -4  -2  294.98   23.61
 -11   4   2  262.95   24.32
 -11  -5   2  614.78  271.98
 -11  -5  -2 -441.61  329.38
 -11   6  -2   -3.77    1.61
 -11  -6   2   -1.53    1.30
  11   6   2   -1.57    1.25
 -11   6   2    0.45    1.67
 -11  -6  -2   -0.67    0.85
 -11   7  -2   26.75    2.65
 -11   7   2   25.75    2.84
 -12   0   2  484.98   35.69
 -12   0   2  465.98   36.23
 -12   0  -2  451.93   35.67
  12   0   2  408.14   35.38
 -12   0  -2  402.35   35.97
 -12  -1   2   25.06    3.33
 -12  -1   2   26.47    4.46
 -12   1  -2   20.76    3.50
 -12   1  -2   23.43    3.09
  12  -1  -2   29.87    3.58
  12   1   2   27.78    3.84
 -12   1   2   26.20    3.14
 -12   1   2   26.75    3.97
 -12  -1  -2   19.09    3.92
  12   1  -2   27.66    3.94
 -12  -1  -2   28.84    3.45
 -12   2  -2    8.12    2.05
  12   2   2   10.73    2.01
 -12   2  -2    5.73    2.82
 -12  -2   2   10.10    1.46
 -12  -2   2   11.88    2.65
  12   2   2   12.37    1.67
  12   2   2    7.04    2.78
 -12  -2   2   11.06    3.68
  12   2  -2    7.08    2.70
 -12  -2  -2   13.13    2.86
 -12  -2  -2    8.29    3.14
  12   2  -2   14.63    2.14
  12   2  -2    9.28    1.66
  12   2  -2   10.20    2.43
 -12  -2  -2   12.49    1.44
 -12   2   2    9.55    2.13
 -12   2   2   10.41    2.94
 -12  -3   2   18.94    1.98
  12   3   2   14.51    3.97
 -12   3  -2   14.27    2.95
 -12  -3   2   22.27    3.64
 -12  -3   2   12.17    3.81
  12   3   2   18.27    2.49
 -12   3  -2   14.37    2.47
  12   3   2   14.41    2.02
 -12   3  -2   17.66    2.46
 -12  -3  -2   13.42    3.57
  12   3  -2   11.26    3.23
 -12  -3  -2   16.53    3.39
  12   3  -2   12.94    3.61
 -12  -3  -2   93.62  160.94
 -12  -3  -2   19.14    2.05
  12   3  -2   11.88    2.04
  12   3  -2   15.53    2.29
 -12   3   2    1.40    4.98
 -12   3   2   15.64    2.31
 -12   3   2   17.88    2.35
 -12   3   2   19.44    3.09
  12   4   2    4.14    1.93
 -12  -4   2    2.57    3.23
 -12  -4   2    1.22    1.21
 -12  -4   2  -78.19  156.55
 -12  -4   2    3.04    2.16
 -12   4  -2    4.79    1.84
 -12   4  -2    4.26    1.76
 -12   4  -2    2.82    1.48
  12   4   2    4.67    1.40
  12   4  -2    2.49    1.47
 -12  -4  -2  -91.80  133.75
 -12   4   2    1.10    1.85
 -12   4   2    1.90    2.29
 -12  -4  -2    2.86    1.17
  12   4  -2    2.23    2.02
 -12  -4  -2    2.69    2.60
 -12   4   2    0.66    1.56
  12   5   2   90.81    7.60
  12   5   2   82.85    7.40
 -12   5  -2   80.99    7.46
 -12  -5  -2   90.90    7.37
 -12   5   2   94.01    7.57
 -12   5   2   80.02    7.48
 -12   5   2   88.31    7.93
 -12   6  -2   17.85    2.27
 -12  -6  -2   21.13    2.16
 -12   6   2   16.35    2.55
 -12   6   2   18.99    2.03
 -12   7  -2    0.09    0.63
 -12   7   2    0.79    0.80
  13   0   2    8.42    2.34
 -13   0  -2   11.53    2.36
  13   0  -2    8.16    1.61
 -13   0  -2    5.85    2.71
  13   0   2   10.87    1.60
 -13   0   2   10.43    3.20
  13   0  -2   12.36    2.50
 -13   0   2   11.16    2.32
 -13   1  -2  126.48   10.81
 -13   1  -2  110.93   11.11
 -13  -1   2  126.57   11.76
  13   1   2  126.09   10.57
  13   1   2  128.14   11.48
 -13   1   2  140.41   10.86
  13   1  -2  150.86   11.75
 -13   1   2  137.76   11.54
 -13  -1  -2  139.85   11.08
  13   1  -2  114.99   10.57
  13  -1   2  123.54   10.87
 -13  -1  -2  113.35   11.41
  13   2   2   74.92    6.24
  13   2   2   66.71    9.16
  13   2  -2   63.04    6.15
  13   2  -2   71.14    6.16
  13   3   2   33.11    3.42
 -13  -3   2   23.29    4.40
 -13   3  -2   36.31    3.49
 -13   3  -2   25.71    3.44
 -13   3  -2   27.93    3.22
  13   3   2   29.38    3.15
 -13  -3   2   35.35    3.85
 -13  -3   2   31.90    3.01
 -13  -3  -2   21.61    4.14
  13   3  -2   33.32    3.24
 -13   3   2   29.25    3.17
 -13  -3  -2   30.63    4.03
 -13   3   2   31.76    3.91
  13   3  -2   30.50    3.23
 -13  -3  -2   37.58    2.95
 -13   4  -2    9.05    1.88
  13   4   2    7.54    2.00
  13   4   2    9.37    1.56
 -13  -4   2    9.06    2.05
 -13  -4   2    3.98    2.99
  13   4  -2    8.66    1.36
 -13   4   2    8.51    2.39
 -13   4   2    4.89    1.67
 -13  -4  -2    9.60    1.27
 -13  -4  -2   10.24    1.98
  13   5   2    1.83    0.84
 -13   5  -2    0.69    1.37
 -13  -5  -2    1.41    0.83
 -13   5   2    0.69    1.20
 -13   5   2    0.80    1.69
 -13   6  -2   73.83    6.87
 -13   6   2   85.45    6.77
 -13  -6  -2   84.95    6.88
 -14   0  -2    0.52    2.25
 -14   0  -2   -0.16    1.42
  14   0   2    0.11    1.32
  14   0  -2    0.03    1.31
 -14   0   2   -4.48    1.88
 -14   0   2    0.09    1.97
 -14  -1   2   13.19    3.25
  14   1   2   13.45    1.84
 -14  -1   2    9.49    2.42
 -14   1  -2    9.13    2.52
 -14   1  -2   12.61    2.26
 -14  -1  -2    5.72    2.61
 -14   1   2   11.52    2.24
  14   1  -2    9.81    1.84
 -14  -1  -2    9.10    2.52
 -14   1   2   10.91    2.95
 -14   2  -2   -0.95    1.67
 -14   2  -2    0.90    1.95
 -14  -2   2   -2.23    2.17
 -14  -2   2    0.05    1.94
 -14  -2  -2   -0.11    2.37
 -14  -2  -2   -0.18    2.43
 -14   2   2   -0.93    2.29
  14   2  -2    1.08    1.16
 -14   2   2    1.17    1.76
 -14   3  -2   10.70    1.88
  14   3   2   11.87    1.58
  14   3   2    9.39    1.81
 -14  -3   2   10.30    2.51
 -14  -3   2    6.64    3.02
 -14   3   2   10.60    2.57
  14   3  -2   13.77    1.69
 -14  -3  -2   14.61    2.29
 -14   3   2   12.25    2.03
 -14  -3  -2    9.22    2.78
  14   3  -2   18.19    2.30
  14   4   2   40.96    4.13
 -14   4  -2   44.94    4.00
  14   4   2   40.71    3.95
 -14  -4   2   46.86    4.17
 -14  -4  -2   40.24    4.18
 -14  -4  -2   51.06    3.69
 -14   4   2   36.48    4.12
 -14   4   2   38.34    4.66
 -14   5  -2    2.44    0.93
  14   5   2   -1.07    1.17
 -14   5   2   -0.64    1.16
 -14  -5  -2    1.57    0.54
 -15   0   2   76.70    7.90
  15   0   2   88.59    6.90
 -15   0  -2   67.32    7.46
 -15   0   2   92.55    7.16
  15   0  -2   81.66    6.92
 -15   0  -2   81.95    7.39
 -15   1  -2    3.50    2.18
 -15  -1   2    2.14    2.59
 -15  -1   2    2.77    2.05
 -15   1  -2    4.16    1.86
  15   1   2    3.55    1.37
  15   1  -2    3.49    1.44
 -15  -1  -2    1.89    2.08
 -15   1   2    3.54    1.41
 -15  -1  -2    4.04    2.19
 -15   1   2    3.02    1.80
 -15   2  -2    7.61    1.86
 -15  -2   2    5.70    2.62
 -15  -2   2   10.79    2.33
 -15   2  -2    7.54    1.76
  15   2   2    9.33    1.49
  15   2  -2    8.46    1.56
 -15  -2  -2    6.67    2.33
 -15   2   2   10.71    1.58
 -15   2   2    9.67    1.97
 -15  -2  -2    4.95    2.30
  15   3   2   13.80    1.57
 -15   3  -2    9.26    1.69
 -15  -3   2   11.82    1.66
  15   3   2   10.37    1.65
 -15  -3   2   13.53    4.49
 -15   3   2    9.78    2.22
 -15   3   2   10.59    1.54
 -15  -3  -2    9.84    2.21
  15   4   2   76.20    6.16
 -15   4   2   69.07    6.11
  15   5   2    8.09    1.30
 -16   0  -2   35.78    4.36
  16   0  -2   51.19    4.02
  16   0   2   45.86    3.98
 -16   0  -2   49.95    4.25
 -16   0   2   41.16    4.56
 -16  -1   2    6.82    1.80
 -16   1  -2    6.41    1.82
  16   1   2    8.93    1.42
 -16   1  -2    6.53    1.43
 -16  -1   2   10.40    1.63
 -16  -1  -2    7.61    2.03
 -16   1   2    7.39    1.49
 -16  -1  -2    9.47    1.90
 -16   1   2    5.53    2.17
 -16  -2   2    0.58    1.64
  16   2   2    0.10    0.99
 -16  -2   2   -0.18    1.39
 -16   2  -2   -0.34    1.36
 -16   2   2    0.99    1.24
 -16  -2  -2   -0.96    1.75
 -16   2   2   -1.20    1.41
 -16   3  -2    6.81    1.27
 -16  -3   2   10.50    1.47
  16   3   2    7.39    1.43
 -16   3   2    5.35    1.44
 -17   0   2   89.26    7.17
 -17   0  -2   81.13    7.14
 -17   1  -2    2.51    1.10
 -17  -1   2    2.14    1.48
 -17   1   2    1.79    1.33
 -17  -1  -2    1.04    1.43
 -17   1   2    3.32    1.04
 -17  -2   2   -0.57    1.04
 -17   2  -2    2.53    1.09
 -17   2   2   -0.34    1.03
 -17   2   2    0.58    1.45
 -17  -2  -2   -0.47    1.11
 -18   0  -2   17.53    1.87
 -18   0   2   21.19    2.31
   0   0   3   -0.08    3.81
   0   0  -3  -64.42   51.99
   0   0   3   -1.56    0.85
   0   0  -3    0.14    0.78
   0   1   3   -0.65    3.83
   0  -1   3   -1.37    0.95
   0   1  -3  -10.06   33.79
   0   1  -3    0.32    1.11
   0  -1  -3    0.00    0.87
   0   1   3    0.34    0.94
   0   2  -3  319.34   23.16
   0   2   3  255.07   23.13
   0  -2  -3  297.99   23.16
   0   2  -3  291.66   23.17
   0   2  -3  309.03   62.28
   0   2   3  285.52   25.12
   0   2  -3  282.95   23.12
   0   2   3  276.70   23.17
   0   3  -3   -0.77    1.05
   0  -3   3    0.87    1.61
   0   3   3   -0.52    1.39
   0   3   3   -0.81    1.43
   0   3  -3   -0.40    1.13
   0   3  -3    0.74    1.32
   0  -3  -3   -1.09    1.25
   0   3   3    1.75    6.85
   0  -4   3  999.30   74.94
   0  -4  -3  922.06   74.95
   0   4  -3  924.06   74.87
   0  -4   3  889.57   74.70
   0   4  -3  954.07   74.92
   0  -4  -3  878.63   74.62
   0   4   3 1030.32   78.46
   0   4   3  983.22   75.04
   0   4  -3  843.69   78.54
   0  -5   3   -1.48    1.51
   0  -5  -3   -2.61    1.08
   0  -5  -3   -0.32    2.43
   0  -5   3   -2.59    2.20
   0   5   3   -2.22    1.12
   0   5  -3   -9.31   12.16
   0  -5  -3    1.79    1.54
   0   5   3   -0.35    2.15
   0   5   3   -2.55   10.46
   0  -5   3   -3.74    1.98
   0   6   3   19.90   13.35
   0  -6  -3    8.30    1.69
   0   6  -3    9.64    2.03
   0  -6  -3   12.79    2.92
   0   6  -3    6.98   15.75
   0   6   3    6.72    2.71
   0  -6   3    7.07    1.79
   0   6   3    9.79    1.83
   0  -7   3   -1.93    1.91
   0   7   3    1.15   15.96
   0   7  -3   -6.20   19.16
   0  -7   3    0.87    2.89
   0  -7   3   -1.49    1.70
   0  -7  -3   -1.68    1.31
   0  -7   3    0.58    1.86
   0  -7  -3   -2.04    1.85
   0   7   3   -0.87    1.79
   0  -7  -3   -1.16    2.65
   0  -8  -3    5.16    1.72
   0  -8   3    8.63    1.69
   0  -8  -3    6.30    1.35
   0   9   3   -0.46    0.83
   0  -9  -3   -0.95    1.15
   0  -9  -3    0.41    1.02
   0  -9   3    1.40    0.80
  -1   0  -3    1.02    0.85
  -1   0   3    0.39    0.78
  -1   0   3   -0.34    3.25
  -1   0  -3  -30.25   25.85
   1   0  -3  -61.83   40.32
  -1  -1   3  550.42   45.46
  -1   1  -3  605.37   67.66
  -1  -1   3  587.78   47.10
   1   1   3  557.62   46.66
  -1  -1  -3  695.19   70.15
   1   1  -3  611.87   45.52
  -1   1   3  519.90   45.32
  -1  -1  -3  566.41   45.36
   1   1  -3  558.12   45.37
   1   1  -3  624.65   72.89
  -1  -2   3 1500.31  130.51
   1   2   3 1590.17  130.00
  -1   2  -3 1646.29  149.41
   1   2  -3 1552.08  156.40
  -1   2   3 1734.17  129.56
   1   3   3  442.07   38.31
  -1  -3   3  462.29   35.12
   1  -3  -3  433.79   35.01
   1   3   3  427.76   35.05
  -1   3  -3  444.15   34.95
  -1  -3  -3  426.22   35.10
  -1   3   3  422.71   37.04
  -1  -3  -3  699.68  143.66
   1   3  -3  400.43   35.06
   1  -3   3  441.73   35.02
   1   3  -3  449.42   35.00
  -1   4  -3   11.90    9.86
   1  -4  -3    1.38    0.97
  -1   4  -3    0.30    1.10
  -1  -4   3    2.03    2.01
   1   4   3   11.05    9.36
   1  -4  -3    0.24    1.72
  -1  -4   3    1.73    1.33
  -1   4  -3   -0.28    1.79
   1   4   3   -1.58    1.52
  -1  -4  -3    0.17    2.07
   1  -4   3    0.29    1.24
  -1  -4  -3    0.49    0.93
  -1   4   3    7.23    7.70
   1   4  -3   -1.06    1.69
   1   4  -3   14.48   11.19
  -1   4   3    0.42    1.60
  -1  -4  -3 -111.86  228.10
   1  -5  -3   14.33    2.03
   1   5   3   18.65    2.11
   1   5   3   19.61    2.90
   1  -5  -3   17.81    2.40
  -1   5  -3   12.77   12.78
   1   5   3   18.08    2.20
  -1   5  -3   17.64    2.93
  -1  -5   3   15.07    2.23
  -1  -5   3   15.30    2.76
   1  -5  -3   15.86    1.99
  -1   5  -3   14.16    2.17
   1   5   3   29.95   12.80
   1  -5  -3   18.24    3.05
   1  -5   3   18.88    2.38
  -1   5   3   18.96    3.21
   1  -5   3   17.58    2.78
  -1   5   3    7.78   10.40
   1   5  -3   18.31    2.57
   1   5  -3   19.75   14.74
  -1  -5  -3   21.41    3.41
  -1  -5  -3   18.55    1.99
   1  -5   3   12.18    2.65
  -1  -5  -3   14.49    2.27
   1  -6  -3  111.61   10.28
  -1   6  -3  115.18   19.31
  -1   6  -3  102.79    9.58
  -1  -6   3  114.84   10.05
  -1  -6   3  108.62    9.62
   1  -6  -3  118.75    9.48
   1   6   3  127.15   20.54
   1   6   3  114.20    9.52
   1  -6   3  112.89    9.71
  -1  -6  -3  111.05    9.73
  -1  -6  -3  105.44   10.40
  -1   6   3  115.00   16.67
  -1   6   3  111.21   10.54
   1  -6   3  114.41   10.07
   1   6  -3  106.70   23.13
  -1  -6  -3  118.77    9.42
   1   7   3    7.69   19.01
  -1  -7   3    6.84    2.61
   1  -7  -3    4.78    3.33
  -1   7  -3   10.36    1.96
  -1   7  -3   20.44   16.04
  -1  -7   3    3.72    3.47
   1   7   3   15.53    1.99
   1  -7  -3   12.79    1.95
   1  -7  -3   11.35    2.09
  -1  -7   3   18.29    2.62
   1  -7   3   15.02    2.45
  -1   7   3   -7.12   15.49
  -1  -7  -3    6.61    3.75
   1  -7   3   15.48    3.00
   1  -7   3    9.04    3.74
  -1  -7  -3   13.40    1.72
  -1   7   3   11.01    2.07
  -1  -7  -3   12.62    2.10
   1   7  -3   18.85   19.08
   1  -7   3   11.12    2.01
   1  -8  -3   61.56    5.29
  -1  -8   3   54.85    5.68
   1  -8  -3   55.43    5.77
  -1  -8  -3   62.77    5.10
  -1  -8  -3   64.69    5.50
   1  -8   3   47.92    5.40
   1  -9  -3    8.42    1.15
   1  -9  -3    5.01    1.69
  -1   9   3    7.89    1.27
  -1  -9  -3   11.29    1.58
   2   0   3   -1.26    0.73
  -2   0  -3  -20.39   26.59
  -2   0   3   -0.01    0.93
   2   0  -3   -0.72    1.12
  -2   0  -3    0.05    0.83
  -2   0   3    6.36    3.46
   2   0  -3    1.01    1.18
  -2   1  -3 2742.06  208.15
  -2   1  -3 2240.55  217.63
  -2   1   3 2773.29  208.06
  -2   1   3 2876.27  234.96
  -2  -1  -3 2291.47  220.96
   2  -2  -3   27.66    2.67
   2   2   3   23.10    2.97
   2   2   3   24.64    2.56
  -2  -2   3   13.51    8.50
   2   2   3   20.98    7.93
  -2   2  -3   25.60    2.91
  -2   2  -3   30.76    5.91
  -2   2  -3    5.02   38.70
  -2   2  -3   28.40    2.37
  -2  -2  -3   24.75    2.69
  -2  -2  -3   26.16   60.40
  -2   2   3   30.99    5.16
  -2   2   3   23.35    2.86
   2   2  -3  -80.13   68.30
   2   2  -3   24.42    2.79
  -2   3  -3    6.98    6.34
   2   3   3    9.10    7.57
  -2   3   3 -100.19  114.64
  -2  -3  -3  -49.13  118.86
  -2   4  -3   74.19    6.80
   2  -4  -3   71.32    6.68
   2   4   3   52.48   16.47
  -2   4  -3   72.02   11.15
  -2  -4   3   73.20    6.34
   2   4  -3   72.37    6.76
  -2  -4  -3   71.79    6.88
  -2  -4  -3   74.46    6.18
  -2  -4  -3  369.05  199.00
   2   4  -3   70.01   16.06
  -2   4   3   79.70   11.00
  -2   4   3   78.47    6.95
   2   5   3  126.45   10.84
  -2   5  -3  125.12   10.95
   2   5   3  114.62   20.78
  -2  -5   3  115.78   10.72
   2  -5  -3  123.56   10.97
  -2   5  -3  128.35   17.48
  -2  -5   3  124.03   10.43
   2  -5  -3  119.99   10.31
  -2  -5   3  125.77   10.74
  -2   5   3  117.62   10.49
  -2  -5  -3  127.54   10.57
  -2  -5  -3  120.18   11.32
  -2  -5  -3  134.10   10.29
  -2   5   3  128.68   11.15
   2   5  -3  126.74   22.85
  -2   5   3  151.74   16.48
   2  -5   3  138.45   10.74
   2   5  -3  120.29   10.89
  -2  -5  -3  121.73   10.52
  -2   6  -3   20.87   13.30
   2   6   3   15.01    2.30
   2  -6  -3   14.66    3.21
  -2  -6   3   16.53    2.72
   2   6   3    4.63   18.82
  -2  -6   3   10.46    2.13
  -2  -6   3   16.49    2.48
   2  -6  -3   14.04    2.00
  -2  -6  -3   14.44    2.20
  -2  -6  -3   13.80    1.91
   2   6  -3    5.12   17.85
  -2  -6  -3   15.70    3.34
  -2  -6  -3   14.56    2.39
  -2   6   3   13.55    3.52
  -2   6   3   12.97    2.25
  -2  -6  -3   13.73    2.13
  -2   6   3   15.89   11.15
   2  -6   3   14.34    2.45
   2   6  -3   18.07    3.36
  -2   7  -3  151.77   21.03
  -2  -7   3  156.93   13.33
  -2  -7   3  154.00   13.33
  -2   7  -3  155.16   13.07
   2  -7  -3  151.74   13.92
   2  -7  -3  158.89   12.93
   2   7   3  148.17   25.53
   2  -7  -3  154.30   13.13
   2  -7   3  154.44   13.40
  -2  -7  -3  140.33   14.30
   2  -7   3  145.30   13.07
   2  -7   3  145.68   13.59
  -2   7   3  194.92   22.53
   2   7  -3  132.78   32.67
  -2  -7  -3  166.89   12.84
  -2  -7  -3  174.61   13.08
  -2   7   3  154.67   13.04
   2  -8  -3   28.13    3.07
  -2  -8   3   26.42    2.77
   2  -8  -3   30.80    3.11
  -2  -8   3   29.10    3.04
  -2   8  -3   22.70    2.96
   2  -8   3   20.68    3.14
  -2  -8  -3   29.84    3.08
   2  -8   3   23.30    2.97
  -2   8   3   27.54    2.94
  -2  -8  -3   32.00    2.83
   2  -9  -3   21.01    2.50
  -2  -9   3   26.92    2.55
   2  -9  -3   19.17    2.30
  -2  -9  -3   28.31    2.46
   3   0  -3    0.13    1.20
  -3   0  -3    0.76    6.71
  -3   0  -3   -1.54    0.90
  -3   0  -3  -25.26   25.14
   3   0  -3   -1.78    1.18
  -3   0   3    5.58    4.36
   3   0   3   -0.82    0.88
  -3  -1   3  742.70   58.65
  -3   1  -3  773.45   58.72
   3  -1  -3  833.03   58.58
  -3  -1  -3  694.13   58.64
   3  -1   3  668.72   58.52
   3   1  -3  693.47   58.72
  -3  -2   3   22.69    2.94
  -3  -2   3   34.69    8.70
   3   2   3   15.40    9.44
   3  -2  -3   30.87    2.73
  -3   2  -3   42.19   34.87
  -3   2  -3   25.31    3.16
   3   2   3   25.23    3.13
  -3   2  -3   34.38    5.35
  -3  -2  -3   22.47    2.92
   3   2  -3   26.76    3.11
  -3   2   3  121.00   61.08
  -3   2   3   24.41    3.12
  -3  -2  -3   32.87   56.68
  -3   2   3   28.40    4.70
   3   2  -3  -59.73   88.13
   3  -2   3   32.61    2.99
   3   3   3   60.96   12.89
  -3  -3   3  386.35  140.25
   3   3   3   49.13    5.04
   3   3   3   48.18    4.46
  -3   3  -3   51.77    8.40
   3  -3  -3   51.65    4.69
  -3   3  -3   59.72    8.57
  -3   3  -3   49.22    4.97
   3   3  -3   48.59    5.17
  -3  -3  -3   47.15    4.99
  -3  -3  -3   95.91   97.50
  -3   3   3   74.77    8.68
   3   3  -3   38.72   11.33
  -3   3   3   53.62    5.07
  -3  -4   3   28.94  275.74
   3   4   3   86.65    8.85
  -3  -4   3   91.59    8.05
   3  -4  -3   92.05    8.34
  -3   4  -3   93.49   13.03
   3   4   3   99.08    8.22
  -3   4  -3   97.00    8.63
   3   4  -3   93.26    8.58
   3  -4   3   93.53    8.12
  -3   4   3   98.20    8.78
  -3  -4  -3   99.68    7.95
   3   4  -3   95.28    8.75
   3   4  -3  103.27    8.17
  -3  -4  -3  103.43    8.72
  -3   4   3  111.52   12.18
  -3   5  -3  108.84   10.38
   3   5   3  104.47   22.32
   3   5   3  127.85   10.29
  -3  -5   3  119.40   10.47
  -3   5  -3  115.66   10.83
   3  -5  -3  122.12   10.68
  -3   5  -3   99.26   15.21
  -3  -5   3  126.59   10.21
  -3  -5   3  122.39   10.65
   3  -5  -3  113.17   10.08
   3  -5   3  122.04   10.48
  -3  -5  -3  133.18   10.30
  -3   5   3  118.88   10.36
   3   5  -3  111.17   11.07
  -3  -5  -3  130.11   10.06
  -3   5   3  153.63   15.69
   3   5  -3  126.02   10.37
  -3  -5  -3  126.38   11.04
   3   5  -3  151.08   25.63
  -3  -5  -3  124.45   10.28
  -3   5   3  125.42   11.07
   3   6   3    1.12    1.61
   3  -6  -3    0.99    2.22
   3  -6  -3    1.24    2.39
   3   6   3  -42.21   21.57
  -3   6  -3   -3.21    2.20
   3  -6  -3    0.33    1.30
  -3  -6   3   -1.59    2.97
  -3  -6   3   -2.96    1.34
  -3   6  -3    1.35    1.83
  -3   6  -3  -12.05   11.27
  -3  -6   3   -3.69    1.87
  -3  -6   3    2.17    2.01
   3  -6   3    1.23    1.59
   3   6  -3   38.60   22.19
  -3  -6  -3   -0.97    1.14
   3   6  -3    1.15    2.30
  -3  -6  -3   -1.24    1.62
  -3  -6  -3    0.88    2.77
  -3  -6  -3    4.23    1.98
   3   6  -3    3.54    1.79
  -3   6   3   -1.77    1.64
  -3   6   3    3.95    9.73
  -3   6   3   -1.36    2.43
  -3   7  -3   14.29    2.15
   3  -7  -3   12.55    1.98
   3   7   3   -0.92   23.06
  -3   7  -3    7.20   11.18
  -3  -7   3   13.00    3.00
  -3   7  -3    8.85    2.75
  -3  -7  -3   15.08    1.76
  -3   7   3   11.62   10.18
  -3  -7  -3   12.86    3.34
   3  -7   3   11.46    2.41
   3   7  -3    9.71   29.46
  -3   8  -3   18.92    2.57
   3  -8  -3   20.23    2.48
   3  -8  -3   16.77    2.08
  -3   8   3   20.50    2.41
  -3  -8  -3   24.16    2.49
  -3   8   3   19.99    2.55
   3  -8   3   14.08    2.75
   3  -8   3   14.71    2.40
   3  -8   3   19.66    2.57
   3  -9  -3   -2.59    1.15
   3  -9  -3    0.27    0.78
  -3   9   3    1.39    1.15
   3  -9   3    1.57    0.95
  -4   0   3    0.07    1.00
  -4   0  -3   15.37   27.95
  -4   0  -3    5.18    7.23
  -4   0   3    3.03    3.80
  -4   0   3  117.67   62.11
  -4   0  -3    0.81    0.76
   4   0  -3    0.08    1.15
   4   0  -3    0.62    1.12
   4   0   3   -0.23    0.99
  -4  -1   3    1.72    0.68
  -4   1  -3    1.59    1.29
   4  -1  -3    2.31    0.78
   4  -1  -3    2.63    1.05
  -4  -1   3    5.96    4.86
   4   1   3    1.84    1.47
  -4  -1   3    1.97    1.07
  -4   1  -3   22.79   29.82
   4  -1  -3    1.14    1.00
  -4   1  -3    1.88    4.56
   4   1  -3    0.47    1.49
   4  -1   3    1.72    0.75
  -4  -1  -3   -1.22    1.21
  -4   1   3    2.28    1.20
  -4   1   3   -5.63   39.79
  -4  -1  -3   73.85   40.37
  -4   1   3    1.75    2.84
   4   2   3   87.90    7.01
   4   2   3   98.16   15.21
   4   2   3   86.97    7.72
   4  -2  -3   79.96    7.11
  -4  -2   3  104.74   12.38
  -4  -2   3   86.28    7.68
  -4   2  -3   85.40    7.52
  -4   2   3  121.36   51.02
  -4  -2  -3  105.66   57.22
  -4  -2  -3   85.65    7.56
   4   2  -3   82.82    7.64
  -4   2   3   88.70    7.54
   4   3   3   18.66    1.83
  -4   3  -3   24.44    5.48
   4  -3  -3   17.29    1.96
  -4   3  -3   18.50    5.67
   4   3   3   16.65    2.90
  -4  -3   3   12.68    2.42
  -4   3  -3   19.04    2.54
   4   3   3    5.78   14.12
   4   3  -3   17.82    2.24
   4   3  -3   17.29   15.61
  -4   3   3   21.53    4.41
  -4   3   3   15.96    6.72
  -4   3   3   14.49    2.48
  -4  -3  -3   16.89    2.71
   4   3  -3   18.07    2.67
  -4   4  -3   25.87    7.21
   4  -4  -3   25.08    2.97
  -4  -4   3   25.60    2.80
  -4   4  -3   25.64    3.44
   4   4   3   31.18    2.89
  -4  -4   3   28.13    3.19
  -4  -4   3   28.76    3.87
   4   4   3   29.77    3.15
  -4  -4   3  223.71  259.61
   4   4   3   26.96    3.81
   4   4  -3   22.38    3.38
  -4  -4  -3   31.24    3.61
   4   4  -3   30.00    3.88
   4   4  -3   30.86    2.98
  -4   4   3   32.63    5.84
  -4  -4  -3   27.96    2.61
   4   4  -3   36.99   22.94
  -4   4   3   31.17    3.69
  -4   5  -3   67.56    6.90
  -4  -5   3 -293.44  304.16
  -4   5  -3   73.47    7.76
  -4  -5   3   59.18    7.52
   4   5   3   82.97   20.01
  -4  -5   3   61.47    7.30
  -4  -5   3   77.28    6.81
   4   5   3   84.19    6.77
   4  -5  -3   72.32    6.47
  -4  -5   3   82.37    6.52
  -4  -5   3   83.22    6.97
   4  -5  -3   69.19    7.00
  -4  -5  -3   71.78    6.85
  -4   5   3   75.04    6.87
   4  -5   3   68.15    6.77
   4   5  -3   73.71   22.88
   4   5  -3   81.14    6.74
  -4  -5  -3   78.26    8.00
  -4  -5  -3   83.70    6.69
  -4  -5  -3   81.86    6.74
  -4  -5  -3   81.47    6.36
  -4   5   3   76.74    8.01
   4   5  -3   67.34    7.69
  -4  -5  -3 -152.40  522.71
  -4   6  -3   -1.94    1.86
  -4  -6   3    3.05    1.97
   4   6   3   21.58   27.87
  -4  -6   3   -1.44    1.73
   4  -6  -3   -1.39    1.72
  -4  -6   3   -1.10    1.96
  -4   6  -3    2.49    1.29
   4   6   3    1.18    1.41
  -4  -6   3   -5.49    2.94
   4  -6   3    1.52    2.36
  -4  -6  -3   -0.97    1.51
  -4   6   3   -0.38    1.74
  -4  -6  -3    1.56    2.10
   4   6  -3  -13.08   26.29
   4   6  -3    4.64    1.64
  -4   6   3   -7.55    7.11
   4   6  -3   -5.12    2.85
  -4  -6  -3    0.22    1.50
  -4   7  -3    3.13    2.39
   4  -7  -3    5.33    1.60
  -4  -7   3    6.78    2.28
  -4  -7   3    5.47    1.98
   4   7   3    4.67    1.33
   4  -7  -3    2.51    1.17
  -4   7   3   -2.05    2.67
   4  -7   3    3.07    2.43
  -4  -7  -3    1.91    1.59
   4   7  -3    6.34    1.70
   4  -7   3    4.47    1.73
   4  -7   3    4.67    1.79
  -4  -7  -3    6.20    1.10
  -4  -7  -3    7.16    2.21
  -4   7   3    3.96    1.84
   4  -7   3    1.82    2.17
  -4   7   3    2.69    2.03
  -4   8  -3    4.22    1.89
   4  -8  -3    1.06    1.00
  -4  -8   3    6.30    2.46
  -4  -8   3    4.25    2.00
  -4   8   3    2.41    1.66
  -4   8   3    3.95    3.00
   4  -8   3   -2.55    1.66
  -4  -8  -3    2.60    1.51
  -4  -8  -3    3.98    1.28
   4  -9  -3    9.06    1.47
   4  -9  -3   13.49    1.75
  -4   9   3    8.72    1.34
  -5   0   3    7.53    4.23
   5   0  -3    0.07    1.30
  -5   0  -3   -0.34   28.63
   5   0   3   -0.91    0.87
  -5   0   3    0.22    1.01
   5   0  -3    1.57    1.14
  -5   0  -3  -23.62    7.55
   5  -1  -3  116.17    8.93
  -5   1  -3  102.39   10.75
  -5   1  -3  111.27    9.21
  -5   1  -3  147.37   30.44
  -5  -1   3  111.51   12.27
  -5  -1   3  103.49    8.77
   5   1   3  114.94    9.19
  -5   1   3  102.67    9.07
  -5  -1  -3  163.47   42.09
   5   1  -3  105.08    9.16
  -5   1   3  101.76    9.88
  -5   1   3  174.33   40.08
  -5  -1  -3  104.06    8.97
   5   2   3  423.98   34.33
  -5   2  -3  433.60   34.20
  -5  -2   3  584.17   89.80
   5  -2  -3  451.10   33.90
  -5  -2   3  403.67   34.07
  -5  -2  -3  580.47   80.14
  -5  -2  -3  412.55   34.10
  -5   2   3  420.66   34.23
   5   2  -3  401.58   34.22
   5   3   3  392.38   32.47
   5  -3  -3  395.24   31.91
   5   3   3  399.53   31.92
  -5  -3   3  526.45  131.33
  -5  -3   3  379.41   32.25
  -5   3  -3  402.00   32.30
  -5  -3  -3  581.37  113.46
  -5   3   3  405.42   32.39
   5   3  -3  410.25   31.96
   5   3  -3  392.68   32.43
   5   3  -3  341.67   44.24
  -5  -3  -3  408.98   32.31
  -5  -4   3   40.07    3.53
   5   4   3   41.20    3.96
  -5  -4   3   37.18    4.01
  -5   4  -3   42.23    4.34
  -5  -4   3 -109.58  177.83
   5  -4  -3   34.39    3.87
   5   4   3   44.09    5.03
  -5  -4   3   36.01    3.89
  -5  -4   3   34.89    3.71
  -5  -4  -3   44.35    4.49
  -5  -4  -3   44.23    3.36
   5   4  -3   35.08    4.51
  -5  -4  -3   30.62  156.87
   5   4  -3   39.79    4.09
   5   4  -3   31.62    4.22
  -5  -4  -3   35.34    3.57
  -5  -4  -3   33.36    3.88
  -5  -5   3  147.05   11.21
  -5  -5   3  145.78   11.44
   5   5   3  141.06   11.38
   5  -5  -3  119.81   11.19
  -5  -5   3  122.18   11.98
   5  -5  -3  131.73   11.58
  -5   5  -3  142.67   11.51
  -5   5  -3  131.29   12.13
  -5  -5   3  134.89   11.70
  -5   5  -3  125.49   11.64
   5   5   3  141.61   11.42
   5   5  -3  124.24   12.10
  -5   5   3  127.55   11.24
  -5   5   3  135.33   12.35
  -5  -5  -3  156.28   11.14
  -5  -5  -3  153.48   11.54
  -5  -5  -3  137.75   12.52
   5   5  -3  153.46   11.55
  -5  -5  -3  126.22   11.60
  -5   5   3  133.02   11.59
   5  -5   3  125.42   11.48
   5   5  -3  137.05   11.51
  -5   6  -3    3.54    1.39
   5   6   3    1.91    1.44
  -5   6  -3    0.28    2.42
  -5  -6   3    3.28    2.24
  -5  -6   3    0.88    1.49
  -5  -6   3    1.80    1.81
  -5   6  -3    0.49    1.99
   5  -6  -3    0.89    1.82
  -5  -6   3    2.96    1.01
   5  -6  -3    1.93    1.22
  -5   6   3   -2.46    2.39
  -5   6   3   -0.40    1.79
   5   6  -3    2.66    2.70
   5   6  -3    0.03    1.62
  -5  -6  -3   -0.50    2.88
  -5   6   3    2.23    1.77
   5  -6   3    2.80    1.79
  -5  -6  -3    0.31    2.13
  -5  -6  -3    1.33    1.37
   5   7   3    8.00    1.62
   5  -7  -3   11.17    1.47
  -5  -7   3    6.26    2.39
   5  -7  -3    9.34    1.99
  -5  -7   3   10.90    2.20
  -5   7  -3    9.15    2.23
  -5   7   3   10.41    2.10
  -5   7   3   13.11    2.24
   5  -7   3    6.89    2.48
  -5  -7  -3    8.09    2.12
  -5  -7  -3   12.83    1.72
   5  -7   3    7.72    1.83
   5  -8  -3  132.84   10.67
   5  -8  -3  128.03   10.46
  -5   8  -3  141.06   10.79
  -5  -8  -3  126.21   10.74
   5  -8   3  111.76   10.62
   5  -9  -3   30.26    2.90
  -6   0   3    0.07    1.06
  -6   0  -3  -23.09   29.46
   6   0   3    0.96    1.18
  -6   0   3  -31.50   67.45
   6   0  -3   -0.66    1.13
   6   0  -3    0.38    1.18
  -6   1  -3  226.26   18.73
   6  -1  -3  211.99   18.41
   6   1   3  205.41   18.61
   6  -1  -3  242.56   18.41
   6  -1  -3  241.26   18.39
  -6  -1  -3  292.34   53.91
  -6   1   3  341.65   39.68
  -6  -1  -3  292.10  172.47
  -6   2  -3  212.51   16.63
  -6  -2   3  184.31   84.37
   6   2   3  206.78   16.73
   6  -2   3  181.21   16.00
   6   2  -3  186.79   16.60
  -6   2   3  206.31   16.56
  -6  -2  -3  183.70   64.43
  -6  -2  -3  211.21   16.45
   6   3   3   75.02   30.89
   6  -3  -3   46.83    4.23
  -6   3  -3   47.60    5.11
   6   3   3   46.78    5.31
  -6  -3   3  -80.08  103.67
   6   3   3   52.44    4.59
   6   3  -3   46.05    5.13
   6   3  -3   77.19   41.78
  -6  -3  -3   47.58    5.31
  -6   3   3   48.58    5.20
   6   3  -3   49.07    4.73
  -6  -3  -3   -3.48   87.89
  -6   4  -3    4.14    2.67
  -6  -4   3    2.91    2.94
   6  -4  -3    2.69    1.28
   6   4   3    3.22    1.77
  -6  -4   3    2.64    1.74
   6   4   3    5.36    2.76
  -6   4  -3    2.98    1.87
   6   4   3    6.15    1.76
  -6  -4   3    4.52    1.48
   6   4  -3    3.88    2.29
  -6  -4  -3    4.58    2.40
  -6   4   3    6.06    1.88
   6   4  -3    5.09    1.70
  -6   4   3    6.69    2.54
  -6  -4  -3    3.18    1.80
  -6   4   3    3.22    1.70
   6   4  -3    4.54    1.94
   6   4  -3    2.09    2.42
   6  -5  -3   54.67    4.95
  -6   5  -3   67.45    5.54
   6  -5  -3   48.91    5.32
  -6   5  -3   56.27    6.33
   6   5   3   62.28    5.40
   6   5  -3   47.52    5.96
  -6   5   3   52.47    6.53
  -6  -5  -3   55.83    6.24
   6  -5   3   50.70    5.36
   6   5  -3   67.86    5.56
  -6   5   3   54.42    5.08
   6   6   3    1.45    1.49
  -6   6  -3    2.87    2.10
  -6   6  -3    0.16    2.44
   6  -6  -3    3.79    1.14
  -6  -6   3    3.04    2.12
  -6  -6   3    1.01    1.65
  -6   6   3   -1.05    2.59
   6   6  -3    3.29    1.74
   6   6  -3    0.22    2.71
  -6   6   3    0.79    1.83
  -6   6   3    2.02    1.35
   6  -6   3   -0.54    1.77
  -6  -6  -3   -7.19    2.89
   6  -6   3   -1.36    1.76
  -6  -6  -3    1.62    1.71
   6  -7  -3   80.01    6.94
  -6   7  -3   74.98    7.17
  -6  -7   3   84.99    7.00
   6   7   3   78.21    6.73
  -6  -7   3   69.81    7.34
  -6   7   3   73.08    7.01
  -6  -7  -3   72.33    7.04
  -6   7   3   86.79    7.26
   6  -7   3   72.11    7.36
   6  -8  -3    2.64    1.14
  -6   8  -3   -0.52    1.62
  -6  -8  -3    1.55    1.41
  -6   8   3    3.55    1.54
  -6   8   3    0.94    1.10
   6  -8   3    3.85    1.63
   7   0  -3   -0.14    1.29
  -7   0   3  188.42   74.80
  -7   0  -3  -42.80   34.27
   7   0   3   -1.51    1.08
   7   0  -3   -0.94    1.40
  -7   0  -3   24.22   81.05
  -7   0   3   -0.33    1.07
  -7   0   3  -14.19   40.28
  -7   1  -3  351.89   26.92
  -7  -1   3  444.35   69.59
   7  -1  -3  339.39   26.78
   7  -1  -3  336.10   26.74
  -7  -1   3  281.04  164.10
   7   1   3  332.40   27.02
  -7  -1  -3  449.11   61.15
  -7  -1  -3  634.62  181.26
   7   1  -3  307.28   26.93
  -7   1   3  310.68   26.89
  -7  -2   3   -7.83   79.59
  -7   2  -3   53.69    5.60
   7   2   3   50.22    5.39
   7   2   3   50.72    4.80
  -7  -2  -3   54.17    5.18
   7   2  -3   43.99    4.89
  -7   2   3   48.80    5.30
   7  -2   3   61.87    4.52
  -7  -2  -3   64.48   68.09
   7   2  -3   50.10    5.27
   7   3   3  316.80   25.21
   7   3   3  312.97   24.44
  -7  -3   3  280.02   24.56
   7  -3  -3  299.39   24.25
  -7   3  -3  310.10   24.91
  -7   3  -3  307.08   24.57
  -7  -3  -3  272.44   24.63
  -7   3   3  296.86   24.54
  -7   3   3  331.39   25.06
  -7   3   3  299.18   24.38
  -7  -3  -3  331.67   24.91
   7   3  -3  315.37   25.10
   7  -3   3  275.33   24.27
  -7   4  -3  107.06    9.41
  -7  -4   3  100.15    8.53
  -7  -4   3   80.52   10.04
  -7   4  -3   95.65    9.05
  -7  -4   3   89.61    8.80
   7   4   3  107.00    8.69
   7   4   3  108.11    9.95
   7   4   3  105.86    8.61
  -7  -4   3   -5.44  168.00
  -7  -4  -3   95.38    9.50
  -7   4   3  105.68    9.55
  -7  -4  -3  116.87   10.08
   7   4  -3   92.50    9.60
   7   4  -3  116.54    8.86
   7   4  -3   97.91    8.65
  -7  -4  -3   98.76    8.69
   7   4  -3   94.12    9.32
  -7  -4  -3  326.09  151.20
  -7   4   3  101.69    8.94
  -7   4   3   99.05    8.57
   7   5   3    5.97    1.71
  -7  -5   3    3.90    2.01
  -7   5  -3    3.56    2.15
  -7  -5   3 -555.62  246.14
  -7  -5   3    5.05    1.89
   7   5   3    6.08    1.92
  -7  -5  -3    7.42    3.22
   7   5  -3    6.16    1.92
   7   5  -3    2.75    2.65
  -7  -5  -3  181.09  206.56
  -7  -5  -3    4.03    1.80
  -7   5   3    3.69    1.40
   7  -5   3    2.79    1.75
  -7   5   3    6.20    2.18
  -7   5   3    5.15    2.04
  -7   6  -3    4.99    2.19
  -7  -6   3    1.02    1.45
   7  -6  -3    3.19    1.09
   7   6   3    2.42    1.50
  -7  -6   3    1.99    1.96
   7  -6   3    3.21    1.56
   7   6  -3   -0.51    1.64
  -7   6   3    3.52    1.86
  -7   6   3   -0.44    2.70
   7  -6   3    0.11    1.59
  -7   6   3    5.31    2.04
  -7  -6  -3    0.56    1.68
   7   6  -3   -2.45    2.76
  -7  -7   3    0.32    1.42
  -7  -7   3   -0.96    1.93
   7  -7  -3    1.41    0.80
  -7   7  -3    2.62    1.47
   7   7   3    1.14    0.97
  -7   7   3    2.18    1.76
  -7   7   3   -0.37    1.79
  -7  -7  -3    0.16    1.62
   7  -7   3    0.50    1.08
  -7   8  -3  186.06   14.80
   7  -8  -3  187.61   14.59
  -7   8   3  201.77   14.76
  -7  -8  -3  170.07   14.77
   7  -8   3  161.37   14.77
  -8   0  -3  -39.84   40.68
  -8   0   3   -0.39    1.26
   8   0  -3   -0.56    1.36
   8   0  -3   -1.43    1.44
   8   0   3   -0.41    1.26
  -8   0  -3 -135.90   71.07
   8  -1  -3    2.51    1.14
   8   1   3    5.43    2.01
  -8  -1   3   69.93   56.20
   8  -1  -3    3.29    1.36
   8   1   3    2.43    1.13
  -8  -1  -3    5.46   43.33
   8   1  -3    2.22    1.32
   8   1  -3    3.23    1.83
  -8   1   3    0.56    1.67
  -8  -1  -3 -109.81  173.95
   8   1  -3    1.18    1.67
   8  -1   3    2.37    1.08
   8   2   3    2.82    1.44
  -8   2  -3    2.62    1.84
  -8  -2   3    1.35    2.96
   8   2   3    6.31    2.18
  -8  -2   3    0.31    1.12
   8   2  -3    1.71    1.61
  -8   2   3    4.00    1.36
   8   2  -3    3.62    2.25
  -8  -2  -3    6.61    2.08
  -8  -2  -3    4.05    2.46
  -8   2   3    4.31    1.98
  -8   2   3    3.91    2.26
  -8  -2  -3    3.13    1.05
   8  -2   3    5.93    0.88
  -8   3  -3    4.38    2.27
   8   3   3    6.00    2.62
  -8  -3   3    5.53    1.89
  -8  -3   3    1.98  105.65
  -8  -3   3    3.33    3.41
  -8  -3   3    7.24    2.93
   8   3   3    7.65    1.84
  -8   3  -3    5.10    1.93
   8   3   3    6.34    1.53
  -8   3   3    6.49    2.43
  -8  -3  -3    5.88    2.58
  -8  -3  -3    6.79    2.86
  -8   3   3    7.28    2.16
  -8   3   3    3.44    1.61
  -8   3   3    6.53    1.52
   8   3  -3    8.05    2.06
   8  -3   3    4.63    1.17
  -8  -3  -3    5.11    1.35
   8   3  -3    5.92    2.48
  -8  -3  -3   -8.90   86.63
   8   3  -3    4.00    2.19
   8   4   3    9.17    3.42
  -8   4  -3    6.15    2.38
  -8  -4   3   10.39    2.47
  -8   4  -3    6.80    2.11
  -8  -4   3  190.40  169.28
  -8  -4   3    5.90    4.14
  -8  -4   3    6.56    1.43
   8   4   3    4.38    1.89
  -8   4  -3    9.98    2.79
   8   4   3    7.00    1.80
  -8  -4  -3    9.47    3.52
  -8   4   3    9.81    2.94
   8   4  -3    7.02    2.69
   8   4  -3    2.76    3.43
   8   4  -3    9.32    2.17
  -8  -4  -3 -164.13  135.81
   8   4  -3   12.85    2.44
  -8   4   3   11.38    2.37
  -8   4   3    7.94    2.02
   8  -4   3    9.20    1.51
  -8  -4  -3    4.85    1.95
  -8   4   3   11.07    1.75
   8   5   3    4.15    1.94
   8   5   3    5.89    4.27
  -8  -5   3  -51.91  279.50
  -8   5  -3    1.58    2.56
  -8  -5   3    3.37    1.61
   8   5   3    4.33    1.95
  -8   5  -3    4.91    2.18
  -8  -5   3    5.05    2.00
  -8   5   3    1.86    2.72
  -8   5   3    5.97    1.99
   8  -5   3    3.30    1.38
  -8   5   3    3.41    1.41
   8   5  -3    9.69    3.78
   8   5  -3    0.46    2.55
  -8  -5  -3   -0.13    1.53
  -8  -5  -3  -62.07  224.94
  -8   5   3    5.13    2.11
   8   5  -3    4.00    2.18
  -8  -5  -3    8.90    2.62
   8   5  -3    4.73    1.80
  -8  -6   3  583.72  876.79
  -8   7  -3   17.76    2.23
   8   7   3   16.37    1.97
   8  -7  -3   15.16    1.56
   8  -7   3   12.86    1.84
  -8  -7  -3   13.66    2.24
  -8   7   3   16.75    2.47
  -8   7   3   12.58    2.25
  -8   8  -3    8.45    1.67
  -8   8   3    8.10    1.46
  -8   8   3    8.03    1.28
  -9   0   3   20.59   57.48
  -9  -1   3   20.37    3.85
   9  -1  -3   24.89    2.70
   9  -1  -3   22.97    2.44
  -9  -1   3  264.62  167.94
   9   1   3   20.07    3.07
   9   1   3   19.67    2.25
  -9  -1   3   15.61    2.16
  -9  -1   3    7.55   62.04
  -9   1   3   22.45    2.64
  -9  -1  -3   19.42    3.27
  -9  -1  -3  -34.33  183.45
  -9   1   3   20.18    2.88
  -9  -1  -3   22.03    2.95
   9   1  -3   19.37    3.11
  -9  -1  -3   22.29    2.22
   9   1  -3   19.82    2.85
   9   1  -3   17.85    2.50
  -9  -1  -3   47.78   49.70
   9  -1   3   21.69    2.46
  -9   1   3   26.53    3.54
  -9  -2   3   71.00    7.77
  -9  -2   3   73.07    6.68
   9   2   3   70.88    7.14
   9   2   3   72.70    6.03
   9   2   3   71.27    6.07
  -9   2  -3   64.57    6.34
  -9  -2   3   60.83    6.01
  -9   2  -3   72.00    6.22
  -9   2  -3   70.00    5.96
  -9  -2  -3   66.22    5.92
   9   2  -3   61.01    6.65
  -9  -2  -3   76.36   67.77
   9   2  -3   59.70    6.76
  -9   2   3   68.92    6.09
  -9  -2  -3   69.36    7.06
   9   2  -3   65.94    6.14
  -9   3  -3   46.22    4.89
  -9   3  -3   60.90    5.96
  -9   3  -3   55.60    5.50
  -9  -3   3   49.24    5.06
  -9   3  -3   55.34    5.35
  -9  -3   3  101.89  122.61
  -9  -3   3   52.81    7.26
  -9  -3   3   57.33    5.88
   9   3   3   55.16    5.04
   9   3   3   57.67    6.47
   9   3   3   50.41    5.04
  -9   3   3   55.28    5.09
   9   3  -3   53.05    6.17
  -9   3   3   58.42    6.03
  -9  -3  -3  124.03   91.11
   9   3  -3   61.49    5.44
   9   3  -3   56.83    5.98
   9   3  -3   51.31    5.17
  -9  -3  -3   54.74    5.67
  -9  -3  -3   57.48    5.11
  -9   3   3   55.04    5.15
  -9  -3  -3   45.77    6.32
  -9  -4   3  131.22  137.08
  -9   4  -3  128.81   11.43
   9   4   3  129.42   10.96
   9   4   3  134.16   12.61
  -9  -4   3  124.95   11.13
   9   4  -3  124.10   12.28
  -9  -4  -3  124.28   11.07
  -9   4   3  134.38   10.92
   9   4  -3  132.26   11.06
  -9   4   3  142.74   11.33
  -9  -4  -3  177.69  136.46
  -9  -4  -3  127.13   11.80
  -9   4   3  134.29   11.98
  -9  -5   3 -289.67  258.03
  -9  -5   3   21.89    2.79
  -9  -5  -3   73.87  193.97
  -9  -5  -3   24.64    3.88
  -9   5   3   13.67    3.57
  -9   6  -3  115.25   10.55
  -9  -6   3  114.47   10.41
   9   6   3  119.98   10.27
  -9   6   3  139.87   10.55
   9   6  -3  119.93   10.36
  -9  -6  -3  119.66   10.42
   9   7   3   26.12    3.00
   9  -7  -3   25.73    2.52
  -9   7   3   27.69    3.84
   9  -7   3   31.21    2.70
  -9   7   3   29.57    3.57
  -9  -7  -3   29.17    3.43
  -9   8  -3   11.79    1.61
  -9  -8  -3   10.21    1.21
  -9   8   3    8.95    1.43
 -10   0  -3   -1.03    1.83
  10   0  -3   -1.07    1.43
 -10   0   3    1.45    2.77
  10   0   3    0.19    1.57
 -10   0   3    1.20    1.83
 -10   0  -3    1.53    2.28
  10   0  -3   -1.35    1.69
 -10  -1   3 -102.99  148.97
 -10  -1  -3 -183.90  155.13
  10   2   3    0.79    1.54
 -10   2  -3    4.54    1.64
 -10  -2   3    2.33    1.38
 -10  -2   3   -3.65   81.66
 -10  -2   3    1.39    2.25
 -10  -2   3    0.33    3.40
  10   2   3    0.99    1.63
 -10   2  -3    3.10    2.05
 -10   2  -3   -1.30    1.64
  10   2   3    2.75    2.79
 -10   2   3   -0.79    1.83
 -10  -2  -3   70.47   67.93
  10  -2   3    2.94    1.08
  10   2  -3    2.66    1.41
  10   2  -3    4.35    2.71
  10   2  -3    2.90    2.35
 -10   2   3    4.57    2.57
 -10   2   3    3.33    2.03
 -10  -2  -3    1.48    1.18
 -10  -2  -3    4.38    2.46
 -10  -2  -3    0.38    2.86
 -10   2   3    2.02    1.72
  10   2  -3    1.76    1.78
 -10   3  -3   21.67    2.83
 -10  -3   3   16.00    2.50
  10   3   3   19.70    2.64
 -10  -3   3   17.88    4.36
 -10  -3   3  -76.82  104.96
 -10   3  -3   19.92    2.92
  10   3   3   21.63    3.94
  10   3   3   17.90    2.34
 -10  -3  -3   22.19    2.32
 -10   3   3   27.49    3.39
 -10   3   3   12.35    3.13
 -10  -3  -3   15.47    3.50
  10   3  -3   21.19    2.83
  10   3  -3   18.30    3.54
 -10   3   3   16.81    2.47
 -10  -3  -3   12.62    3.73
  10   3  -3   18.88    2.48
  10   3  -3   14.48    3.48
 -10  -4   3    5.27    3.73
 -10  -4   3   11.66    2.98
 -10   4  -3    7.12    2.19
  10   4   3    4.99    1.67
  10   4   3    6.82    2.15
 -10  -4   3    8.65    1.87
  10   4   3    5.31    3.58
 -10  -4   3  256.12  251.15
 -10  -4  -3   11.56    3.15
 -10   4   3   10.79    2.62
 -10   4   3   10.52    2.04
  10   4  -3   11.70    3.51
  10   4  -3    5.16    3.03
  10   4  -3    8.61    1.91
  10   4  -3    7.39    2.35
 -10   4   3   10.64    2.18
 -10  -4  -3    8.07    1.90
 -10   4   3    2.47    3.28
 -10  -5   3   27.93  250.60
 -10  -5   3    7.97    1.89
 -10   5  -3    5.37    2.22
  10   5   3    7.11    2.03
  10   5   3    9.77    1.98
 -10  -5  -3   10.24    2.64
 -10   5   3   11.13    2.50
  10   5  -3    8.85    2.95
  10   5  -3    4.85    2.04
 -10   5   3    8.83    2.07
 -10   5   3   -0.23    2.86
 -10   5   3    5.67    1.59
  10   5  -3    7.06    2.29
 -10  -5  -3  -19.86  199.41
 -10  -5  -3   10.69    2.04
 -10   6  -3    3.24    1.38
 -10  -6   3    1.34    1.17
  10   6   3   -0.03    0.96
 -10  -6  -3    0.21    1.02
 -10   6   3    2.99    2.05
 -10   6   3    1.46    1.68
 -10   7  -3    2.02    1.19
  10   7   3    1.72    1.09
 -10   7   3    2.32    1.45
 -10  -7  -3    2.93    0.96
 -10   7   3    3.26    1.51
 -10   8  -3    2.10    0.77
 -10  -8   3    0.33    0.69
 -10  -8  -3    1.30    0.73
 -10   8   3    0.69    1.05
  11   0  -3   -2.80    1.50
  11   0  -3    0.61    1.91
 -11   0  -3    3.03    2.54
  11   0   3   -0.46    1.13
  11   0   3   -1.54    1.67
  11   0  -3    0.24    1.55
 -11   1  -3   19.60    3.24
 -11  -1   3   17.12    4.45
 -11  -1   3   20.81    2.24
  11  -1  -3   24.58    3.03
  11   1   3   19.03    3.45
  11   1   3   18.90    2.47
  11   1  -3   16.89    2.55
  11  -1   3   17.57    2.66
 -11  -1  -3   25.31    2.23
 -11   1   3   28.45    4.28
  11   1  -3   23.26    3.35
 -11  -1  -3   24.10    3.47
  11   1  -3   21.94    3.12
 -11   1   3   28.57    3.10
 -11  -2   3   10.02    1.75
  11   2   3   13.58    3.52
  11   2   3    9.40    2.08
 -11   2  -3    9.42    3.21
 -11   2  -3   13.20    2.82
 -11   2  -3   11.10    2.13
 -11  -2   3   12.65    2.70
 -11  -2   3    9.89    3.74
 -11  -2   3   61.28   98.07
 -11  -2  -3    8.48    2.91
  11  -2   3   13.26    1.64
  11   2  -3    8.57    2.85
 -11   2   3   11.60    3.03
  11   2  -3   10.32    2.81
 -11   2   3   16.63    3.09
 -11   2   3   11.49    2.21
 -11  -2  -3   14.03    1.66
  11   2  -3   11.15    2.20
 -11  -2  -3    7.90    3.18
 -11   3  -3   29.63    3.71
 -11  -3   3   42.30    4.53
 -11   3  -3   32.29    3.58
 -11  -3   3   44.66  106.36
 -11   3  -3   31.38    3.69
 -11  -3   3   32.34    5.09
  11   3   3   38.93    3.70
  11   3   3   33.48    3.56
 -11  -3   3   30.63    3.68
  11   3   3   30.04    4.84
 -11   3   3   37.10    3.74
 -11  -3  -3   32.42    4.37
  11   3  -3   42.94    5.38
  11   3  -3   38.33    3.82
 -11   3   3   40.06    4.86
  11   3  -3   35.26    3.63
 -11   3   3   30.85    4.25
  11   3  -3   27.32    4.34
 -11  -3  -3  152.61  103.60
 -11  -3  -3   21.56    4.51
 -11   3   3   36.62    3.80
 -11  -3  -3   39.17    3.40
 -11  -4   3   18.96    2.56
  11   4   3   28.77    9.82
 -11  -4   3   16.69    4.18
 -11  -4   3 -157.40  152.40
  11   4   3   22.22    2.79
 -11   4  -3   23.97    3.32
  11   4   3   23.79    2.71
  11   4  -3   23.91    3.09
 -11  -4  -3   37.49  121.06
  11   4  -3   25.67    2.76
 -11   4   3   18.52    2.77
 -11  -4  -3   21.01    2.50
  11   4  -3   29.03    9.28
 -11  -4  -3   27.71    3.84
 -11   4   3   29.75    3.50
 -11  -5   3 -152.95  244.59
 -11   5  -3    9.45    2.18
 -11  -5  -3 -114.52  182.72
  11   6   3  151.55   13.34
 -11   6  -3  168.71   13.54
 -11  -6   3  162.43   13.51
 -11   6   3  172.88   13.71
 -11  -6  -3  163.12   13.43
 -11   7  -3    7.20    1.57
 -11  -7  -3    8.68    1.11
 -11   7   3    8.72    1.32
 -12   0   3   -2.26    2.90
 -12   0  -3    0.73    2.46
  12   0   3   -1.91    1.15
 -12   0   3   -1.59    1.95
  12   0   3    0.07    1.77
  12   0  -3    0.29    1.36
 -12   0  -3   -0.48    2.00
  12   0  -3   -3.24    1.80
 -12   1  -3  149.90   13.11
 -12  -1   3  148.18   14.10
  12  -1  -3  164.75   13.34
  12   1   3  147.72   13.80
 -12  -1   3  167.99   13.28
  12   1  -3  161.32   13.72
 -12  -1  -3  153.68   13.32
 -12   1   3  158.53   13.12
 -12   1   3  173.24   13.89
  12  -1   3  136.05   13.17
  12   1  -3  163.85   13.61
 -12  -2   3   36.18    4.18
 -12  -2   3   37.55    5.22
  12   2   3   38.02    3.79
  12   2   3   33.50    4.77
 -12   2  -3   40.37    4.00
 -12   2  -3   34.41    4.46
  12   2   3   39.61    3.86
 -12   2  -3   37.30    3.82
 -12  -2   3   35.57    3.61
  12   2  -3   34.90    4.43
  12   2  -3   36.69    3.91
  12   2  -3   37.17    3.77
 -12  -2  -3   31.23    4.68
 -12   2   3   42.67    5.25
  12   2  -3   42.19    5.22
 -12   2   3   40.75    4.18
 -12  -2  -3   42.21    4.56
  12   3   3   49.10    4.31
 -12  -3   3   53.57    5.31
  12   3   3   44.75    6.01
  12   3   3   43.04    4.47
 -12  -3   3   37.65    5.55
 -12  -3   3   43.82    4.22
  12   3  -3   45.68    4.60
 -12  -3  -3   50.48    5.25
  12   3  -3   58.47    6.48
 -12  -3  -3   51.70    4.24
  12   3  -3   38.37    5.21
 -12   3   3   38.75    4.56
  12   3  -3   41.17    4.55
 -12   3   3   47.98    5.55
 -12  -4   3   64.91  172.40
 -12  -4   3    8.29    1.67
  12   4   3   13.43    1.90
 -12   4  -3   11.11    2.22
 -12  -4   3    9.96    2.78
 -12  -4   3   14.57    2.47
  12   4   3   14.89    2.33
 -12  -4  -3   12.67    2.91
 -12   4   3   13.90    2.30
  12   4  -3   12.37    1.91
  12   4  -3   13.11    2.46
 -12   4   3   12.55    1.95
 -12  -4  -3   11.69    1.82
 -12  -4  -3  162.05  216.97
 -12   4   3    9.28    1.94
 -12   5  -3  216.15   18.17
  12   5   3  210.80   18.02
  12   5   3  228.86   18.15
 -12  -5   3  215.64   18.12
 -12   5   3  231.85   18.47
 -12  -5  -3  230.75   18.06
 -12   5   3  223.91   18.15
  12   6   3   87.82    7.20
 -12   6  -3   80.08    7.24
 -12   6   3   89.19    7.28
 -12  -6  -3   88.20    7.10
 -12   6   3   82.90    7.46
  12   7   3   60.18    4.85
 -12   7  -3   51.79    4.87
 -12  -7   3   58.66    4.74
 -12   7   3   46.30    5.01
 -12  -7  -3   63.28    4.73
 -13   0  -3    0.06    2.05
  13   0   3   -0.62    1.37
  13   0   3   -1.16    1.81
 -13   0   3   -2.08    2.83
  13   0  -3    0.00    1.27
 -13   0   3   -0.35    1.95
 -13   0  -3    0.71    2.29
  13   0  -3    1.28    1.89
 -13   1  -3   25.16    3.68
 -13  -1   3   28.46    4.46
  13   1   3   32.52    3.39
 -13  -1   3   37.67    3.73
 -13   1  -3   34.26    3.47
  13   1   3   26.73    4.31
 -13   1   3   31.58    4.26
 -13  -1  -3   33.92    3.82
  13  -1   3   37.32    3.81
  13   1  -3   26.06    3.02
 -13   1   3   32.80    3.50
 -13  -1  -3   23.88    3.93
  13   1  -3   37.82    4.50
 -13   2  -3    3.24    2.01
  13   2   3    6.78    1.82
  13   2   3    8.56    1.35
  13   2  -3    4.91    2.44
  13   2  -3    5.29    1.36
  13   2  -3    6.84    1.94
  13   3   3    2.03    1.49
 -13   3  -3    0.44    1.51
 -13   3  -3    3.58    1.83
 -13  -3   3    2.23    1.07
 -13  -3   3    1.88    2.14
 -13  -3   3    1.64    2.69
  13   3   3    3.47    1.25
 -13   3   3    3.17    1.72
 -13  -3  -3    4.59    2.84
 -13  -3  -3    2.62    0.90
  13   3  -3    1.32    1.61
 -13   3   3    2.00    2.46
  13   3  -3    2.49    1.31
 -13  -3  -3    4.10    2.60
 -13  -4   3   21.84    3.43
  13   4   3   25.47    2.96
 -13   4  -3   24.66    2.87
  13   4   3   20.55    2.57
 -13  -4   3   26.16    2.76
 -13  -4  -3   31.15    2.66
 -13   4   3   25.73    2.80
 -13   4   3   27.26    3.42
 -13  -4  -3   29.88    3.47
  13   4  -3   28.75    2.94
  13   4  -3   21.70    2.61
  13   5   3   19.68    2.14
 -13   5  -3   19.88    2.41
 -13  -5  -3   21.22    2.05
 -13   5   3   17.12    2.62
 -13   5   3   23.57    2.23
 -13   5   3   17.02    2.03
 -13   6  -3    4.11    1.09
 -13   6   3    2.79    0.89
 -13  -6  -3    3.79    0.91
 -14   0  -3    1.33    2.11
  14   0  -3   -1.45    2.02
 -14   0   3   -2.81    1.95
 -14   0  -3   -0.51    2.06
 -14   0   3    2.39    2.84
 -14   1  -3    1.94    1.95
 -14  -1   3   -0.38    2.00
  14   1   3    0.85    1.39
 -14   1  -3   -0.09    1.81
 -14  -1   3   -2.66    1.86
 -14  -1  -3   -1.49    2.17
  14   1  -3    0.50    1.21
 -14  -1  -3    1.28    1.59
 -14   1   3   -0.18    1.87
 -14   1   3    3.41    2.66
 -14  -2   3    7.10    2.28
 -14   2  -3    9.06    1.95
 -14   2  -3    7.05    1.82
 -14  -2   3    7.27    2.95
 -14  -2  -3   11.77    2.10
 -14  -2  -3    3.79    2.42
 -14   2   3    6.87    1.94
 -14   2   3    7.93    2.69
  14   2  -3    6.86    1.57
  14   3   3   37.68    3.50
 -14   3  -3   28.08    3.26
 -14  -3   3   26.11    4.27
 -14  -3   3   37.64    3.68
 -14   3   3   31.26    3.94
  14   3  -3   34.72    3.42
 -14   3   3   32.87    3.31
  14   3  -3   40.52    3.59
 -14  -3  -3   32.49    3.90
 -14  -4   3   29.03    2.46
  14   4   3   28.95    2.96
  14   4   3   24.10    2.73
 -14   4  -3   26.03    2.79
 -14  -4  -3   29.08    2.96
  14   4  -3   28.11    2.84
 -14   4   3   19.23    3.14
  14   4  -3   24.68    2.59
 -14   4   3   23.51    2.75
 -14  -4  -3   31.78    2.39
 -14   5  -3    0.44    0.88
  14   5   3    0.10    1.39
  14   5   3   -0.03    0.90
 -14  -5   3    1.22    0.52
  14   6   3   14.92    1.46
 -15   0   3   -3.87    1.87
  15   0  -3    0.03    1.18
 -15   0   3   -0.97    2.45
 -15   0  -3   -0.21    1.73
  15   0   3    0.53    1.14
 -15   0  -3    1.65    1.96
 -15   1  -3    3.39    1.37
 -15  -1   3    1.36    2.64
 -15   1  -3    3.24    1.60
 -15  -1   3    3.91    1.98
  15   1   3    1.53    1.37
 -15   1   3    5.78    1.93
 -15   1   3    2.55    1.88
  15   1  -3    3.46    1.27
 -15  -1  -3    4.71    2.17
 -15  -1  -3    2.31    1.92
 -15  -2   3   11.42    2.36
  15   2   3   15.03    1.78
 -15  -2   3   14.39    2.46
 -15   2   3   10.10    2.07
 -15   2   3   13.00    2.25
  15   2  -3   14.01    1.87
 -15  -2  -3   13.55    2.54
 -15  -3   3   -0.04    1.49
  15   3   3    2.73    1.22
 -15   3  -3    2.90    1.17
  15   3   3    1.51    1.10
 -15  -3   3    1.35    1.59
 -15   3   3    1.91    1.47
 -15  -3  -3    1.10    1.35
 -15   3   3    0.30    1.90
  15   3  -3    1.68    1.16
  15   4   3   13.13    1.99
  15   4   3   11.47    1.62
  15   4  -3   14.66    1.71
 -15   4   3   14.04    2.47
  15   5   3   14.23    1.67
 -16   0   3   -2.35    2.01
 -16   0   3    0.90    1.73
  16   0   3    1.03    0.98
 -16   0  -3   -0.18    1.47
  16   0  -3   -0.16    1.04
 -16   0  -3    2.32    1.25
 -16  -1   3   50.98    4.33
  16   1   3   43.18    4.10
 -16   1  -3   46.78    4.45
 -16  -1  -3   47.03    4.69
 -16   1   3   42.80    4.18
  16   1  -3   47.52    4.08
 -16   1   3   40.47    5.04
 -16  -2   3    0.39    1.46
  16   2   3   -0.56    0.93
 -16  -2   3   -0.03    1.60
 -16   2  -3    0.92    1.27
 -16   2   3    0.30    1.28
 -16   2   3    0.17    1.00
  16   2  -3   -3.09    1.00
 -16  -2  -3    2.01    1.70
  16   3   3   38.70    3.29
 -16  -3  -3   30.57    3.58
 -17   0  -3    1.72    1.35
 -17   0   3    1.47    1.39
 -17  -1   3    0.23    1.75
 -17   1   3    2.96    0.99
 -17  -1  -3    3.36    1.43
 -17   1   3    2.95    1.44
 -17  -2   3   32.48    2.86
 -17  -2  -3   25.83    2.43
 -17   2   3   24.34    2.35
 -17   2   3   20.00    2.58
   0   0   4  604.76   46.31
   0   0  -4  729.76   76.27
   0   0  -4  515.50   44.97
   0   1   4   -0.08    1.12
   0  -1  -4   -1.71    1.23
   0  -1   4   -0.49    6.78
   0  -1   4    1.31    1.23
   0   1  -4   -0.14    1.29
   0   1   4   -1.26    4.28
   0   1  -4   -0.01   44.74
   0   2   4 2197.36  175.53
   0   2  -4 2149.06  201.96
   0  -3  -4    2.49    1.40
   0   3  -4    1.45    1.15
   0   3   4    3.05    6.28
   0   3   4   -1.02    1.25
   0   3   4    1.74    1.43
   0   3  -4  -77.43   62.61
   0   4   4  401.21   32.76
   0   4   4  368.93   28.38
   0  -4  -4  334.86   27.88
   0  -4   4  340.66   28.01
   0   4  -4  338.09   28.15
   0   4  -4  337.25   33.88
   0  -4  -4  338.76   28.28
   0  -5  -4   -0.29    1.55
   0  -5  -4   -0.98    2.40
   0  -5  -4    1.35    1.16
   0   5   4  -10.51   10.60
   0   5   4    0.15    2.28
   0  -5   4   -2.90    1.54
   0   5  -4  -10.17   12.83
   0   6   4  106.10   18.03
   0  -6  -4  108.74    8.28
   0  -6   4   99.01    8.44
   0   6   4   97.77    9.26
   0  -6   4   97.51    9.11
   0   6  -4   85.77    8.95
   0   6  -4   71.40   20.08
   0  -6  -4   83.39    8.59
   0  -6  -4  101.79    8.50
   0  -6  -4  102.90    9.72
   0  -6   4   97.94    9.30
   0  -7   4   -2.66    2.89
   0  -7   4    0.29    1.42
   0  -7   4   -0.06    2.45
   0   7   4   -1.73    1.49
   0   7  -4    9.63   20.71
   0  -7  -4    0.19    1.10
   0  -7  -4   -1.66    1.46
   0  -7  -4    0.95    2.76
   0   7   4  -14.38   15.77
   0  -8   4   -0.09    1.41
   0   8   4    4.83    1.94
   0  -8  -4    4.24    1.33
   0  -8  -4    3.86    1.63
   0  -8   4   -0.10    1.77
   0  -9   4    0.39    1.28
   0  -9  -4   -1.17    1.32
   0   9   4    0.00    1.14
   0  -9   4   -3.52    0.98
  -1   0   4 3918.25  314.35
   1   0   4 3954.13  314.35
  -1  -1   4  333.73   28.68
  -1  -1   4  293.12   26.53
  -1   1  -4  369.79   26.49
   1   1   4  337.51   28.31
  -1   1  -4  429.71   59.78
   1   1   4  347.40   26.64
   1   1  -4  422.93   72.68
  -1  -1  -4  319.61   26.54
   1   1  -4  347.39   26.65
   1   1  -4  310.99   26.53
  -1   1   4  306.48   26.52
  -1  -1  -4  449.27   61.20
  -1   2  -4 1366.44  142.87
   1   2  -4 1425.24  150.41
  -1   2   4 1513.32  118.89
   1   3   4   63.75    6.53
  -1   3  -4  113.69   56.31
   1  -3  -4   73.26    6.34
   1   3   4   73.58    6.44
   1   3   4   69.74   10.92
  -1   3  -4   74.17    6.54
  -1   3  -4   72.14    6.20
  -1   3   4   71.97    6.50
  -1  -3  -4   73.63    6.68
   1   3  -4   73.77    6.52
   1   3  -4  139.35   88.40
  -1   3   4   76.34    9.65
  -1  -3  -4   51.01  114.85
  -1   4  -4  990.00   78.78
  -1   4  -4  922.52   82.58
   1   4   4 1048.61   82.70
  -1   4  -4 1018.73   78.61
  -1  -4   4  958.70   78.52
   1  -4  -4 1009.86   78.79
   1   4   4 1016.27   78.83
   1  -4  -4  935.42   78.43
   1   4  -4  958.92   78.74
  -1   4   4 1016.05   78.94
  -1   4   4 1013.75   81.54
   1  -4   4  968.06   78.54
  -1  -4  -4  987.48   78.43
   1   4  -4  874.59   83.22
  -1  -4  -4  976.02  249.17
  -1  -4  -4 1007.05   78.86
  -1  -5   4    9.76    1.74
   1   5   4   13.59    2.34
   1   5   4   26.89   12.82
  -1   5  -4    6.32    2.05
   1   5   4   11.31    1.56
   1  -5  -4   10.55    1.58
  -1  -5   4   10.37    2.35
  -1   5  -4   -1.46   11.49
   1  -5  -4    9.75    2.69
  -1  -5   4    8.81    2.23
   1   5   4   10.39    1.65
  -1  -5  -4    7.79    2.53
  -1   5   4   11.07   10.76
   1  -5   4   10.90    2.06
   1  -5   4    7.95    2.53
  -1  -5  -4   11.07    1.41
  -1  -5  -4   10.01    1.93
  -1  -5  -4    9.72    1.70
   1   5  -4    9.39    2.35
   1   5  -4   11.71   15.34
   1   5  -4    8.85    1.57
  -1   5   4   11.16    2.03
   1  -6  -4  146.03   12.13
  -1   6  -4  146.35   12.46
   1   6   4  164.17   23.28
  -1  -6   4  146.67   12.32
  -1  -6   4  146.76   12.73
   1  -6  -4  146.06   12.40
  -1   6  -4  102.71   22.71
   1  -6  -4  138.01   13.14
  -1  -6   4  142.45   12.69
  -1  -6  -4  147.56   12.38
   1  -6   4  151.92   12.43
   1  -6   4  137.53   12.93
   1   6  -4  152.66   26.02
  -1  -6  -4  151.56   12.32
  -1  -6  -4  146.05   13.37
  -1   6   4  151.99   13.03
  -1   6   4  170.98   21.27
  -1  -6  -4  150.65   12.09
  -1  -7   4    3.29    2.19
  -1  -7   4   -5.29    2.96
   1  -7  -4   -3.69    2.39
   1  -7  -4   -0.13    1.35
  -1   7  -4    5.03   16.84
   1  -7  -4   -1.24    1.80
   1   7   4  -25.19   15.39
   1   7  -4  -27.75   24.50
  -1  -7  -4   -0.67    3.46
  -1   7   4    2.23    1.99
   1  -7   4   -3.66    2.47
  -1   7   4   -2.07   15.35
   1  -7   4   -4.16    2.44
   1  -7   4   -2.24    1.95
   1  -7   4   -1.93    1.46
  -1  -7  -4    0.71    1.28
  -1  -7  -4   -0.34    1.78
  -1  -8   4    3.70    1.29
   1  -8  -4    2.70    1.07
  -1  -8   4   -2.69    1.94
   1  -8  -4    0.72    1.51
   1  -8   4    4.30    1.85
   1  -8   4   -3.37    1.75
  -1  -8  -4    3.79    1.05
  -1  -8  -4    0.43    1.76
   1  -9  -4   36.78    3.32
   1  -9   4   22.72    2.80
  -1   9   4   25.21    3.42
   1  -9   4   22.21    2.48
   2   0  -4  389.04   32.16
  -2   0   4  436.63   33.63
   2   0  -4  387.11   32.22
  -2   1  -4  170.09   44.19
   2   1   4  164.73   12.83
   2   1   4  158.11   15.88
  -2  -1   4  154.91   15.47
  -2   1  -4  171.43   12.61
   2  -1   4  146.61   12.66
  -2  -1  -4  214.45   44.32
   2   1  -4  134.06   80.00
   2   1  -4  155.85   12.90
  -2   1   4  163.62   12.82
   2   1  -4  143.39   12.76
  -2  -1  -4  142.76   12.77
   2   2   4   -1.03    1.69
  -2   2  -4    0.07    0.80
  -2   2  -4   30.61   45.41
   2  -2  -4   -0.29    1.14
  -2   2  -4   -1.59    1.31
   2   2   4    0.75    1.01
  -2  -2   4    1.13    1.64
  -2  -2   4  -18.98    8.30
   2   2   4   -5.15    7.24
   2   2  -4    0.26    1.32
   2   2  -4 -111.76   74.56
   2   2  -4    1.39    1.62
  -2  -2  -4   -1.50    1.56
  -2   2   4   -0.22    1.25
  -2   2   4    5.70    4.31
  -2   2   4   -8.33   98.00
  -2  -2  -4    3.05   60.28
  -2   3  -4   18.69   50.38
  -2   3  -4   20.09    2.06
   2   3   4   32.19    9.81
  -2  -3   4   32.71   14.29
  -2   3  -4   16.57    2.46
  -2  -3   4   18.50    2.13
   2  -3  -4   18.95    2.36
   2   3   4   18.71    2.65
   2   3   4   19.46    2.28
   2   3  -4   20.82    2.58
  -2   3   4   -8.46  175.43
   2   3  -4  130.31   91.36
  -2  -3  -4   20.11    1.94
  -2   3   4   19.98    2.60
  -2  -3  -4   18.70    2.73
   2   3  -4   18.35    2.43
  -2   3   4   26.89    6.13
   2  -4  -4   25.71    2.94
   2   4   4   23.54    2.79
  -2   4  -4   28.04    9.83
   2  -4  -4   19.81    2.22
  -2  -4   4   22.20    2.51
   2   4   4   14.70   11.99
  -2   4  -4   21.70    3.10
  -2  -4   4  458.01  268.07
  -2   4   4   32.36    7.22
   2   4  -4   30.10   14.48
   2   4  -4   21.55    3.08
  -2  -4  -4   21.49    3.07
  -2   4   4   26.31    3.20
  -2  -4  -4   22.33    2.34
   2  -4   4   24.62    2.57
  -2  -4  -4  134.83  191.52
  -2  -5   4   82.97    7.72
  -2  -5   4   77.64    7.54
   2   5   4   85.21    7.70
  -2  -5   4   84.59    7.35
   2  -5  -4   73.23    7.66
   2  -5  -4   87.21    7.36
   2  -5  -4   91.32    7.85
   2   5   4   98.34    7.28
   2   5   4   83.80   18.10
   2  -5  -4   77.29    7.15
  -2   5  -4   71.65   15.22
  -2   5  -4   89.42    8.17
   2  -5   4   86.50    7.53
  -2  -5  -4   92.14    7.43
  -2   5   4   86.40    8.49
  -2  -5  -4   86.80    7.44
   2   5  -4   76.20    8.00
  -2   5   4   81.82    7.39
   2   5  -4  100.14   21.40
   2   5  -4   83.12    7.28
  -2  -5  -4   87.76    7.12
   2  -5   4   80.42    7.72
  -2  -5  -4   86.38    8.19
   2  -5   4   78.40    8.44
  -2   5   4  106.24   13.90
   2  -6  -4  134.43   12.21
   2   6   4  152.81   12.20
  -2  -6   4  149.16   12.50
   2  -6  -4  140.06   11.91
  -2   6  -4  135.32   12.47
  -2   6  -4  141.12   19.44
  -2  -6   4  147.91   12.07
  -2  -6   4  116.80   12.89
   2   6   4  131.89   24.72
  -2  -6   4  147.24   12.47
   2  -6  -4  137.63   12.86
  -2  -6  -4  162.73   12.18
  -2  -6  -4  148.16   13.03
  -2   6   4  157.80   19.20
   2   6  -4  153.09   25.81
  -2  -6  -4  156.74   11.88
  -2   6   4  137.43   12.89
   2  -6   4  144.00   12.90
  -2   6   4  139.19   12.12
   2  -6   4  134.96   12.23
  -2  -6  -4  142.07   12.26
  -2  -6  -4  155.50   12.14
  -2   7  -4   62.57   18.23
   2  -7  -4   41.44    5.21
   2   7   4   48.15   20.08
   2  -7  -4   52.92    4.35
  -2  -7   4   47.28    5.22
  -2  -7   4   42.40    5.17
   2   7  -4   44.79   25.96
   2  -7   4   42.35    5.91
  -2   7   4   21.59   14.41
  -2   7   4   41.71    6.38
  -2  -7  -4   51.24    4.24
  -2  -7  -4   54.93    4.87
   2  -7   4   41.94    4.76
  -2   7   4   43.53    4.90
  -2  -8   4   -4.83    1.35
   2  -8  -4   -2.02    1.43
  -2  -8   4    0.61    1.22
  -2  -8   4    0.17    1.84
   2  -8  -4   -0.32    1.03
   2  -8   4   -2.33    1.44
  -2  -8  -4   -1.51    1.26
  -2   8   4    2.57    1.54
  -2  -8  -4    0.31    0.84
   2  -8   4   -1.31    1.54
   2  -9  -4    5.68    1.16
   2  -9  -4    8.86    1.45
   2  -9   4    1.69    1.69
   2  -9   4    8.53    1.16
   3   0  -4  359.99   29.12
  -3   0  -4  323.70   28.98
  -3   0   4  410.60   30.69
   3   0  -4  370.41   29.08
  -3  -1   4  778.59   63.03
  -3  -1   4  801.06   60.94
  -3   1  -4  742.12   60.78
   3   1   4  828.15   61.04
   3   1  -4  734.68   61.04
   3   1  -4  712.61   60.96
  -3   1   4 1014.35   96.92
  -3   1   4  762.80   61.00
  -3  -1  -4  829.02   85.75
   3  -1   4  756.92   60.85
  -3  -1  -4  712.17   60.93
   3   2   4  693.06   60.86
  -3  -2   4  699.18   57.91
   3   2   4  736.62   58.04
  -3  -2   4  726.47   61.28
  -3   2  -4  712.45   82.90
   3   2  -4  724.03   58.01
   3   2  -4  705.65   57.92
  -3  -2  -4  954.68  102.65
  -3   2   4 1035.26  114.29
  -3  -2  -4  733.42   57.93
   3   2  -4  688.04  121.38
  -3   3  -4   91.91    8.30
  -3  -3   4   87.18    8.40
  -3   3  -4  120.51   13.45
   3   3   4  105.57   15.47
  -3  -3   4   84.87    7.86
   3  -3  -4   99.88    8.09
   3   3   4   91.79    8.58
   3   3   4   98.86    7.88
   3   3   4   93.66    8.01
  -3   3   4   40.80  115.50
   3   3  -4   95.95    7.95
   3   3  -4   84.20    8.28
  -3  -3  -4  100.77    7.74
  -3  -3  -4  100.05    8.54
   3   3  -4   96.48    8.37
  -3   3   4   99.10    8.43
  -3  -3  -4  128.04   97.65
  -3  -4   4  288.35  313.09
  -3   5  -4   -1.37    2.42
   3  -5  -4   -1.05    1.96
  -3   5  -4   -0.86    1.62
  -3  -5   4    1.36    2.66
   3   5   4    0.12    1.28
   3  -5  -4    0.88    1.07
  -3  -5   4    0.42    1.08
  -3  -5   4   -1.02    2.77
  -3  -5   4    0.59    1.84
   3   5   4   14.36   17.71
  -3  -5   4    1.93    1.94
  -3  -5  -4   -0.53    1.40
   3  -5   4    2.08    1.66
  -3   5   4   -1.75    2.20
  -3  -5  -4    0.54    1.41
   3   5  -4    0.23    1.44
  -3  -5  -4   -0.69    2.40
  -3  -5  -4    0.32    1.00
  -3   5   4   -0.90    1.54
  -3  -5  -4    1.59    1.31
   3   5  -4   -5.38   21.42
   3   5  -4    3.31    2.84
  -3  -6   4    8.23    3.49
   3  -6  -4    7.55    1.99
   3   6   4   10.03    1.89
  -3  -6   4    4.12    2.14
  -3   6  -4    7.65    2.13
   3   6   4    6.66   22.41
  -3  -6   4    9.02    2.58
  -3   6  -4   14.71   12.46
   3  -6  -4    5.98    1.68
  -3  -6   4    8.86    2.44
   3  -6  -4    7.83    2.98
   3  -6   4    6.94    2.78
  -3  -6  -4    8.11    2.01
   3  -6   4    6.23    2.31
  -3   6   4    8.17    2.84
  -3   6   4    4.33    1.89
   3   6  -4    9.31    2.06
   3  -6   4   10.08    2.87
   3   6  -4    5.62    5.18
  -3  -6  -4    6.39    1.84
  -3   6   4    8.81    9.60
   3   6  -4  -49.81   27.38
  -3  -7   4   24.08    3.76
   3  -7  -4   32.48    3.25
   3  -7  -4   28.45    4.44
   3   7   4   67.26   24.96
  -3  -7  -4   40.18    3.05
   3  -7   4   33.76    6.09
  -3  -7  -4   19.41    4.99
  -3  -7  -4   33.17    3.63
   3  -7   4   31.78    3.48
   3  -7   4   29.88    3.58
   3  -7   4   18.60    4.18
  -3   7   4   22.44    4.04
  -3   8  -4    1.22    1.43
   3  -8  -4   -2.69    1.35
   3  -8  -4   -0.65    0.95
   3  -8   4   -2.35    1.31
   3  -8   4   -3.93    1.40
   3  -8   4   -3.05    2.29
  -3   8   4   -1.78    1.50
  -3  -8  -4   -0.25    1.37
  -3   8   4    1.20    1.16
   3  -9  -4   51.70    4.87
  -3   9   4   52.62    4.76
   3  -9   4   58.10    5.22
   4   0  -4  677.22   53.34
   4   0  -4  690.96   53.29
  -4   0   4  645.13   54.62
  -4   0   4  648.67   53.27
  -4  -1   4  772.10   70.79
   4   1   4  842.21   69.01
  -4  -1   4  950.80   68.90
  -4   1  -4  850.34   68.98
  -4   1  -4  951.99   70.41
  -4   1   4  784.17   68.96
   4  -1   4  857.59   68.80
  -4   1   4  973.88   69.91
   4   1  -4  763.88   69.00
  -4  -1  -4  983.87   92.33
  -4  -2   4   91.34   12.47
  -4  -2   4   76.87    6.91
  -4   2  -4  113.65   35.70
   4   2   4   79.87    7.21
  -4   2  -4   82.71    7.02
  -4  -2  -4   75.08    7.05
   4   2  -4   95.49  130.42
  -4  -2  -4  175.79   59.24
  -4   2   4   79.55    7.02
  -4   2   4  123.72   84.08
   4   2  -4   71.64    7.08
  -4   3  -4  336.45   26.61
  -4   3  -4  302.45   28.25
   4  -3  -4  352.99   26.35
   4   3   4  356.78   26.27
   4   3   4  336.30   26.24
   4   3   4  279.82   32.33
   4   3   4  327.38   26.78
  -4  -3   4  308.86   26.55
  -4  -3   4  309.28   26.16
   4   3  -4  276.20   36.68
   4   3  -4  339.83   26.30
  -4  -3  -4  325.74   26.58
  -4   3   4  337.61   26.72
   4   3  -4  323.24   26.69
   4   3  -4  301.20   26.60
  -4   4  -4   -4.26    6.49
  -4  -4   4    1.75    1.08
   4   4   4    0.36    2.58
   4   4   4   -0.64    1.17
  -4  -4   4   -1.29    1.35
  -4   4  -4    2.99    1.61
  -4   4  -4    2.20    1.91
  -4  -4   4    0.60    1.53
  -4  -4   4    1.08    2.08
   4  -4  -4    0.03    1.40
   4   4   4    0.38    1.33
   4  -4  -4   -0.11    0.94
  -4   4   4   -0.66    1.39
  -4  -4  -4   -0.15    0.73
  -4  -4  -4    0.76    2.53
  -4  -4  -4    0.48    1.05
   4   4  -4    0.44    1.78
   4   4  -4   -1.09    1.46
   4   4  -4    0.96    1.81
  -4   4   4    0.85    1.97
  -4  -4  -4   89.65  184.08
  -4  -4  -4    1.53    1.07
  -4   4   4   -4.77    5.03
   4   5   4   49.10   22.91
  -4  -5   4 -999.90  410.74
   4   5  -4   57.56   27.76
   4   6   4   10.26    2.04
  -4  -6   4    6.01    2.47
  -4   6  -4   17.98    8.93
  -4  -6   4    7.14    3.46
   4  -6  -4    9.18    1.79
   4   6   4   10.52   28.47
  -4  -6   4   12.21    1.82
   4  -6  -4    5.29    2.76
  -4   6  -4    7.59    2.35
  -4  -6   4    9.46    2.02
  -4  -6   4    9.43    2.31
   4   6  -4    6.88    1.87
   4  -6   4    9.17    2.92
  -4   6   4   -0.66    7.40
  -4   6   4    8.87    3.53
  -4   6   4    6.77    2.03
   4  -6   4    7.56    2.66
  -4  -6  -4    9.26    1.84
  -4  -6  -4   10.62    2.38
  -4  -6  -4    9.33    3.26
   4   6  -4  -18.08   27.61
  -4   7  -4   28.78    3.59
   4  -7  -4   35.83    3.67
  -4  -7   4   31.53    3.81
  -4  -7   4   36.39    3.24
  -4  -7   4   21.60    3.87
   4  -7  -4   32.98    3.22
   4   7   4   36.53    3.56
  -4  -7  -4   43.10    3.68
  -4  -7  -4   33.21    3.83
   4   7  -4   37.95    3.47
   4  -7   4   27.84    3.52
   4  -7   4   26.33    3.68
   4  -7   4   30.68    3.96
  -4   7   4   29.25    3.59
  -4  -7  -4   38.65    3.15
  -4   7   4   29.12    3.52
   4  -8  -4   14.78    1.75
  -4  -8   4   13.83    2.53
  -4   8  -4   14.21    2.15
  -4  -8   4   18.43    1.97
   4  -8   4   12.42    1.85
  -4  -8  -4   14.62    2.17
  -4   8   4   18.48    2.32
  -4   8   4   17.18    2.55
   4  -9  -4   70.12    5.70
  -4   9   4   71.92    5.77
   4  -9   4   59.65    5.82
   5   0  -4  226.65   18.35
  -5   0  -4  201.84   23.46
  -5   0   4  212.03   18.06
  -5   0   4  214.89   19.93
  -5   0   4  474.39   91.95
   5   0  -4  238.89   18.10
  -5   1  -4  263.81   19.62
   5  -1  -4  276.35   19.74
  -5  -1   4  227.62   19.33
   5   1   4  247.55   19.61
  -5  -1   4  241.90   22.29
  -5  -1  -4  348.18   51.22
   5   1  -4  223.20   19.64
  -5   1   4  236.63   19.58
   5   1  -4  229.10   19.58
  -5   1   4  224.07   20.44
  -5  -1  -4  229.00   19.47
  -5  -2   4 1543.94  132.94
  -5  -2   4 1699.76  133.24
  -5  -2   4 1624.77  136.11
   5   2   4 1581.99  133.03
   5   2   4 1787.18  133.02
  -5   2   4 1667.97  153.58
   5   2  -4 1681.15  133.08
  -5  -2  -4 1675.98  133.28
  -5  -2  -4 2044.55  170.39
  -5  -3   4   28.26    3.51
   5   3   4   27.16    3.90
   5   3   4   59.54   15.68
   5  -3  -4   31.45    3.03
   5   3   4   28.83    2.88
  -5   3  -4   25.43    3.28
   5   3  -4   21.23    3.19
  -5   3   4   21.09    6.29
  -5   3   4   36.10    4.53
  -5   3   4   24.11    3.35
   5   3  -4   50.44   22.03
   5   3  -4   28.00    3.01
   5   3  -4   27.13    3.48
  -5  -3  -4   29.31    3.43
   5   4   4   10.81    3.10
  -5  -4   4 -196.08  190.56
  -5  -4   4   14.33    3.08
   5   4   4   16.28    2.19
  -5  -4   4   15.30    1.74
  -5  -4   4   15.17    2.01
  -5   4  -4   13.40    2.73
   5   4   4   18.03    2.34
  -5  -4   4   14.80    2.45
   5  -4  -4   13.92    2.22
  -5   4   4   17.16    6.22
  -5   4   4   14.67    4.30
  -5  -4  -4   71.75  149.53
  -5  -4  -4   21.52    2.12
  -5   4   4   15.09    3.00
   5   4  -4   17.53    2.39
  -5  -4  -4   14.47    2.87
  -5  -4  -4   16.42    2.59
  -5  -4  -4   16.70    1.69
   5   4  -4   15.16    2.96
   5   4  -4   13.82    2.37
  -5  -5   4   58.01    5.31
  -5   5  -4   55.60    5.70
   5  -5  -4   47.59    5.69
  -5  -5   4   48.93    5.86
   5  -5  -4   51.57    4.96
  -5   5  -4   54.00    6.15
   5   5   4   65.28    5.29
  -5  -5   4   63.41    4.99
   5   5   4   57.59    5.51
  -5  -5   4   59.80    5.65
   5   5  -4   60.01    5.77
   5  -5   4   49.46    5.50
  -5   5   4   60.96    7.05
  -5  -5  -4   53.73    5.47
  -5  -5  -4   44.13    5.99
   5   5  -4   49.24    6.18
  -5   5   4   55.95    5.53
  -5  -5  -4   67.56    4.87
   5  -6  -4    2.36    2.05
  -5  -6   4    3.03    1.93
  -5   6  -4    4.74    2.18
  -5  -6   4    6.30    2.30
   5  -6  -4    7.06    1.78
  -5  -6   4    5.51    1.65
   5   6   4    2.08    1.51
   5  -6  -4    6.06    1.32
  -5   6   4    3.55    1.87
  -5   6   4    4.84    1.94
   5   6  -4   -0.58    2.53
  -5  -6  -4    5.06    2.20
   5  -6   4    2.36    2.18
  -5   6   4    0.91    2.59
   5   6  -4    4.95    1.80
   5  -6   4    2.96    2.23
  -5  -6  -4    6.85    1.47
  -5  -6  -4    2.21    3.11
   5  -7  -4   20.01    2.27
   5  -7  -4   23.14    2.74
  -5  -7   4   16.38    3.16
  -5   7  -4   25.99    2.83
   5   7   4   22.75    2.60
  -5  -7   4   21.34    2.89
  -5  -7   4   28.31    2.86
   5  -7   4   17.30    2.87
  -5  -7  -4   22.26    2.83
   5  -7   4   19.69    3.08
  -5   7   4   22.50    2.81
  -5   7   4   22.66    2.96
   5  -8  -4   17.50    2.03
  -5  -8   4   13.54    3.36
  -5   8  -4   14.03    2.21
   5  -8  -4   16.35    1.70
  -5   8   4   16.63    2.32
  -5   8   4   16.26    2.20
  -5  -8  -4   15.91    2.13
   5  -8   4   13.48    2.05
   5  -8   4   10.84    2.52
   5  -9  -4   14.71    1.60
   5  -9   4   13.70    1.69
  -6   0  -4   19.85   10.78
   6   0  -4   16.44    2.23
  -6   0   4   24.38    5.46
  -6   0  -4   25.36   36.02
  -6   0   4   63.01   85.19
   6   0  -4   18.79    2.35
   6   0   4   19.51    2.15
  -6   0   4   16.39    2.11
   6  -1  -4   52.01    4.74
   6  -1  -4   61.57    4.95
  -6   1  -4   54.22   33.14
   6   1   4   53.42    5.05
  -6  -1   4   44.55    4.43
  -6  -1   4  -38.33  183.44
   6  -1  -4   58.93    4.85
  -6   1  -4   72.94    7.91
  -6   1   4  126.16   49.08
   6   1  -4   46.86    5.08
  -6   1   4   50.19    4.88
   6   1  -4   47.57    4.88
   6   2   4  694.37   54.31
  -6  -2   4  935.94  121.76
  -6   2  -4  703.83   54.17
   6   2   4  643.41   53.79
  -6  -2  -4  850.70  103.20
   6  -2   4  684.72   53.76
  -6   2   4  686.75   54.20
  -6  -2  -4  678.24   54.06
   6   2  -4  642.83   54.20
   6   2  -4  682.57   53.84
   6   2  -4  616.70   54.06
   6   3   4    3.29    1.30
   6   3   4    4.63    2.23
   6  -3  -4    2.10    1.07
  -6   3  -4    3.35    1.90
   6   3  -4    1.94    2.20
   6   3  -4    1.88    2.35
   6  -3   4    1.75    1.14
  -6  -3  -4  -26.87   92.19
  -6  -3  -4    2.87    2.30
   6   3  -4    5.51   38.91
   6   3  -4    2.08    1.45
  -6   3   4    2.25    2.03
  -6  -4   4  155.30  246.06
  -6  -4   4    2.83    1.39
   6   4   4   -0.47    1.37
  -6  -4   4    1.65    1.75
  -6   4  -4    2.51    1.89
   6   4   4    3.10    3.34
   6  -4  -4    2.26    1.51
  -6  -4   4   -0.73    2.77
  -6  -4   4   -0.80    1.71
  -6   4  -4    1.18    2.10
   6   4   4   -0.28    1.65
   6   4  -4    0.88    2.35
   6  -4   4   -0.13    1.31
  -6   4   4   -0.88    1.20
  -6  -4  -4   -2.66    2.10
  -6   4   4    4.29    2.89
  -6   4   4    3.03    2.00
  -6  -4  -4   -0.28    1.32
  -6   4   4   -0.38    1.67
   6   4  -4    0.58    2.11
   6   4  -4    0.61    1.92
   6   4  -4   -0.24    1.93
   6  -5  -4    0.71    1.06
  -6   5  -4   -2.06    2.28
   6   5   4   -1.47    1.89
   6   5   4    0.10    1.52
  -6  -5   4    3.19    2.31
  -6  -5   4    0.85    1.26
   6  -5  -4   -0.55    1.56
  -6   5  -4    1.25    2.10
  -6  -5   4   -0.48    1.60
  -6   5   4   -4.74    2.50
  -6   5   4    0.38    1.27
   6   5  -4    1.53    2.90
   6  -5   4    0.87    1.73
  -6  -5  -4    1.09    1.18
  -6  -5  -4    0.85    1.78
   6   5  -4   -0.56    1.78
  -6   5   4    0.41    1.81
   6  -5   4    0.16    1.63
  -6  -5  -4    0.09    2.74
   6   5  -4   -1.44    1.86
  -6   5   4    0.58    1.89
  -6  -6   4    6.98    2.77
   6   6   4    2.82    1.54
  -6  -6   4    1.42    1.76
  -6   6  -4    2.78    2.16
  -6  -6   4    6.13    1.49
   6  -6  -4    5.67    1.16
  -6   6   4    6.07    1.92
  -6   6   4    5.33    2.05
  -6  -6  -4    3.44    1.77
   6  -6   4    2.09    1.60
  -6  -6  -4    2.76    3.29
   6  -6   4    3.78    2.07
  -6   6   4    3.67    2.69
   6   6  -4    5.67    3.42
  -6  -7   4   66.13    5.61
   6   7   4   59.84    5.43
  -6  -7   4   47.53    5.95
   6  -7  -4   55.08    5.09
   6  -7  -4   59.85    5.37
  -6   7  -4   60.78    5.53
  -6   7   4   62.08    5.67
   6  -7   4   48.93    6.14
   6  -7   4   46.14    5.45
   6   7  -4   59.49    5.41
  -6  -7  -4   58.85    5.61
  -6   7   4   71.79    5.91
  -6   8  -4    9.57    1.84
  -6  -8   4    6.46    1.91
   6  -8  -4    9.35    1.40
  -6   8   4    8.63    1.47
  -6  -8  -4    6.57    1.63
   6  -8   4    8.40    1.90
   6  -8   4    6.59    1.39
  -6   8   4    7.86    1.71
   7   0   4  778.36   59.68
  -7   0  -4  872.23  125.33
   7   0  -4  733.79   59.74
  -7   0   4  698.14   59.61
   7   0  -4  762.41   59.65
  -7  -1   4  227.90   65.36
  -7  -1   4  112.83  263.75
   7  -1  -4  242.32   17.95
   7   1   4  216.47   18.05
   7   1  -4  202.81   18.09
  -7  -1  -4  331.05   56.24
  -7   1   4  245.70   38.37
  -7   1   4  211.98   17.98
   7   1  -4  217.82   17.71
  -7   1   4  339.15   46.80
  -7  -1  -4 -109.89  230.90
   7   1  -4  209.00   17.94
  -7   2  -4  391.73   30.14
   7   2   4  364.97   29.74
  -7  -2   4  418.76   99.76
   7   2   4  363.26   30.30
  -7  -2  -4  373.82   30.04
   7   2  -4  357.90   30.09
   7   2  -4  370.36   29.80
  -7   2   4  375.55   30.24
   7   2  -4  355.54   30.25
  -7  -2  -4  581.37   91.11
   7   3   4   90.15    7.39
  -7  -3   4   99.03  113.30
   7   3   4   82.14    8.49
   7  -3  -4   87.55    7.19
  -7  -3  -4   93.29    7.64
  -7   3   4   84.63    7.30
  -7  -3  -4   83.96    8.06
   7   3  -4   86.80    7.58
  -7  -3  -4   83.80    8.01
  -7   3   4   82.67    7.37
   7   3  -4   85.52    8.11
   7  -3   4   77.94    7.15
   7   3  -4   85.08    8.15
  -7  -3  -4   28.85   86.33
   7  -4  -4   56.72    5.43
  -7  -4   4   66.42    5.73
  -7   4  -4   60.06    5.98
  -7  -4   4   89.24  209.14
   7   4   4   65.08    7.35
   7   4   4   64.54    5.76
   7   4   4   71.68    5.81
  -7  -4   4   54.36    5.93
  -7   4  -4   58.63    6.82
  -7  -4   4   62.93    7.48
   7   4  -4   68.63    6.05
  -7   4   4   66.03    6.82
   7   4  -4   61.36    6.83
  -7  -4  -4   61.53    6.51
   7   4  -4   66.73    5.81
  -7   4   4   65.42    5.81
  -7  -4  -4   48.03  136.70
   7   4  -4   52.58    6.31
  -7  -4  -4   56.14    5.81
   7  -4   4   56.16    5.50
  -7   4   4   54.11    5.46
  -7  -4  -4   60.22    6.60
   7   5   4   35.94    4.18
   7   5   4   44.09    4.30
  -7  -5   4   35.64    4.34
   7  -5  -4   38.20    3.64
  -7  -5   4   43.97    4.50
  -7   5  -4   42.10    4.39
  -7   5   4   43.17    4.24
  -7  -5  -4   39.83    4.35
   7   5  -4   46.73    4.54
  -7   5   4   38.66    4.19
  -7  -5  -4   34.04    5.13
   7   5  -4   41.90    4.47
  -7  -5  -4    7.22  262.80
  -7   6  -4   13.98    2.83
   7  -6  -4   20.10    1.95
   7   6   4   15.26    2.25
  -7  -6   4   14.13    2.80
  -7   6   4    8.36    3.99
   7  -6   4   16.81    2.68
  -7   6   4   18.06    2.89
  -7  -6  -4   18.10    2.58
  -7   6   4   21.43    3.16
   7   6  -4   19.61    2.78
   7   7   4    5.20    1.45
  -7   7  -4    1.96    2.07
  -7  -7   4    5.78    1.58
   7  -7  -4    6.11    1.13
  -7  -7   4    9.05    2.22
  -7   7   4    4.59    1.45
   7  -7   4   10.34    2.39
   7   7  -4    3.54    1.55
   7  -7   4    6.06    1.61
  -7   7   4    3.46    1.94
  -7  -7  -4    6.22    1.85
   7  -8  -4    0.93    0.77
  -7   8  -4    1.57    1.47
   7  -8  -4   -0.41    0.94
  -7   8   4   -0.74    0.97
  -7  -8  -4   -0.84    1.27
  -7   8   4    0.81    0.98
   7  -8   4    0.88    0.87
   7  -8   4    2.91    1.04
  -8   0   4  103.44   84.11
   8   0   4   46.76    4.63
   8   0  -4   46.80    4.85
   8   0  -4   51.63    4.76
  -8   0  -4  129.04   87.78
   8   1   4   68.63    6.78
  -8  -1   4   54.75   57.93
   8  -1  -4   82.49    6.38
   8  -1  -4   81.28    6.47
   8   1   4   60.77    6.08
  -8  -1  -4  176.24   54.57
  -8  -1  -4  143.83  205.51
   8  -1   4   78.13    6.23
   8   1  -4   68.10    6.24
   8   1  -4   64.85    6.79
  -8   1   4   68.54    6.70
   8   1  -4   70.62    6.72
  -8  -2   4   42.61    4.53
   8   2   4   46.95    4.47
  -8  -2   4   52.32    6.45
  -8   2  -4   42.60    4.68
  -8   2  -4   56.41    5.15
  -8  -2  -4   39.71    5.33
  -8  -2  -4   48.56    4.36
   8   2  -4   50.47    4.63
  -8   2   4   54.52    4.56
  -8   2   4   44.03    5.10
  -8  -3   4    0.40    1.44
  -8  -3   4   -1.85    3.19
   8   3   4    0.35    2.92
   8   3   4    1.85    1.73
   8   3   4    1.93    1.34
  -8   3  -4   -0.82    1.78
  -8  -3   4  254.96  117.04
  -8   3  -4   -0.37    2.05
  -8   3   4    0.91    1.51
  -8  -3  -4   -1.00    1.10
  -8   3   4   -1.01    1.40
   8  -3   4    0.43    0.91
  -8   3   4   -0.76    2.42
  -8  -3  -4    0.69    2.52
   8   3  -4    1.20    2.28
  -8  -3  -4    2.50   88.02
   8   3  -4   -0.88    2.39
  -8  -3  -4    1.20    3.00
  -8   3   4   -0.12    2.23
   8   3  -4    2.45    2.00
   8   4   4   57.16    5.29
  -8   4  -4   51.28    5.97
   8   4   4   46.56    6.31
  -8  -4   4 -180.69  172.53
  -8  -4   4   50.20    4.97
  -8   4   4   60.39    5.09
  -8  -4  -4   66.55    6.19
   8  -4   4   48.11    4.79
  -8  -4  -4  242.01  141.47
   8   4  -4   58.17    5.54
   8   4  -4   47.80    5.91
  -8   4   4   56.88    6.36
   8   4  -4   48.48    6.10
  -8  -5   4   -1.74  305.38
  -8  -5   4   30.70    3.79
   8   5   4   28.44    5.51
  -8  -5   4   34.72    3.74
   8   5   4   35.11    3.58
  -8   5  -4   31.42    3.80
   8   5   4   34.60    3.47
  -8   5   4   42.47    4.46
  -8  -5  -4   34.50    3.83
   8   5  -4   23.13    5.70
   8  -5   4   27.71    3.46
  -8   5   4   32.00    3.65
   8   5  -4   38.81    3.84
   8   5  -4   25.10    4.25
  -8  -5  -4   45.62  219.32
  -8   5   4   32.84    3.46
   8   5  -4   38.78    3.99
  -8   6  -4   88.84    8.72
  -8  -6   4   92.31    8.76
   8  -6  -4   94.78    8.08
   8   6   4  102.29    8.33
   8   6  -4  104.15    8.50
  -8   6   4   96.11    8.50
  -8  -6  -4   96.94    8.49
   8  -7  -4   31.35    3.15
  -8   7  -4   23.97    3.13
   8   7   4   25.62    2.55
  -8  -7   4   25.92    2.93
   8  -7  -4   28.55    2.41
  -8   7   4   21.41    2.64
  -8   7   4   28.39    3.65
  -8  -7  -4   19.54    2.75
   8  -7   4   19.06    2.68
  -8  -8   4   16.55    1.80
  -8  -8  -4   16.47    2.20
  -8   8   4   14.02    1.87
  -8   8   4   14.84    1.88
  -9   0  -4  486.01   78.18
   9   0  -4  421.29   34.94
  -9   0   4  441.31   35.76
   9   0  -4  436.37   35.73
   9   0  -4  442.68   35.20
  -9  -1   4   -0.06    2.75
   9  -1  -4    3.57    1.44
  -9  -1   4    1.49  170.74
  -9  -1   4   48.16   69.10
   9   1   4    4.09    1.33
   9   1   4    3.37    2.19
  -9  -1   4    1.51    1.12
   9   1  -4    0.69    2.09
  -9  -1  -4  -25.31   55.38
   9   1  -4    2.77    1.59
  -9   1   4    0.04    1.48
  -9  -1  -4    0.63    1.92
  -9   1   4    2.23    1.57
  -9   1   4    2.52    2.33
  -9  -1  -4    1.64    0.91
  -9  -1  -4    1.68    2.14
  -9  -1  -4 -343.66  211.38
   9   2   4   50.10    5.86
  -9   2  -4   50.99    5.10
  -9  -2   4   59.40    5.37
  -9  -2   4   49.13    6.74
   9   2   4   54.07    4.93
  -9   2  -4   43.92    5.00
  -9  -2   4   44.84    4.86
   9  -2   4   58.54    4.64
  -9  -2  -4   53.95    5.26
  -9  -2  -4   51.38    4.68
  -9   2   4   52.38    4.92
  -9  -2  -4   62.27   63.93
   9   2  -4   53.98    5.45
   9   2  -4   49.72    5.04
   9   2  -4   54.86    5.97
  -9   2   4   53.10    5.55
  -9  -2  -4   38.33    5.77
  -9  -3   4 -136.69  110.45
  -9   3  -4    0.39    1.30
   9   3   4   -2.36    2.54
  -9  -3   4   -0.31    2.19
  -9   3  -4   -1.11    1.90
   9   3   4   -2.19    1.39
  -9  -3   4   -0.26    3.35
  -9  -3   4    2.98    1.77
   9   3   4    0.44    1.68
   9  -3   4    1.26    0.83
   9   3  -4    1.55    2.53
  -9  -3  -4   68.81   88.41
   9   3  -4   -1.57    2.29
  -9   3   4    1.31    2.34
  -9   3   4    1.85    2.36
  -9  -3  -4    0.50    1.47
  -9  -3  -4    2.11    2.72
  -9   3   4    0.47    1.48
   9   3  -4    1.65    2.09
  -9  -3  -4    2.23    2.78
  -9   3   4   -0.86    1.54
   9   4   4   13.11    2.29
  -9   4  -4   13.00    2.54
  -9  -4   4    9.53    2.16
  -9  -4   4    8.67    3.94
   9   4   4    7.81    4.00
  -9  -4   4   28.13  141.90
   9   4  -4   11.36    3.51
  -9  -4  -4 -122.22  130.99
  -9  -4  -4    8.91    3.20
  -9  -4  -4   11.22    1.97
  -9   4   4   15.58    2.84
  -9   4   4   13.25    2.25
  -9   4   4   12.19    2.00
   9   4  -4    9.62    2.19
   9   5   4   -0.92    1.85
  -9   5  -4   -1.41    2.00
  -9  -5   4    0.40    1.70
   9   5   4    0.51    1.46
  -9  -5   4  -20.07  232.91
  -9  -5  -4 -170.47  167.02
  -9   5   4   -1.03    1.36
  -9   5   4    3.21    1.83
   9   5  -4   -7.38    2.67
   9  -5   4    2.36    0.96
  -9   5   4    1.64    2.17
   9   5  -4   -0.88    2.10
  -9  -5  -4   -1.63    1.39
   9   5  -4   -0.01    1.65
  -9   5   4    0.63    2.66
  -9   6  -4   -1.51    1.98
   9   6   4    4.27    1.52
   9  -6  -4    3.25    0.82
  -9  -6   4   -0.23    1.76
  -9  -6  -4    2.00    1.13
  -9   6   4    0.70    2.15
  -9   6   4    3.08    1.76
   9  -7  -4   64.24    4.92
   9   7   4   58.77    5.07
  -9   7   4   68.12    5.41
  -9   7   4   48.65    5.71
   9  -7   4   48.02    5.03
  -9  -8   4    6.42    1.01
  -9   8  -4    5.73    1.07
  -9   8   4    6.74    1.01
  -9  -8  -4    7.49    1.12
  10   0   4  120.32   11.42
 -10   0   4  155.35   11.99
 -10   0  -4  130.63   11.83
  10   0  -4  146.08   11.92
  10   0   4  132.01   12.02
  10   0  -4  147.84   12.19
 -10   0   4  161.13   12.64
 -10  -1   4   55.23    5.12
 -10  -1   4   49.61    6.38
  10   1   4   42.02    4.49
 -10  -1   4   40.44    4.29
 -10  -1   4   83.02  158.36
 -10   1  -4   45.65    5.62
  10  -1  -4   51.80    4.61
  10  -1  -4   54.21    5.07
 -10   1  -4   46.04    5.02
  10   1   4   45.02    5.41
 -10   1  -4   44.12    4.82
 -10  -1  -4   42.66    5.38
  10  -1   4   44.47    4.68
 -10   1   4   55.34    4.87
 -10   1   4   64.39    6.06
  10   1  -4   47.01    4.61
  10   1  -4   48.36    5.48
 -10  -1  -4  247.64  183.87
  10   1  -4   47.38    5.20
 -10  -1  -4   48.89    5.29
 -10  -2   4   56.02    5.58
 -10   2  -4   53.54    5.92
  10   2   4   60.80    5.53
 -10  -2   4   62.99    6.15
 -10  -2   4   67.84    7.37
  10   2   4   60.30    6.97
 -10   2  -4   51.39    6.26
  10   2   4   61.00    5.71
 -10   2  -4   61.53    5.67
 -10  -2   4  -58.09   91.38
  10   2  -4   66.55    6.54
 -10   2   4   67.48    5.77
  10   2  -4   63.41    5.85
 -10  -2  -4   83.75   74.60
 -10  -2  -4   69.49    5.45
 -10  -2  -4   64.17    6.37
 -10   2   4   60.26    6.51
  10   2  -4   59.39    6.57
  10  -2   4   60.25    5.45
  10   3   4   60.23    5.22
 -10  -3   4   50.59    5.22
  10   3   4   61.95    5.43
  10   3   4   59.54    6.83
 -10  -3   4  -75.56  112.39
 -10   3  -4   51.19    5.63
 -10  -3   4   47.05    6.49
 -10   3   4   61.19    5.47
  10   3  -4   41.03    5.95
  10   3  -4   54.07    6.43
 -10  -3  -4   57.56    5.19
  10   3  -4   48.99    5.55
 -10   3   4   49.84    5.29
 -10  -3  -4   58.45    5.92
  10  -3   4   63.02    4.81
 -10  -3  -4  162.00  102.42
 -10   3   4   54.63    6.26
  10   3  -4   55.68    5.59
  10   4   4   61.54    7.79
  10   4   4   61.26    5.34
 -10  -4   4   45.98    6.55
  10   4   4   65.63    5.61
 -10   4  -4   56.16    5.72
 -10  -4   4   55.00    5.68
  10   4  -4   53.73    5.45
  10   4  -4   65.64    7.15
 -10   4   4   56.43    5.51
 -10  -4  -4   53.54    5.98
 -10  -4  -4   60.19    5.46
  10   4  -4   54.50    6.37
  10   4  -4   59.27    5.86
 -10   4   4   53.54    5.58
 -10   4   4   56.04    6.85
 -10  -5   4  356.58  273.89
 -10  -5  -4   68.07  202.30
 -10   6  -4    6.63    2.09
 -10  -6   4    7.20    1.85
  10   6   4    4.97    1.52
 -10  -6  -4    5.09    1.57
 -10   6   4    9.52    1.81
 -10   6   4    6.19    1.84
 -10   7  -4   21.61    2.28
  10   7   4   17.66    2.04
 -10   7   4   17.04    2.40
 -10   7   4   22.24    2.27
 -10  -7  -4   21.83    2.37
  10   7  -4   19.91    2.12
  11   0   4 1182.01  101.62
  11   0  -4 1373.20  101.95
  11   0   4 1185.40  102.15
  11   0  -4 1390.35  102.32
  11   0  -4 1248.06  101.66
  11  -1  -4    1.33    1.88
 -11  -1   4   -3.54    3.05
 -11   1  -4    2.57    2.17
  11   1   4    0.89    1.49
  11   1   4   -1.01    2.22
 -11   1  -4    0.72    2.46
 -11  -1   4    2.97    2.13
 -11   1  -4    3.47    2.04
 -11  -1   4    0.38    0.94
  11  -1   4   -0.87    1.29
  11   1  -4    1.89    1.91
 -11  -1  -4    2.29    0.88
 -11  -1  -4    0.74    2.34
 -11   1   4    0.82    2.85
  11   1  -4    1.57    1.74
  11   1  -4    2.88    2.47
 -11   1   4    0.06    1.88
 -11  -2   4  148.12   11.16
 -11  -2   4  122.05   10.60
 -11  -2   4  144.09  102.43
  11   2   4  141.74   10.62
 -11   2  -4  131.44   11.02
 -11  -2   4  124.89   12.03
 -11   2  -4  115.41   10.73
 -11   2   4  136.66   11.28
  11  -2   4  114.41   10.61
 -11   2   4  134.89   10.80
  11   2  -4  109.63   10.63
 -11  -2  -4  135.67   11.27
  11   3   4    6.91    3.11
 -11   3  -4    7.55    2.48
 -11  -3   4  176.52  236.90
 -11  -3   4    6.95    2.39
 -11  -3   4    8.05    3.55
 -11   3  -4    5.80    1.93
  11   3   4    7.69    1.73
  11   3   4    6.62    1.54
 -11  -3   4    5.16    1.46
  11   3  -4    5.48    2.87
 -11   3   4    3.11    1.57
 -11  -3  -4    5.87    2.95
 -11   3   4    6.70    2.91
 -11   3   4   10.03    2.76
 -11   3   4    5.48    1.84
  11   3  -4    6.90    2.37
  11   3  -4    9.30    2.28
 -11  -3  -4    6.78    3.02
  11   3  -4    4.75    1.67
 -11  -3  -4    5.77    1.50
 -11  -4   4   15.49    3.67
 -11  -4   4  240.27  167.19
  11   4   4   21.68    2.82
 -11  -4  -4   22.41    2.77
 -11   4   4   30.56    5.16
 -11  -4  -4   12.51  126.08
  11   4  -4   21.14    2.81
  11   5   4    2.92    1.10
  11   5   4    2.55    1.51
 -11  -5   4    1.13    1.47
 -11   5  -4    1.82    1.94
 -11   5   4    3.46    1.46
  11   5  -4    2.92    2.03
 -11   5   4    3.05    2.31
 -11   5   4    5.09    1.71
 -11  -5  -4    1.47    1.25
 -11  -6   4   12.53    2.66
  11   6   4    9.48    1.67
 -11  -6  -4   11.07    1.72
 -11   6   4    9.86    2.24
 -11   6   4    8.69    1.80
 -11  -7   4   11.37    1.82
 -11  -7  -4   12.25    1.84
 -11   7   4   13.50    1.65
 -12   0  -4   99.93   10.40
 -12   0  -4  116.63   10.17
  12   0   4  107.82   10.28
 -12   0   4  127.14   11.02
 -12   0   4  129.90   10.15
  12   0  -4  124.89   10.44
 -12  -1   4  537.48   40.23
 -12   1  -4  474.91   40.05
  12   1   4  480.41   39.92
 -12  -1   4  508.04   40.76
  12   1   4  482.68   40.72
  12   1  -4  480.93   39.96
  12   1  -4  524.96   40.81
  12   1  -4  510.75   40.36
  12  -1   4  442.22   40.20
 -12  -1  -4  491.41   40.19
 -12   1   4  547.48   40.11
  12   2   4   11.85    1.77
 -12  -2   4   12.10    2.50
  12   2   4   12.51    3.58
 -12   2  -4   11.69    2.09
 -12  -2   4    8.16    1.47
 -12   2  -4    6.95    2.23
 -12  -2   4    8.40    3.42
  12   2   4   10.96    1.79
  12   2  -4    9.15    3.16
  12   2  -4    8.97    2.12
 -12   2   4    7.00    2.06
 -12   2   4    7.19    2.93
  12   2  -4    8.19    2.50
 -12  -2  -4   11.16    2.84
  12   2  -4    9.85    1.70
 -12  -2  -4    7.41    2.85
 -12  -2  -4   10.80    1.34
 -12   3  -4    9.05    2.66
  12   3   4    9.06    2.07
 -12  -3   4    4.92    3.20
  12   3  -4    8.14    5.42
 -12   3   4    8.78    2.41
 -12  -3  -4    7.76    3.04
  12   3  -4   10.77    3.94
  12   3  -4    6.68    1.91
 -12  -4   4    4.23    1.35
  12   4   4    6.92    1.21
 -12  -4   4    3.29    3.10
 -12  -4   4 -429.34  184.82
 -12   4  -4    8.31    2.03
  12   4   4    5.85    1.98
  12   4  -4    5.34    1.66
  12   4  -4    6.83    1.93
 -12   4   4    4.36    1.69
 -12  -4  -4    4.52    1.41
 -12  -4  -4    3.97    2.68
 -12   4   4    5.37    1.57
 -12   4   4    6.03    2.55
 -12   5  -4    2.31    1.71
 -12  -5   4    4.56    1.37
  12   5   4    5.82    1.72
  12   5   4    3.37    1.03
 -12  -5  -4    2.60    1.13
 -12   5   4    5.16    1.69
  12   5  -4    6.12    1.20
  12   5  -4    4.74    1.87
 -12  -6   4    5.19    1.21
 -12   6  -4    6.43    1.59
  12   6   4    5.40    0.99
 -12   6   4    5.54    1.36
 -12   6   4    5.97    1.35
 -12  -6  -4    5.73    1.10
  12   7   4   23.44    2.48
 -12   7  -4   26.18    2.69
 -12  -7  -4   28.34    2.33
 -13   0   4   15.33    3.51
  13   0   4   17.54    2.08
 -13   0  -4   15.61    2.71
  13   0  -4   13.80    2.22
 -13   0  -4   11.55    2.74
  13   0   4   14.85    2.85
 -13   0   4   13.93    2.61
  13   0  -4   22.24    2.98
 -13   1  -4   11.81    2.34
 -13  -1   4   12.96    2.47
  13   1   4   12.40    1.97
 -13  -1   4    8.02    3.36
  13   1   4   11.92    3.13
  13   1  -4   14.63    2.14
 -13  -1  -4    9.91    2.67
  13   1  -4   15.76    3.21
 -13   1   4   12.56    3.21
 -13   1   4   10.74    2.35
  13   2   4   57.15    4.97
  13   2   4   60.10    6.76
 -13  -2   4   65.30    5.72
  13   2   4   57.75    5.31
 -13   2  -4   50.27    5.34
  13   2  -4   56.06    5.45
  13   2  -4   57.87    6.74
 -13   2   4   45.52    5.48
 -13   2   4   48.79    6.96
  13   2  -4   55.17    5.19
 -13  -2  -4   72.34    6.60
 -13   3  -4    1.99    1.56
 -13  -3   4    3.68    1.08
 -13  -3   4    0.29    2.08
 -13   3  -4    3.35    1.65
  13   3   4    3.09    1.53
 -13  -3   4    3.76    2.97
  13   3   4    0.31    1.21
 -13  -3  -4    1.58    2.64
 -13   3   4    3.25    1.86
  13   3  -4    3.42    1.71
 -13   3   4    4.88    1.80
 -13  -3  -4    5.44    0.96
  13   3  -4    3.39    1.39
 -13  -4   4   25.90    2.72
 -13   4  -4   23.25    2.87
  13   4   4   27.46    2.77
 -13  -4   4   21.19    3.34
  13   4   4   23.73    2.71
 -13   4   4   25.58    3.08
  13   4  -4   25.46    2.86
 -13  -4  -4   21.57    3.28
 -13   4   4   20.39    2.72
 -13  -4  -4   29.52    2.45
  13   5   4    4.92    1.20
 -13   5  -4    4.39    1.17
  13   5   4    3.10    1.39
  13   5  -4    2.65    1.26
 -13   5   4    1.31    1.20
  13   5  -4    2.93    1.55
 -13   5   4    3.06    1.41
 -13   5   4    4.01    1.41
 -13  -5  -4    3.13    0.86
 -13   6  -4   38.98    3.72
 -13  -6   4   46.47    3.68
 -13   6   4   35.66    3.87
 -13  -6  -4   47.96    3.58
 -14   0   4   -1.12    2.84
 -14   0  -4   -2.49    2.00
 -14   0  -4    0.25    2.22
 -14   0   4    1.42    1.95
 -14   1  -4    2.10    1.92
 -14  -1   4   -1.94    2.71
 -14  -1   4   -1.14    1.96
 -14   1   4   -2.47    1.26
 -14  -1  -4    0.02    2.19
 -14  -1  -4   -0.34    1.98
 -14   1   4    0.27    1.87
 -14  -2   4   49.48    4.89
  14   2   4   48.81    4.27
 -14   2  -4   43.95    4.52
 -14  -2   4   46.37    5.10
 -14  -2  -4   35.44    4.93
 -14  -2  -4   49.62    4.71
  14   2  -4   42.58    4.37
 -14   2   4   43.56    5.56
  14   2  -4   44.67    4.11
 -14   2   4   46.52    4.61
 -14  -3   4    0.94    2.64
 -14  -3   4    3.98    2.18
 -14   3  -4    3.38    1.40
  14   3   4    6.52    1.48
 -14   3  -4    2.33    1.41
 -14  -3  -4    4.44    2.34
 -14   3   4    5.67    1.70
  14   3  -4    4.23    1.62
 -14   3   4    4.41    1.80
  14   4   4   19.11    2.06
 -14   4  -4   20.42    2.35
  14   4   4   14.56    2.14
 -14  -4   4   22.82    1.89
  14   4  -4   18.53    2.32
 -14  -4  -4   14.99    2.58
  14   4  -4   19.51    2.15
 -14   4   4   19.89    2.83
 -14   4   4   19.36    2.07
 -14   5  -4   17.64    1.67
  14   5   4   12.19    2.09
 -14   5   4   13.72    2.04
 -15   0   4    2.60    1.89
 -15   0  -4    2.70    2.51
 -15   0   4   -1.23    1.87
  15   0   4    1.64    0.99
 -15   0  -4    3.95    1.97
  15   0  -4    2.44    1.06
 -15  -1   4   -0.06    1.85
 -15  -1   4   -0.85    2.52
 -15   1  -4    2.53    1.78
  15   1   4   -0.17    1.05
 -15   1   4    2.56    1.81
 -15   1   4   -2.33    2.39
 -15  -1  -4    0.72    2.07
 -15  -1  -4    3.48    1.91
  15   1  -4    0.04    1.19
  15   2   4  169.37   14.17
 -15  -2   4  200.33   15.51
 -15  -2  -4  177.07   14.39
 -15   2   4  154.55   14.69
  15   2  -4  170.82   14.22
 -15   2   4  187.85   14.36
 -15  -3   4   15.33    1.90
 -15  -3   4   11.59    2.25
 -15   3   4   13.64    1.72
  15   3  -4   16.64    1.68
 -15  -3  -4   10.44    2.30
  15   3  -4   16.40    3.06
 -15   3   4   13.50    2.09
  15   4   4   11.42    1.34
  15   4   4   10.46    1.51
  15   4  -4   13.09    1.62
  15   4  -4   12.72    1.41
 -16   0   4    0.22    1.51
 -16   0  -4    0.65    1.64
 -16   0   4    0.75    1.15
  16   0  -4    0.47    1.08
  16   0   4   -1.30    0.97
 -16   1  -4   83.06    7.36
  16   1   4   86.87    7.13
 -16  -1   4   74.31    7.59
 -16  -1   4   99.48    7.54
  16   1  -4   90.51    7.19
 -16   1   4   87.20    7.27
 -16  -1  -4   90.56    7.54
 -16   1   4   79.31    7.59
  16   2   4   -0.27    0.95
 -16  -2   4   -2.94    1.43
 -16  -2   4   -0.19    1.38
 -16   2  -4   -0.02    1.38
 -16  -2  -4   -0.53    1.13
 -16   2   4    1.18    1.82
 -16   2   4   -0.12    1.00
  16   2  -4   -0.96    1.11
  16   3   4    5.16    1.09
 -16   3   4    4.62    1.25
  16   3  -4    6.91    1.22
  16   4   4   21.01    2.09
 -17   0   4   19.39    2.18
 -17   1  -4   -0.51    1.02
 -17  -1   4    1.48    0.88
 -17   1   4    0.63    2.41
 -17   2   4   30.98    3.27
 -17  -2  -4   34.04    3.03
 -17   2   4   34.87    3.01
   0   0  -5   35.96   52.56
   0  -1  -5    0.46    1.13
   0  -1   5    0.67    1.29
   0   1  -5   -8.09   51.91
   0   1  -5   -0.84    1.34
   0  -1   5    3.89    7.57
   0   1   5   -0.73    4.70
   0  -1  -5  134.92   88.63
   0   2   5 2647.20  215.57
   0   2  -5 2779.25  242.94
   0   3   5    0.18    1.32
   0   3  -5  -12.02   67.57
   0   3   5    0.46    1.34
   0  -3  -5   -0.72    0.78
   0  -3  -5    0.42    1.43
   0   3   5    5.49    6.37
   0   3  -5   -0.17    1.10
   0   4   5 1594.71  125.07
   0   4   5 1708.37  128.20
   0  -4  -5 1524.26  124.55
   0  -4  -5 1583.48  124.99
   0  -4   5 1536.98  124.67
   0   4  -5 1430.53  129.03
   0  -5  -5   -0.16    1.08
   0  -5  -5    1.12    1.19
   0   5  -5    6.28   14.46
   0  -5   5    0.07    1.73
   0  -5  -5   -1.82    2.06
   0  -5   5   -1.32    1.92
   0  -5   5   -2.29    2.16
   0   5   5   -3.30    1.28
   0   5   5   -2.06   10.38
   0  -5  -5    2.26    1.52
   0   6  -5    3.20   18.00
   0  -6   5   -1.68    2.23
   0  -6   5   -0.49    2.47
   0  -6  -5    1.97    3.12
   0   6   5   -2.63    2.47
   0   6   5    1.39    1.60
   0  -6  -5   -1.78    1.40
   0   6   5  -16.19   13.45
   0  -6  -5   -2.10    1.24
   0  -6   5    0.50    2.50
   0  -6   5   -0.77    1.51
   0   7  -5   -5.79   21.83
   0  -7  -5   -1.06    1.46
   0  -7  -5   -0.64    1.04
   0  -7   5   -1.12    1.75
   0   7   5  -27.03   15.65
   0  -7   5   -0.84    3.00
   0  -8   5    6.45    1.57
   0  -8   5    3.29    2.24
   0   8   5    8.38    1.56
   0  -8  -5    7.61    1.70
   0  -8  -5    7.14    1.25
   0   9   5    0.08    0.81
   1   0   5    5.07    6.77
  -1   0   5    1.22    3.90
  -1   0  -5    0.75    1.28
   1   0  -5   15.16   64.40
  -1   0  -5   34.71   43.88
   1   0   5   -0.82    1.37
  -1   0   5   -1.13    1.33
   1   0  -5    0.33    1.41
   1   1   5   -1.82    5.40
   1   1   5    1.93    1.68
   1  -1  -5    3.23    1.43
  -1   1  -5  -11.83   51.38
  -1   1  -5    1.36    1.15
  -1  -1   5    4.11    1.38
  -1  -1   5    2.18    5.96
   1   1  -5   19.97   70.49
  -1   1   5    3.19    4.90
   1  -1   5    1.25    1.23
   1   1  -5    3.49    1.29
  -1   1   5    3.11    1.36
  -1  -1  -5  -38.17   47.39
  -1  -1  -5    4.14    1.54
   1   2   5  118.52   13.19
   1   2   5  107.80    9.24
  -1   2  -5  118.19    9.02
  -1  -2   5   97.25    9.12
   1  -2  -5  115.61    9.12
  -1  -2   5  113.70   17.04
  -1   2  -5   63.29   49.69
   1   2  -5  109.56    9.12
  -1   2   5   96.13    9.05
  -1   2   5  118.04    9.34
  -1  -2  -5  114.35    9.19
  -1   2   5  124.15   11.99
   1   2  -5  116.60    9.28
   1   2  -5  141.94   74.83
  -1  -2  -5  165.72   78.51
   1  -2   5   92.95    9.10
   1  -3  -5   68.97    6.31
   1   3   5   61.68    6.20
  -1   3  -5   75.28    5.95
  -1   3  -5   38.27   67.98
  -1  -3   5   63.19    5.91
   1   3   5   78.14   11.39
  -1  -3   5   57.31    6.16
  -1   3   5   81.12    9.86
   1   3  -5   68.02    6.12
  -1  -3  -5   72.53    6.50
  -1   3   5   71.28    6.49
   1   3  -5   45.93   82.92
  -1  -3  -5   23.88  114.07
  -1  -3  -5   67.54    5.68
   1   3  -5   79.51    6.56
   1  -4  -5 1450.98  112.39
  -1   4  -5 1323.67  116.09
  -1  -4   5 1368.00  112.08
   1   4   5 1404.56  115.83
   1  -4  -5 1313.18  111.96
   1   4   5 1450.74  112.42
  -1   4   5 1470.02  112.54
  -1   4   5 1569.97  115.39
   1   4  -5 1287.55  117.05
  -1  -4  -5 1453.87  271.48
  -1  -4  -5 1401.94  111.96
   1  -4   5 1411.48  112.11
   1   4  -5 1365.83  112.28
  -1  -4  -5 1432.14  112.46
  -1  -5   5   34.67    3.85
  -1  -5   5   39.30    4.23
   1  -5  -5   38.47    3.64
  -1  -5   5   29.93    4.41
   1  -5  -5   43.72    4.76
   1   5   5   39.80    4.50
   1   5   5   48.28   11.60
  -1   5  -5   26.76   13.52
   1   5   5   40.71    3.78
  -1  -5   5   37.36    4.26
   1  -5  -5   38.80    4.06
  -1  -5  -5   37.12    4.80
   1   5  -5   34.39   17.33
  -1   5   5   36.19    4.71
   1  -5   5   39.40    3.97
  -1  -5  -5   39.18    4.05
  -1   5   5   46.29   10.87
  -1   5   5   34.24    3.94
   1  -5   5   45.54    4.96
  -1  -5  -5   36.17    3.59
  -1  -5  -5   42.59    3.86
   1  -5   5   41.08    4.53
  -1  -6   5    4.99    2.39
  -1   6  -5  -21.21   15.79
  -1  -6   5    3.14    2.91
   1  -6  -5    3.96    1.88
   1   6   5   -7.08   12.75
   1  -6  -5    1.72    1.13
  -1  -6   5    1.28    1.95
   1  -6  -5    6.65    2.71
   1   6   5    2.90    1.62
  -1  -6   5    1.44    1.65
   1  -6   5    2.08    2.53
  -1  -6  -5    3.55    1.85
  -1   6   5    7.05    3.02
  -1  -6  -5    4.28    1.35
  -1  -6  -5   -0.13    3.33
  -1   6   5    3.54    1.75
   1  -6   5    2.26    2.09
  -1   6   5    0.42   11.05
   1   6  -5   -0.08   21.19
   1  -6   5    4.48    2.34
   1  -6   5    2.76    2.67
  -1   7  -5   -9.82   20.56
   1   7   5   23.41   15.70
  -1  -7   5    4.09    2.66
   1  -7  -5    5.39    1.27
  -1  -7   5    7.37    1.87
  -1  -7  -5    7.07    1.40
   1   7  -5    4.53   21.83
  -1   7   5  -10.03   13.40
   1  -7   5    2.30    2.02
  -1  -7  -5    3.30    1.93
   1  -8  -5   34.66    3.04
  -1  -8   5   32.33    3.21
   1  -8  -5   34.42    3.58
  -1  -8   5   28.33    3.32
  -1  -8  -5   35.95    2.97
   1  -8   5   32.17    3.26
   1  -8   5   27.54    3.25
   1  -8   5   22.96    3.48
   1  -9  -5    9.95    2.78
   1  -9  -5    5.05    1.24
   1   9   5    6.03    1.63
  -1  -9   5    8.54    1.66
  -1   9   5    7.11    1.43
   1  -9   5    5.72    1.35
   1  -9   5    6.32    1.41
  -1  -9  -5    9.44    1.45
  -2   0  -5  -13.91   36.78
  -2   0   5   -0.34    1.16
   2   0   5   -0.98    1.25
  -2   0  -5   -0.15    1.16
   2   0  -5   -1.08    1.46
  -2   1  -5  518.84   38.56
   2   1   5  474.60   40.72
   2   1   5  515.51   38.74
  -2  -1   5  476.46   38.63
  -2   1  -5  638.92   74.64
  -2  -1   5  491.35   41.35
   2   1  -5  452.47   38.64
  -2  -1  -5  463.77   38.63
   2  -1   5  453.94   38.58
   2   1  -5  481.33   38.76
  -2  -2   5   37.83    4.26
   2  -2  -5   48.47    4.12
  -2  -2   5   45.16   11.12
  -2   2  -5   86.73   49.15
  -2   2  -5   45.96    3.70
   2   2   5   42.53    4.21
   2   2  -5  109.76  102.02
   2   2  -5   38.11    4.30
  -2   2   5   45.83    4.44
  -2   2   5   63.10    7.17
   2  -2   5   34.66    3.90
   2   2  -5   38.99    4.11
  -2  -2  -5   34.28    4.10
  -2   2   5   83.80  163.42
   2   3   5  353.81   33.23
   2   3   5  367.65   29.08
  -2  -3   5  322.62   28.86
   2   3   5  347.61   29.32
  -2  -3   5  318.05   29.15
  -2   3  -5  367.34   29.14
   2  -3  -5  402.43   29.11
  -2   3   5  381.46   29.29
  -2  -3  -5  603.24  116.92
   2   3  -5  370.83   29.23
   2   3  -5  337.25   29.10
  -2  -3  -5  360.50   29.22
  -2   3   5  544.80  258.36
   2   3  -5  270.50  135.54
  -2  -3  -5  380.48   28.76
   2   4   5   30.13   12.43
  -2   4  -5   28.62    9.63
  -2  -4   5 -168.97  297.19
  -2  -4  -5 -224.41  188.43
   2   4  -5   25.77   14.84
   2   5   5   21.18    2.94
   2   5   5   25.23    2.47
   2  -5  -5   16.77    2.55
  -2  -5   5   22.22    2.94
  -2  -5   5   12.25    3.21
  -2  -5   5   17.42    2.42
  -2  -5   5   17.44    2.60
  -2   5  -5   18.80    2.58
   2   5   5   18.00   15.08
   2  -5  -5   20.14    2.11
   2  -5  -5   20.16    3.25
   2   5  -5   27.33   19.56
  -2   5   5   17.39    3.23
  -2  -5  -5   18.54    2.83
   2  -5   5   17.26    2.60
  -2   5   5   18.14    2.46
  -2  -5  -5   16.97    2.27
  -2  -5  -5   19.02    3.71
  -2  -5  -5   17.36    2.03
   2   5  -5   15.54    3.06
   2   5  -5   16.98    2.52
  -2  -5  -5   21.78    2.28
   2   6   5    0.80    1.46
  -2  -6   5    0.08    1.81
   2   6   5  -19.86   15.15
  -2  -6   5    2.49    2.72
   2   6   5    1.06    1.61
  -2   6  -5   -0.88    1.63
  -2  -6   5    6.33    3.82
   2  -6  -5    0.81    1.76
  -2   6  -5   -6.98   15.32
  -2   6   5    0.53    2.10
  -2   6   5    0.87    2.34
   2  -6   5    0.29    2.05
   2  -6   5   -0.96    2.58
   2   6  -5    3.43    1.65
  -2  -6  -5   -0.60    1.67
  -2   6   5   12.77   11.24
   2   6  -5   -7.73   25.06
   2  -6   5   -2.54    2.28
   2   7   5   46.56   20.37
  -2  -7   5   81.62    7.01
  -2   7  -5   66.51    7.23
  -2  -7   5   61.76    8.37
   2   7   5   83.18    6.96
  -2   7  -5   94.71   19.59
   2  -7  -5   85.58    6.73
   2  -7   5   69.23    7.70
   2   7  -5   77.19   28.83
  -2   7   5   43.41   14.22
  -2  -7  -5  110.76   12.11
  -2  -7  -5   87.06    6.69
   2  -7   5   76.58    7.29
  -2  -8   5    2.16    1.45
  -2  -8   5    1.41    1.21
  -2  -8   5    1.11    1.40
   2  -8  -5    1.40    1.05
   2  -8  -5    1.76    1.48
  -2  -8  -5    2.09    1.35
   2  -8   5    1.71    1.93
  -2  -8  -5    4.56    1.08
   2  -9  -5   45.84    4.42
   2  -9  -5   52.42    4.42
   2  -9   5   39.16    4.46
   3   0  -5    0.78    1.26
   3   0  -5    1.03    1.44
   3   0   5    0.48    1.14
  -3   0   5   -0.64    4.53
  -3   0  -5    4.43   41.88
  -3  -1   5    1.90    1.34
   3   1   5   -1.77    1.54
   3  -1  -5   -1.17    1.25
  -3   1  -5  -21.72   43.85
  -3  -1   5   -0.34    6.33
  -3   1  -5    0.59    0.74
   3   1  -5    0.78    1.60
  -3   1   5   40.10   81.55
  -3  -1  -5    2.50    1.22
   3   1  -5   23.87   99.31
  -3  -1  -5  -26.67   40.21
   3   1  -5    4.17    1.75
   3  -1   5    2.15    1.10
  -3   1   5    1.40    4.16
  -3   1   5    2.27    1.27
  -3  -2   5  317.45   28.91
   3   2   5  314.78   28.81
  -3   2  -5  367.62   60.20
  -3   2  -5  322.67   24.15
  -3  -2   5  284.39   24.40
   3   2   5  304.05   24.64
   3   2  -5  387.49  133.34
  -3   2   5  540.64  124.82
   3   2  -5  309.87   24.56
  -3  -2  -5  297.57   24.49
  -3  -2  -5  339.48   71.39
  -3   2   5  307.06   24.54
   3   2  -5  296.86   24.50
   3  -2   5  271.90   24.27
  -3  -3   5   13.13   14.42
  -3  -3   5    9.24    1.48
   3   3   5    8.62    1.60
   3  -3  -5    9.69    1.64
   3   3   5    9.75    2.87
   3   3   5    9.24    1.69
  -3   3  -5  -49.11   50.22
   3   3   5  -13.44   10.91
  -3   3  -5    8.82    2.01
  -3   3   5    7.60    2.06
   3   3  -5   10.08    2.09
  -3  -3  -5   10.80    2.47
  -3   3   5    6.13    5.17
  -3   3   5 -141.91  137.89
   3   3  -5    9.55    2.00
  -3  -3  -5   10.16    1.14
   3   3  -5    9.58    1.72
  -3  -4   5    7.37    2.80
   3   4   5   24.99   22.23
   3  -4  -5    8.79    1.24
  -3   4  -5   13.61    9.30
   3   4   5   10.88    2.16
  -3   4  -5  -11.40   14.16
   3   4   5    9.45    2.74
   3   4   5    9.19    1.64
  -3   4  -5   10.35    2.57
  -3  -4   5  243.27  260.89
   3  -4  -5    7.46    2.04
  -3  -4   5    7.08    1.93
  -3  -4   5    7.35    1.56
  -3  -4   5    7.40    1.88
   3   4   5    8.67    1.55
  -3  -4  -5   10.22    2.76
   3   4  -5    7.30    1.91
  -3  -4  -5   10.42    1.54
  -3   4   5   10.54    6.42
  -3  -4  -5   10.10    1.22
   3   4  -5    9.29    2.45
  -3  -4  -5    7.97    1.62
  -3   4   5   10.12    2.76
   3  -4   5    9.86    1.80
  -3   4   5    8.56    1.69
  -3  -5   5   74.14    8.67
   3   5   5   64.27   17.72
  -3  -5   5   90.02    8.18
  -3   5  -5   82.08   14.60
   3  -5  -5   84.97    7.62
  -3  -5   5   74.77    8.34
  -3  -5   5   97.41    7.81
   3  -5  -5   77.73    7.98
  -3  -5   5  104.13    8.62
   3  -5  -5   93.16    8.49
  -3   5  -5   87.71    8.06
   3   5   5   93.32    7.93
   3   5  -5   98.30   26.22
  -3  -5  -5   84.85    7.94
   3  -5   5   96.06    8.09
  -3   5   5   89.77   12.56
   3   5  -5   96.16    8.08
   3   5  -5   80.90    8.36
  -3  -5  -5  101.42    7.56
  -3  -5  -5  103.07    8.92
  -3   5   5   94.87    7.98
  -3   5   5   93.69    9.15
  -3  -5  -5  103.26    7.86
   3   6   5  117.19   22.36
  -3   6  -5   90.29   16.37
  -3  -6   5   84.07    7.40
  -3  -6   5   83.37    7.84
   3  -6  -5   88.17    7.39
  -3   6  -5   87.72    7.59
   3   6   5   86.24    7.09
  -3  -6   5   64.71    8.25
  -3  -6   5   66.30    8.38
  -3  -6  -5   76.83    8.46
  -3  -6  -5   96.16    7.30
   3  -6   5   68.41    7.58
   3  -6   5   69.98    8.17
  -3   6   5   51.74   12.05
   3   6  -5   92.04    7.43
  -3  -6  -5   85.37    7.38
   3   6  -5   87.88   33.74
  -3   6   5   74.60    7.32
  -3   7  -5   20.60    2.77
  -3  -7   5   19.95    3.15
  -3  -7   5   24.87    2.94
   3  -7  -5   25.98    2.89
  -3  -7   5   24.20    2.55
   3   7   5  116.28   47.86
  -3  -7   5   17.46    3.32
   3  -7  -5   19.39    2.40
  -3   7   5   24.29    2.86
  -3  -7  -5   16.27    4.74
   3  -7   5   13.38    3.27
   3  -7   5   19.18    3.03
  -3  -7  -5   21.07    2.71
   3  -7   5   17.51    3.56
  -3  -7  -5   28.07    2.75
   3  -7   5   17.30    2.82
  -3  -7  -5   24.00    2.42
  -3  -8   5   -0.03    1.75
  -3   8  -5   -1.24    1.19
   3  -8  -5   -0.42    1.34
   3  -8  -5    0.43    0.96
  -3  -8   5   -0.62    1.43
  -3   8   5   -1.25    1.93
   3  -8   5    0.36    1.30
  -3   8   5   -0.41    1.53
   3  -8   5   -2.87    1.83
   3  -9  -5   30.45    2.94
   3  -9   5   39.07    4.05
  -3   9   5   36.63    3.32
   3  -9   5   31.08    3.06
   4   0  -5    0.96    1.17
  -4   0   5   11.21  105.59
   4   0  -5    1.13    1.50
   4   0   5   -2.07    1.05
  -4   0  -5    0.22    0.95
  -4   0   5    4.78    4.90
  -4   0  -5  -13.17   38.98
   4  -1  -5  323.90   23.68
  -4   1  -5  316.88   27.08
  -4  -1   5  247.32   26.49
  -4   1  -5  361.74   60.34
  -4   1   5  311.13   25.17
  -4   1   5  435.71   81.01
  -4   1   5  256.05   23.70
  -4  -1  -5  318.24   53.76
   4   2   5  252.48   20.37
  -4   2  -5  242.57   55.17
   4   2   5  222.33   19.93
  -4  -2   5  243.68   20.10
  -4  -2   5  225.45   24.93
  -4   2  -5  264.28   20.21
   4   2  -5  252.34   20.26
   4   2  -5  240.65   20.15
  -4   2   5  242.11   20.23
  -4  -2  -5  250.15   20.14
  -4  -2  -5  305.82   69.24
   4  -2   5  230.11   19.89
   4   2  -5  280.66   20.08
   4   2  -5  382.87  150.21
  -4   2   5  201.22   93.99
   4   3   5   24.71    2.45
  -4   3  -5   21.73    2.82
   4   3   5   23.11    3.48
  -4  -3   5   21.70    2.27
   4  -3  -5   22.79    2.52
   4   3   5   27.84   12.07
   4   3   5   21.09    2.45
  -4   3  -5   39.36    8.32
  -4  -3   5   15.03    3.06
  -4   3   5   23.87    3.08
   4  -3   5   18.57    2.56
   4   3  -5   13.83    2.92
  -4   3   5  -37.75  103.49
   4   3  -5   21.68    2.57
   4   3  -5   21.11    2.97
  -4  -3  -5   22.40    1.98
  -4  -3  -5   18.12    2.82
  -4   3   5   24.97    5.76
  -4   4  -5   62.54   10.41
   4   4   5   33.65   20.66
   4   4   5   54.04    6.39
  -4   4  -5   50.47    5.66
  -4  -4   5   50.42    5.80
  -4  -4   5   55.03    5.48
   4   4   5   67.64    5.44
  -4  -4   5   61.88    5.27
   4  -4  -5   57.45    5.07
  -4  -4   5   51.64    6.12
   4   4   5   54.17    5.39
  -4  -4   5   51.78    5.94
   4  -4  -5   68.34    5.77
   4   4  -5   75.68   23.42
   4   4  -5   59.05    6.04
  -4   4   5   84.89    9.96
   4   4  -5   71.04    5.75
   4   4  -5   60.72    6.11
  -4   4   5   56.43    5.69
   4  -4   5   68.47    5.61
  -4  -4  -5   70.82    5.05
  -4  -4  -5   56.99    5.44
  -4  -4  -5  401.88  224.64
  -4  -4  -5   61.53    6.25
  -4  -5   5   14.44    2.92
  -4   5  -5   10.17    2.73
   4   5   5   14.35    1.97
  -4  -5   5   12.98    2.24
  -4  -5   5    8.82    2.55
  -4  -5   5   10.92    3.30
   4  -5  -5   13.05    2.63
   4   5   5   12.01   24.26
  -4   5  -5    8.75    9.82
   4  -5  -5   10.53    1.61
  -4  -5   5   14.59    1.87
   4   5  -5   13.78    3.21
  -4   5   5   13.39    7.45
  -4  -5  -5   12.18    3.23
  -4  -5  -5   14.18    2.10
   4   5  -5   14.28    2.25
  -4  -5  -5   11.49    2.07
  -4  -5  -5   14.01    1.52
   4  -5   5   10.41    2.63
   4  -5   5   11.21    2.26
  -4   5   5   13.72    2.29
  -4   5   5    9.53    3.02
   4   5  -5    9.63   23.05
   4   6   5   -1.25    1.64
   4  -6  -5   -4.47    2.14
  -4  -6   5    2.73    2.35
   4  -6  -5    1.04    1.15
  -4   6  -5    1.91    2.10
   4  -6  -5    0.66    1.62
  -4  -6   5   -0.30    1.70
  -4   6  -5    5.90    9.34
  -4  -6   5    0.55    1.35
  -4  -6   5    0.77    2.06
  -4  -6  -5    2.39    0.96
   4   6  -5   -0.19   37.70
  -4  -6  -5   -1.41    3.48
  -4   6   5    1.14    2.65
  -4  -6  -5    1.05    1.98
   4  -6   5   -0.38    1.94
   4  -6   5    0.93    2.64
  -4   6   5   -0.75    7.72
  -4   6   5    2.01    1.80
  -4  -6  -5   -1.02    1.50
   4  -6   5    0.34    2.00
  -4   7  -5   53.90    5.42
   4  -7  -5   56.89    4.74
  -4  -7   5   57.71    5.21
   4   7   5   56.79    4.95
   4  -7  -5   56.17    5.31
  -4  -7   5   47.60    5.86
  -4   7   5   51.88    5.44
   4  -7   5   46.03    5.82
   4  -7   5   47.83    5.32
   4   7  -5   60.35    5.12
  -4   7   5   49.71    5.26
   4  -7   5   53.95    5.52
  -4  -7  -5   50.81    5.18
   4  -8  -5   34.71    3.02
  -4  -8   5   34.73    3.70
  -4   8  -5   34.79    3.40
   4  -8   5   29.25    3.60
   4  -8   5   25.03    3.12
  -4  -8  -5   34.10    3.43
   4  -9  -5   64.19    4.82
  -4   9   5   52.03    4.79
   4  -9   5   49.71    4.81
  -5   0   5    1.03    0.97
   5   0  -5   -0.16    1.50
  -5   0   5 -129.48   99.43
   5   0   5    0.83    1.16
  -5   0   5   -6.61    4.81
   5   0  -5   -0.59    1.26
  -5   0  -5    0.22    0.88
  -5   0  -5  -75.92   42.23
  -5  -1   5  261.12   21.86
  -5  -1   5  275.30   25.63
   5   1   5  275.91   22.10
  -5   1  -5  369.56   58.89
  -5   1   5  293.49   23.59
  -5  -1  -5  251.44   21.96
  -5   1   5  268.02   22.08
   5   1  -5  274.05   22.15
  -5  -1  -5  457.28   59.99
   5   1  -5  270.81   22.06
  -5  -2   5  131.71   16.96
  -5   2  -5  176.24   15.85
  -5  -2   5  139.80   11.80
  -5   2  -5  164.79   44.81
   5   2   5  148.65   12.12
  -5   2  -5  144.46   11.97
   5  -2   5  135.67   11.58
  -5   2   5  147.34   12.16
  -5  -2  -5  143.60   11.99
   5   2  -5  134.16   12.11
  -5  -2  -5  250.85   64.67
  -5   2   5   94.96   73.19
   5   2  -5  130.29   11.90
  -5   3  -5  100.54   13.75
   5   3   5  199.02   35.72
  -5   3  -5  109.65   12.79
   5   3   5  128.92   10.25
   5  -3  -5  133.73   10.33
  -5   3  -5  126.15   10.82
   5   3   5  116.96   10.91
  -5  -3  -5   34.56  103.18
   5   3  -5  110.39   10.77
  -5  -3  -5  122.88   10.68
   5   3  -5  120.68   10.77
   5   3  -5  129.31   10.38
  -5   3   5  125.27   10.83
   5  -4  -5   24.24    2.59
  -5   4  -5   25.55    3.60
  -5  -4   5   25.51    3.36
   5   4   5   30.95    4.32
   5   4   5   27.68    3.14
  -5   4  -5   24.21    6.73
   5   4   5   27.95    3.08
  -5   4  -5   32.26    7.59
  -5  -4   5   26.56    2.79
  -5  -4   5   24.94    3.32
  -5  -4   5   31.42    4.08
  -5   4  -5   28.79    3.36
   5  -4  -5   30.83    3.32
   5   4  -5   28.14    3.96
  -5   4   5   31.70    3.21
  -5  -4  -5   31.58    4.28
  -5  -4  -5   30.55    2.60
  -5   4   5   27.31    3.85
   5   4  -5   32.42    4.04
  -5  -4  -5   37.22    3.17
  -5  -4  -5   25.59    3.00
  -5   4   5   33.84    5.88
   5  -4   5   20.53    3.08
   5  -5  -5   32.03    3.59
  -5  -5   5   39.75    3.73
  -5  -5   5   36.67    4.43
   5   5   5   39.60    4.10
   5  -5  -5   37.78    4.19
  -5   5  -5   34.66    4.42
  -5  -5   5   42.78    4.24
  -5   5   5   37.68    4.99
  -5  -5  -5   26.90    4.72
   5  -5   5   31.89    4.20
  -5  -5  -5   40.91    3.39
   5  -5   5   37.56    4.03
  -5  -5  -5   48.34    3.83
  -5  -5  -5   38.20    4.20
   5   5  -5   39.35    4.67
  -5   6  -5    6.11    2.30
   5   6   5    7.41    1.69
  -5  -6   5   10.69    2.15
   5  -6  -5    9.04    1.82
   5  -6  -5    6.26    2.32
   5  -6  -5    6.16    1.33
  -5  -6   5    6.85    1.67
  -5  -6   5    4.39    2.93
   5  -6   5    2.67    2.66
   5   6  -5    5.05    2.65
   5  -6   5    4.91    2.13
  -5   6   5    4.65    2.82
  -5  -6  -5    3.76    3.19
  -5   6   5    8.76    2.06
  -5  -6  -5    8.54    1.70
  -5   6   5    9.21    2.12
  -5  -6  -5    5.17    2.15
  -5   6   5    4.73    1.40
   5   6  -5    7.59    1.97
   5  -6   5    3.68    1.94
   5  -7  -5   75.26    6.52
  -5  -7   5   84.15    6.33
   5   7   5   71.95    6.47
  -5   7  -5   59.62    6.82
  -5  -7  -5   72.08    6.69
   5  -7   5   57.52    7.08
  -5   7   5   70.21    6.70
   5   7  -5   79.46    6.52
  -5   7   5   77.60    6.93
  -5   8  -5    2.88    1.46
   5  -8  -5    2.45    1.22
  -5  -8   5   -0.15    1.75
  -5  -8   5    2.10    1.10
   5  -8  -5    1.91    0.86
  -5  -8  -5    3.14    1.02
   5  -8   5    1.72    1.66
   5  -8   5   -1.46    1.41
  -5   8   5    2.75    1.64
  -5   8   5    0.36    1.07
   5  -9  -5   19.63    2.52
  -6   0   5    1.00    1.24
  -6   0   5    1.30    5.15
  -6   0  -5    8.49   15.77
  -6   0  -5  -35.82   44.44
   6   0  -5   -1.79    1.52
   6   0   5   -0.52    1.19
   6   0  -5    1.50    1.50
  -6   0   5  -47.44  108.90
  -6   1  -5  305.91   28.55
   6   1   5  334.75   25.57
  -6  -1   5  294.50   25.23
  -6   1  -5  538.50   64.40
  -6  -1   5  311.83   28.47
   6   1  -5  322.70   25.26
  -6  -1  -5  407.64   60.58
  -6  -1  -5  309.01   25.35
   6   1  -5  310.90   25.58
  -6   1   5  295.09   26.64
  -6   1   5  316.71   25.51
   6   1  -5  314.08   25.51
   6  -2  -5    9.44    1.54
   6   2   5    7.99    1.61
   6   2   5    8.95    2.52
  -6   2   5    8.04    2.02
  -6   2   5    7.15    3.39
   6   2  -5   10.50    2.45
  -6  -2  -5  -25.40   56.42
   6   2  -5    8.07    1.93
   6  -2   5    8.01    1.35
  -6  -2  -5    6.40    1.79
  -6   2   5   -4.67   51.43
   6   2  -5    5.86    1.93
  -6  -3   5   94.40    9.37
  -6   3  -5  100.29    9.41
   6   3   5  121.19    9.27
   6   3   5  108.01   10.03
  -6   3  -5  116.46    9.76
   6  -3  -5  125.71    9.29
   6   3   5  112.31    9.15
  -6  -3  -5  100.09    9.48
   6   3  -5   97.47    9.67
   6  -3   5  104.25    9.17
  -6   3   5  116.64    9.93
   6   3  -5  114.07    9.89
   6   3  -5  118.02    9.30
  -6  -3  -5  104.52    9.18
  -6  -3  -5  110.49    9.88
  -6  -4   5    7.78    1.79
   6   4   5    5.94    1.60
  -6   4  -5    7.47    2.42
   6  -4  -5    4.84    1.22
  -6  -4   5    5.81    2.05
  -6   4  -5    6.52    2.50
  -6  -4   5   93.36  201.23
  -6  -4   5    6.89    2.89
   6   4   5    6.08    1.88
  -6   4   5    8.06    2.42
   6   4  -5    8.83    2.24
  -6  -4  -5    3.30    2.49
   6   4  -5    6.56    2.95
  -6  -4  -5 -129.44  115.18
   6   4  -5    6.63    2.84
  -6   4   5    6.99    1.87
   6  -4   5    5.15    1.71
  -6   4   5    5.01    2.71
  -6  -4  -5    6.85    1.63
  -6  -4  -5    1.63    2.88
   6   5   5   76.18    6.54
  -6  -5   5   74.12    6.72
  -6  -5   5   66.27    7.12
   6  -5  -5   70.41    6.11
   6   5   5   79.24    6.53
  -6   5  -5   72.38    6.97
   6  -5  -5   70.33    6.79
   6  -5   5   64.78    6.72
   6   5  -5   84.54    6.74
  -6   5   5   67.19    6.69
   6  -5   5   71.08    6.79
  -6  -5  -5   68.21    7.73
  -6   5   5   72.91    7.91
  -6  -5  -5   74.80    6.68
   6   5  -5   77.40    6.80
   6   5  -5   70.72    7.46
   6   6   5   49.68    4.37
  -6   6  -5   49.17    5.09
  -6  -6   5   47.84    4.71
  -6  -6   5   38.26    4.75
   6  -6  -5   40.09    3.93
  -6   6   5   39.95    4.08
   6   6  -5   38.99    5.58
   6  -6   5   38.97    4.44
  -6  -6  -5   44.32    4.55
  -6   6   5   55.42    5.02
  -6  -6  -5   50.90    6.28
   6  -6   5   39.37    4.48
  -6   6   5   47.56    4.70
  -6   6   5   30.39    5.14
  -6  -7   5   14.57    2.32
  -6   7  -5   12.20    2.65
   6  -7  -5   15.09    1.76
  -6  -7   5   10.66    2.66
   6  -7  -5   16.79    2.15
   6   7   5   14.60    1.95
   6  -7   5   10.84    2.10
  -6  -7  -5   12.95    2.23
  -6   7   5   17.97    2.56
  -6   7   5   15.59    2.07
   6  -7   5   11.53    2.58
   6   7  -5   17.28    2.37
   6  -8  -5   -0.51    1.27
  -6   8  -5    0.02    1.05
   6  -8  -5    0.15    0.73
  -6  -8   5    1.12    1.27
  -6   8   5    1.35    1.05
  -6   8   5    1.19    1.11
  -6  -8  -5    0.39    1.26
   6  -8   5    0.16    1.14
   6  -8   5    0.74    1.30
  -7   0  -5   -1.86   45.92
   7   0   5   -1.04    1.27
  -7   0   5   -8.93    4.67
   7   0  -5    0.29    1.63
  -7   0   5   -1.51    1.22
  -7   0   5   89.86   94.73
   7   0  -5   -0.24    1.48
   7  -1  -5  201.86   15.14
  -7   1  -5  266.14   45.41
   7  -1  -5  197.42   14.99
   7   1   5  171.30   15.16
  -7  -1  -5  339.39   58.20
  -7   1   5  163.08   16.28
  -7   1   5  178.80   15.12
   7   1  -5  173.88   15.28
   7   1  -5  180.38   14.85
   7   1  -5  175.30   15.16
   7   2   5  235.11   19.40
   7   2   5  233.63   20.03
  -7  -2   5  307.17   88.38
   7   2  -5  249.45   19.53
  -7   2   5  247.50   20.02
  -7  -2  -5  361.10   81.50
   7   2  -5  237.25   19.83
   7   2  -5  233.56   20.03
  -7   3  -5   11.85    3.02
   7   3   5   13.03    2.27
  -7  -3   5  190.56  120.94
   7  -3  -5   14.78    1.83
  -7   3  -5   14.69    2.42
   7   3   5   10.33    2.12
  -7  -3   5   13.65    2.06
  -7  -3   5   11.66    2.37
  -7  -3  -5   11.59    2.89
  -7  -3  -5   14.22    2.75
  -7   3   5   18.08    2.57
   7   3  -5   11.91    2.91
  -7   3   5   16.62    2.95
  -7  -3  -5  -54.03   86.43
  -7   3   5   15.88    2.15
  -7  -3  -5   11.56    1.83
   7   3  -5   12.69    2.45
   7  -4  -5   56.35    5.40
  -7  -4   5   56.94    7.18
   7   4   5   58.97    5.42
   7   4   5   59.91    7.27
  -7   4  -5   58.16    5.90
  -7  -4   5   59.52    6.20
   7   4   5   60.14    5.60
  -7  -4   5   52.07    5.59
   7   4  -5   61.13    5.69
   7   4  -5   56.32    6.32
   7  -4   5   54.08    5.41
  -7  -4  -5   65.66    6.54
   7   4  -5   58.55    5.92
  -7  -4  -5   58.76    6.37
  -7   4   5   55.39    5.55
  -7   4   5   62.71    5.65
  -7  -4  -5   58.71    5.49
  -7   4   5   68.56    6.79
   7   4  -5   60.34    6.85
  -7  -5   5   27.83    3.24
   7   5   5   27.80    2.94
  -7  -5   5   24.51    3.41
   7  -5  -5   23.77    2.63
  -7   5  -5   30.51    3.60
   7   5  -5   20.35    3.76
  -7   5   5   24.44    3.16
   7  -5   5   23.65    3.04
  -7   5   5   31.16    4.29
   7   5  -5   26.79    3.21
  -7   5   5   25.77    2.81
  -7  -5  -5   31.16    3.18
   7  -5   5   22.38    3.06
   7  -6  -5  160.72   12.03
   7   6  -5  146.15   13.40
   7  -6   5  129.80   12.36
  -7   6   5  146.45   12.12
   7  -7  -5    3.91    1.89
  -7  -7   5    0.59    2.02
  -7   7  -5    1.83    2.01
   7  -7  -5    2.72    0.80
   7   7   5    3.53    1.31
  -7  -7   5    2.08    1.04
  -7   7   5    3.11    1.77
  -7   7   5    2.30    1.91
   7   7  -5    2.26    1.45
   7  -7   5    1.61    1.72
  -7  -7  -5    2.40    1.60
   7  -7   5    4.20    1.34
  -7   8  -5   -2.33    1.39
   7  -8  -5    1.03    0.76
   7  -8  -5    1.48    0.92
   7  -8   5    0.98    1.07
   7  -8   5    2.69    1.28
  -7   8   5    1.33    1.40
  -7   8   5   -1.02    1.32
  -8   0   5    4.24  106.93
  -8   0  -5   77.26  111.24
   8  -1  -5    8.27    1.92
  -8  -1   5    6.89    2.68
   8   1   5    8.63    2.27
   8   1   5    7.73    1.64
   8  -1  -5    6.56    1.72
  -8  -1   5   43.90   64.66
  -8   1   5    9.92    1.90
  -8   1   5    7.25    2.24
  -8  -1  -5    5.07    2.27
  -8  -1  -5   -3.11   51.22
  -8   1   5    8.11    1.61
   8   1  -5    6.12    2.29
   8  -1   5    7.50    1.57
   8   1  -5    6.85    2.15
   8   1  -5    9.21    1.81
   8   2   5   -0.63    2.42
  -8  -2   5    2.80    1.60
   8   2   5    1.84    1.42
   8  -2  -5    3.11    1.25
   8   2  -5    0.07    1.91
   8   2  -5    1.95    2.20
  -8   2   5   -0.22    1.96
   8  -2   5   -0.13    0.98
  -8   2   5   -0.26    1.67
  -8   2   5   -1.27    1.77
  -8  -2  -5    1.87    2.05
  -8  -2  -5   -0.23    2.05
   8   2  -5    1.90    1.82
  -8   3  -5    1.71    2.47
   8  -3  -5    0.63    1.17
  -8  -3   5    1.61    1.58
   8   3   5    0.03    1.34
  -8  -3   5    1.16    3.19
   8   3   5   -2.22    2.34
   8   3   5    1.98    1.45
  -8  -3   5    1.83    1.40
  -8  -3  -5   69.93   96.81
  -8   3   5    0.59    2.11
  -8   3   5   -0.01    2.16
   8  -3   5   -0.98    1.04
   8   3  -5   -2.20    2.17
  -8   3   5   -2.26    1.35
  -8  -3  -5   -0.74    1.42
   8   3  -5   -1.45    2.36
   8   3  -5    2.78    2.14
  -8   3   5    0.03    1.82
  -8  -3  -5   -2.26    2.31
  -8  -3  -5   -0.08    2.49
   8   4   5   19.95    4.22
   8   4   5   20.81    2.75
  -8  -4   5   16.94    3.06
  -8   4  -5   19.84    3.03
  -8  -4   5 -151.45  187.85
   8   4   5   16.75    2.45
  -8  -4   5   18.41    4.70
   8   4  -5   18.50    2.69
  -8   4   5   17.08    3.63
  -8  -4  -5   19.45    3.85
   8  -4   5   22.29    2.50
   8   4  -5   25.69    4.08
   8   4  -5    9.91    3.07
  -8  -4  -5   20.74    2.51
  -8   4   5   23.43    2.93
  -8  -4  -5  134.51  137.99
   8   4  -5   16.77    3.01
  -8   4   5   21.47    2.70
  -8  -5   5   71.07    7.01
   8   5   5   79.43    6.55
  -8   5  -5   76.59    7.01
  -8  -5   5   71.15    6.43
   8   5   5  104.91   11.43
  -8  -5   5  345.94  414.33
   8   5   5   70.76    6.58
   8  -5  -5   76.48    6.11
  -8   5   5   69.18    6.59
   8   5  -5   81.70    6.83
  -8  -5  -5   70.73    6.61
  -8   5   5   63.78    7.80
   8  -5   5   65.06    6.35
   8   5  -5   73.85    6.99
  -8   5   5   70.40    6.72
  -8  -5  -5  -37.88  269.62
   8   6   5  116.12   10.06
  -8   6  -5  111.50   10.27
  -8  -6   5  507.98  568.38
  -8  -6   5  111.23   10.50
   8   6   5  132.74   10.04
  -8  -6   5  127.13   10.05
  -8  -6  -5  128.09   10.25
  -8   6   5  105.34    9.99
   8   7   5  220.41   18.78
  -8  -7   5  234.05   19.17
   8  -7  -5  250.58   18.72
  -8   7  -5  222.90   18.98
  -8   7   5  241.81   19.02
  -8  -7  -5  207.41   18.95
  -8  -8   5   28.89    3.26
  -8   8  -5   41.66    3.56
  -8   8   5   34.17    3.40
  -8   8   5   36.49    3.52
  -8  -8  -5   41.79    3.39
  -9   0  -5   -1.42    1.66
   9   0  -5   -0.91    1.52
  -9   0  -5   82.78   90.04
  -9   0   5  -55.67   84.60
   9   0  -5   -2.74    1.77
   9   0   5    0.93    1.07
   9   0  -5   -0.63    1.43
   9   0   5    0.90    1.62
  -9   0   5   -0.83    1.61
  -9   0   5   -0.95    2.44
  -9  -1   5   86.14    7.04
   9   1   5   71.46    7.53
  -9  -1   5    9.85   66.70
  -9  -1   5   65.28    6.68
  -9   1  -5   67.79    7.22
  -9  -1   5   77.73    8.08
   9  -1  -5   86.43    7.23
  -9   1  -5   73.06    6.88
   9  -1  -5   87.61    7.07
   9   1  -5   78.58    7.60
  -9  -1  -5 -103.83  253.27
  -9  -1  -5   78.72    7.24
   9   1  -5   81.53    7.41
  -9  -1  -5   69.03   62.45
  -9   1   5   77.55    7.38
  -9   1   5   82.65    6.94
   9  -1   5   83.35    6.95
  -9  -2   5    4.29    1.70
   9   2   5    8.18    1.46
  -9   2  -5    4.05    2.00
  -9  -2   5    6.50    3.31
   9  -2  -5    8.27    1.36
  -9  -2   5    4.44    2.48
   9   2   5    6.96    1.80
   9   2   5    6.55    2.53
  -9   2  -5    7.86    1.67
   9   2  -5    6.80    2.54
   9  -2   5    7.93    1.45
  -9   2   5    3.86    1.75
  -9   2   5    7.21    2.61
  -9   2   5    5.39    2.60
  -9  -2  -5    2.97    2.48
  -9  -2  -5    3.40    1.34
   9   2  -5    6.76    2.09
   9   2  -5    2.36    2.25
  -9  -2  -5    3.99    2.42
   9   3   5   -1.79    1.80
   9   3   5    0.68    2.62
   9   3   5    0.92    1.72
  -9  -3   5   -1.95    3.52
  -9  -3   5 -139.39  116.48
  -9   3  -5    0.03    2.61
  -9  -3   5   -5.04    2.47
   9  -3   5    0.85    0.89
  -9  -3  -5   -1.13    1.36
  -9  -3  -5    1.85    3.20
  -9   3   5   -0.23    1.72
  -9   3   5    2.19    1.52
   9   3  -5   -2.69    2.34
  -9   3   5   -0.63    2.29
   9   3  -5    1.09    2.15
   9   3  -5    4.75    2.76
  -9  -3  -5 -136.54   98.78
  -9  -4   5   49.54    6.36
  -9  -4   5  -73.64  235.38
  -9  -4   5   49.66    5.34
   9   4   5   54.51    5.32
  -9   4  -5   55.26    5.57
   9   4   5   43.70    9.54
   9   4   5   53.65    5.08
   9   4  -5   48.82    5.26
  -9  -4  -5   55.25    5.03
  -9   4   5   51.58    6.28
  -9  -4  -5   55.02    5.82
  -9   4   5   51.55    5.08
   9   4  -5   54.30    6.01
  -9  -4  -5  111.38  108.91
   9   4  -5   59.23    5.65
  -9   4   5   54.45    5.26
   9   5   5    1.17    1.50
   9   5   5   -0.04    1.78
  -9   5  -5    2.13    2.14
  -9  -5   5    0.80    1.80
  -9  -5   5  530.22  308.64
  -9   5   5    0.26    1.91
   9   5  -5   -0.70    3.00
  -9   5   5    1.32    1.81
  -9  -5  -5    1.81    1.42
  -9   5   5    2.18    2.27
   9   5  -5   -0.32    2.16
  -9  -5  -5 -219.09  203.85
   9   5  -5    1.02    1.74
  -9   6  -5  143.95   11.96
   9   6   5  152.20   11.61
  -9  -6   5  132.05   11.87
   9  -6  -5  139.55   11.28
   9   6   5  134.23   11.54
  -9   6   5  141.79   11.72
   9   6  -5  139.75   11.69
  -9  -6  -5  146.93   11.67
  -9   6   5  122.56   11.40
   9  -7  -5    1.90    0.73
  -9   7  -5    2.40    1.82
   9   7   5    1.01    1.16
  -9  -7   5    4.77    1.67
   9  -7   5   -0.38    0.99
  -9   7   5    0.62    1.23
  -9  -7  -5    0.18    0.96
   9   7  -5    1.37    1.30
  -9   7   5    2.15    1.12
  -9  -8   5    1.67    0.89
  -9   8  -5   -0.15    0.69
  -9   8   5    1.70    0.72
  -9  -8  -5    3.71    0.85
 -10   0   5   -0.49    1.89
 -10   0  -5    0.09    1.91
  10   0  -5   -1.15    1.81
 -10   0  -5    0.56    1.94
  10   0   5    0.43    1.81
  10   0   5   -0.41    1.60
  10   0  -5    0.61    1.58
  10   0  -5    1.25    2.05
 -10   0   5   -0.21    2.78
  10  -1  -5   62.05    5.47
 -10  -1   5   59.42    5.39
 -10  -1   5   45.51    4.72
 -10   1  -5   45.24    5.11
  10  -1  -5   52.58    5.01
  10   1   5   51.94    4.90
 -10   1  -5   59.37    5.54
  10   1   5   50.04    5.84
 -10  -1   5   53.59    6.61
  10  -1   5   48.90    5.09
  10   1  -5   57.11    5.98
 -10  -1  -5   39.53    5.65
  10   1  -5   52.74    5.09
 -10  -1  -5 -304.47  281.58
  10   1  -5   56.29    5.58
 -10   1   5   62.94    6.33
 -10  -1  -5   51.43    5.60
 -10   1   5   57.97    5.52
 -10   2  -5   19.53    2.77
  10   2   5   19.62    2.58
 -10  -2   5  -42.43   94.87
 -10   2  -5   17.18    2.48
 -10  -2   5   23.95    2.95
 -10  -2   5   13.09    2.64
  10   2   5   22.59    2.34
  10   2   5   17.55    3.49
 -10   2   5   16.56    3.34
  10   2  -5   16.12    3.26
  10   2  -5   18.04    3.32
 -10  -2  -5   16.64    3.32
 -10  -2  -5   25.45    2.46
 -10  -2  -5   -5.46   75.02
  10   2  -5   15.96    2.76
  10  -2   5   21.92    2.40
 -10   3  -5   41.14    4.58
 -10  -3   5   39.42    5.63
  10   3   5   41.36    4.28
 -10  -3   5   65.64  121.52
 -10  -3   5   41.23    4.57
 -10  -3   5   34.68    4.26
 -10   3   5   39.24    4.47
 -10   3   5   41.63    4.65
 -10   3   5   52.77    6.18
  10   3  -5   41.61    4.50
 -10  -3  -5  144.36   93.01
  10  -3   5   49.17    3.99
 -10   3   5   56.56    5.64
 -10  -3  -5   43.71    4.14
 -10  -3  -5   44.71    5.09
 -10  -4   5  101.07   10.18
 -10   4  -5  104.10    9.10
 -10  -4   5   88.37    8.97
  10   4   5  100.37    8.83
  10   4   5   95.06   10.92
  10   4   5  108.85    8.85
  10   4  -5   98.16    8.84
  10   4  -5   98.99    9.55
  10   4  -5  112.75   10.60
 -10   4   5   96.70    9.72
 -10  -4  -5  107.27    8.69
 -10   4   5   96.83    8.71
 -10  -4  -5   97.64    9.64
  10   4  -5  111.17    9.08
 -10   4   5  106.49    8.84
 -10  -5   5  416.28  292.52
 -10  -5  -5   48.92  207.71
 -10   6  -5   19.70    2.86
 -10  -6   5   21.92    2.47
  10   6   5   19.49    2.31
 -10  -6  -5   17.63    2.32
  10   6  -5   16.09    2.40
 -10   6   5   19.84    2.12
 -10   6   5   22.05    2.54
 -10   6   5   24.69    3.03
  10   7   5   30.20    3.10
 -10   7  -5   34.48    3.30
 -10  -7   5   30.97    3.12
 -10   7   5   28.77    3.23
 -10  -7  -5   35.22    3.03
 -10   7   5   33.02    3.08
  10   7  -5   37.50    3.22
 -11   0  -5    2.98    2.73
  11   0   5    0.90    1.97
 -11   0  -5   -1.89    2.11
 -11   0   5   -1.98    2.88
 -11   0   5   -0.97    1.93
  11   0  -5    0.39    2.17
  11   0   5   -2.14    1.42
  11   0  -5    0.78    1.69
  11   0  -5    0.24    1.60
  11   1   5   32.81    4.34
 -11   1  -5   25.03    3.40
 -11  -1   5   26.35    4.48
 -11  -1   5   32.95    3.60
  11   1   5   29.01    3.16
 -11   1   5   28.67    3.41
  11   1  -5   30.00    3.69
 -11   1   5   35.30    4.42
 -11  -1  -5  -80.06  150.55
  11  -1   5   30.73    3.65
  11   1  -5   30.24    3.35
  11   1  -5   33.41    4.32
 -11  -1  -5   28.17    3.74
 -11  -2   5  246.69  109.17
 -11  -2   5  237.57   17.28
 -11   2  -5  210.97   17.17
 -11   2  -5  190.63   16.96
 -11  -2   5  206.46   18.00
  11   2   5  196.25   18.10
  11   2   5  212.55   16.88
 -11  -2   5  186.21   16.89
 -11   2   5  209.77   17.03
 -11   2   5  203.96   17.60
 -11  -2  -5  207.90   17.42
  11   2  -5  222.03   18.04
  11   3   5   89.47    7.74
  11   3   5   95.94    7.84
 -11  -3   5  107.82    8.32
 -11   3  -5   97.51    8.41
  11   3   5   89.36    9.51
 -11  -3   5   83.61    7.89
 -11   3  -5   77.06    7.86
 -11  -3   5   83.19    9.28
 -11   3   5   88.09    8.88
 -11   3   5   89.37    7.89
 -11  -3  -5  100.36    7.66
 -11   3   5   86.01    7.74
  11   3  -5   88.77    9.29
  11   3  -5   82.05    7.83
  11   3  -5   94.71    7.99
 -11  -3  -5   91.55    8.73
  11   3  -5   91.93    8.82
  11   4   5   57.34    4.67
  11   4   5   46.31    4.41
 -11  -4   5   40.46    4.77
  11   4   5   53.28    6.98
 -11  -4   5 -148.87  170.61
  11   4  -5   42.39    4.87
  11   4  -5   37.78    4.36
 -11  -4  -5  207.23  130.76
  11   4  -5   42.01    5.87
 -11   4   5   48.21    4.48
 -11  -4  -5   39.56    4.80
  11   5   5   -1.67    0.93
 -11   5  -5   -3.95    1.79
  11   5   5    1.24    1.67
 -11  -5   5    1.53    1.40
 -11   5   5   -0.16    1.58
 -11   5   5   -0.33    2.25
 -11   5   5   -0.28    1.42
  11   5  -5   -0.05    1.96
 -11  -5  -5   -1.37    1.10
  11   5  -5    0.91    1.55
 -11  -6   5    0.78    0.97
 -11   6  -5    0.87    1.72
  11   6   5    2.20    1.17
 -11   6   5    1.34    1.41
  11   6  -5    1.40    1.34
 -11   6   5    3.11    1.97
 -11  -6  -5   -2.01    1.59
 -11  -7   5   38.26    3.42
  11   7   5   29.72    2.82
 -11   7   5   26.56    2.97
  11   7  -5   38.15    3.03
 -11   7   5   38.14    3.10
 -12   0  -5   -1.76    2.36
  12   0  -5   -1.27    1.97
 -12   0   5   -0.29    2.85
  12   0   5   -3.61    1.40
  12   0   5   -1.10    1.87
  12   0  -5    2.06    1.60
 -12   0   5   -1.84    1.94
 -12   0  -5   -1.49    2.11
  12  -1  -5   66.07    6.16
 -12  -1   5   83.73    7.02
  12   1   5   73.20    6.21
 -12  -1   5   65.06    7.76
 -12   1  -5   66.97    6.49
  12   1   5   64.59    7.38
  12   1  -5   75.38    6.66
 -12   1   5   78.08    6.48
  12  -1   5   60.21    6.45
 -12  -1  -5   57.82    6.85
  12   1  -5   69.40    6.30
 -12   1   5   77.12    7.56
 -12  -1  -5   66.99    6.82
  12   1  -5   75.13    7.13
 -12  -2   5    3.38    3.14
 -12  -2   5    0.35    2.02
 -12   2  -5    3.66    1.78
  12   2   5    2.17    2.59
  12   2   5    4.14    1.26
  12   2   5    3.48    1.77
 -12   2  -5    5.46    1.83
 -12  -2   5    2.90    1.14
  12   2  -5    3.07    1.63
 -12  -2  -5    3.92    1.07
  12   2  -5    0.95    1.36
  12   2  -5    1.96    2.89
 -12   2   5    5.63    1.94
  12   2  -5    5.25    2.37
 -12  -2  -5   -1.86    2.57
 -12   2   5    4.74    2.83
 -12  -2  -5    3.72    2.39
  12   3   5   41.10    4.35
  12   3   5   45.75    4.19
  12   3   5   34.51    5.70
 -12  -3   5   41.03    4.87
 -12   3  -5   42.26    4.39
 -12  -3   5   38.49    4.17
 -12   3  -5   33.72    3.93
  12   3  -5   43.90    4.26
  12   3  -5   33.97    8.17
  12   4   5    3.15    1.38
 -12  -4   5    1.37    2.85
 -12   4  -5    2.26    1.85
 -12  -4   5 -417.32  327.76
 -12  -4   5    2.65    1.26
  12   4   5    0.91    2.02
 -12  -4  -5    0.81    1.00
 -12  -4  -5   -0.58    2.46
 -12   4   5    1.83    1.39
 -12   4   5    3.47    2.51
  12   4  -5    1.91    1.52
 -12   4   5    2.94    1.21
  12   5   5   15.84    1.96
 -12  -5   5   13.41    1.78
 -12   5  -5   17.71    2.12
  12   5   5   13.94    1.93
 -12   5   5   17.80    2.79
  12   5  -5   15.06    2.05
 -12   5   5   20.53    2.19
 -12  -5  -5   13.12    1.74
 -12   5   5   15.13    1.99
 -12   6  -5   56.18    5.05
  12   6   5   52.77    4.77
 -12  -6   5   56.88    4.81
 -12  -6  -5   63.85    4.70
  12   6  -5   53.82    4.73
 -12   6   5   45.83    4.90
 -12   7  -5   38.50    3.45
 -13   0   5    0.54    2.81
 -13   0   5   -0.87    1.94
  13   0   5    1.91    2.45
 -13   0  -5    0.03    2.07
  13   0  -5    0.61    1.48
  13   0   5    0.55    1.26
  13  -1  -5    1.27    1.38
  13   1   5    4.42    1.54
 -13  -1   5    2.16    3.17
 -13  -1  -5    6.49    2.80
  13   1  -5    2.39    1.74
 -13  -1  -5    0.40    2.18
 -13   1   5    1.24    2.16
  13   2   5   20.60    4.36
 -13  -2   5   20.22    3.16
  13   2   5   22.56    2.32
 -13  -2   5   24.70    2.92
 -13   2  -5   15.44    2.46
  13   2   5   20.99    2.32
 -13   2   5   16.61    2.62
 -13  -2  -5   13.72    2.89
  13   2  -5   16.52    2.22
  13   2  -5   17.42    3.56
 -13  -2  -5   19.27    3.23
  13   2  -5   16.84    2.39
 -13   2   5   19.28    3.53
  13   3   5   79.46    6.88
 -13  -3   5   89.56    7.30
 -13  -3   5   78.03    6.79
 -13   3  -5   85.27    7.18
 -13   3  -5   67.89    6.90
  13   3  -5   73.98    6.94
 -13  -3  -5   87.64    7.80
 -13   3   5   84.16    7.17
 -13   3   5   88.73    7.96
  13   4   5   38.83    3.83
 -13   4  -5   36.06    4.04
 -13  -4   5   39.48    3.52
 -13  -4   5   30.58    4.38
  13   4   5   35.50    3.65
 -13  -4  -5   43.16    3.38
 -13   4   5   33.02    3.59
  13   4  -5   38.46    4.02
 -13  -4  -5   39.95    4.20
 -13   4   5   40.10    4.94
  13   5   5   32.94    3.19
  13   5   5   33.00    3.25
 -13   5  -5   32.63    3.60
 -13  -5   5   36.40    3.15
  13   5  -5   31.91    3.16
  13   5  -5   33.63    3.45
 -13   5   5   34.09    4.10
 -13   5   5   28.79    3.28
 -13  -5  -5   37.05    3.01
 -13   6  -5    3.99    0.86
 -13  -6   5    4.28    0.71
  13   6   5    3.74    0.88
 -13   6   5    3.14    1.22
 -13  -6  -5    6.16    0.69
  13   6  -5    3.67    0.81
  14   0   5    1.08    1.30
  14   0  -5   -1.78    1.65
 -14   0  -5    1.05    2.08
 -14   0   5    2.31    1.96
 -14   0   5   -2.21    2.72
 -14  -1   5   27.88    3.13
 -14   1  -5   28.68    3.06
 -14  -1   5   19.34    3.83
 -14  -1  -5   24.16    3.33
 -14   1   5   30.57    2.85
 -14  -1  -5   21.24    3.03
 -14   1   5   22.67    3.73
 -14  -2   5   -1.17    1.89
 -14   2  -5    1.31    1.18
  14   2   5    1.91    1.30
 -14  -2   5    0.70    1.88
  14   2  -5   -1.25    1.49
 -14   2   5    0.30    1.78
 -14  -2  -5    2.68    1.69
  14   2  -5   -0.27    1.23
 -14   2   5    1.30    1.79
 -14   3  -5   35.41    3.40
 -14   3  -5   29.16    3.28
  14   3   5   35.69    3.51
 -14  -3   5   37.61    3.54
  14   3   5   31.34    3.24
  14   3  -5   36.44    3.75
 -14  -3  -5   35.18    3.62
 -14   3   5   35.06    4.08
 -14   3   5   28.13    3.39
  14   3  -5   38.33    3.59
  14   4   5   35.06    3.05
 -14   4  -5   33.41    3.27
  14   4  -5   36.82    3.56
 -14  -4  -5   33.16    3.36
 -14   4   5   29.14    3.32
 -14   4   5   25.64    3.54
 -14   5  -5    6.47    1.27
  15   0  -5   -0.37    1.01
 -15   0  -5   -0.36    1.94
  15   0   5   -0.69    0.92
 -15   0   5    0.57    1.27
 -15   0   5    0.84    2.54
  15   1   5   12.06    1.56
 -15  -1   5   15.57    1.89
 -15  -1   5    6.44    2.15
 -15   1  -5    8.49    2.03
 -15   1   5   11.24    2.13
  15   1  -5   11.59    1.72
 -15   1   5    9.26    2.81
 -15  -1  -5    9.57    2.37
 -15   2  -5   -1.53    1.36
 -15  -2   5   -0.57    2.29
  15   2   5    1.30    1.15
 -15  -2   5    1.41    1.63
 -15   2   5    0.83    3.08
  15   2  -5   -1.02    1.33
 -15  -2  -5    0.02    2.31
 -15   2   5    0.46    1.84
 -15  -3   5   -1.93    1.37
 -15  -3  -5   -1.05    1.72
 -15   3   5   -0.63    1.94
 -15   3   5    0.94    0.99
  15   4   5    1.28    0.95
  15   4   5    2.02    0.87
  15   4  -5    5.41    1.86
 -15   4   5    1.86    1.09
  15   4  -5    1.42    1.02
  16   0   5    0.19    0.95
 -16   0   5   -0.76    1.12
 -16   0   5    1.47    2.18
 -16   0  -5   -1.52    1.07
  16   0  -5    0.56    1.08
 -16   1  -5   -1.70    1.29
  16   1   5    0.52    0.88
 -16  -1   5   -1.63    1.52
 -16  -1   5   -2.26    1.35
 -16   1   5   -2.45    2.06
 -16   1   5   -0.18    1.08
 -16  -1  -5   -0.12    1.16
  16   1  -5    0.00    1.03
 -16  -2   5   -0.54    1.34
  16   2   5    0.28    0.92
 -16   2  -5    2.04    1.01
 -16   2   5   -0.58    1.31
  16   2  -5    0.44    1.09
 -16  -2  -5    1.43    1.54
 -16   2   5    1.84    1.01
  16   3   5   68.21    5.45
  16   3  -5   69.64    5.71
 -16   3   5   47.99    5.67
  16   4   5    5.10    1.11
 -17   0  -5   -1.29    1.25
 -17  -1   5    1.82    1.06
 -17   1  -5    0.80    0.82
 -17  -1  -5    0.77    0.85
 -17   1   5    1.49    1.44
 -17   2   5    1.03    1.09
 -17   2   5    1.56    1.01
 -17  -2  -5    0.60    0.94
   0   0  -6  130.83   66.44
   0   0   6  146.79   11.17
   0   0  -6  118.46   11.18
   0   0   6  149.17   14.49
   0  -1   6    0.87    1.51
   0   1  -6    1.11    1.33
   0   1  -6   35.73   72.80
   0  -1  -6   -1.14    1.16
   0   1   6    1.30    5.69
   0   1   6   -0.98    1.23
   0  -2  -6  131.27   90.64
   0  -2  -6    3.98    1.85
   0  -2   6    2.42    1.73
   0   2   6   -0.04    5.41
   0   2  -6  -32.63   66.90
   0   2  -6    3.85    1.19
   0   3  -6   -2.69   77.92
   0   3  -6    0.45    1.43
   0  -3  -6   -1.56    0.69
   0   3   6    0.32    1.42
   0   3   6    8.56    6.97
   0  -3  -6   -0.70    1.84
   0   3   6   -0.63    1.47
   0  -3   6    0.24    1.61
   0  -3   6    0.68    1.37
   0   4   6  684.08   54.21
   0   4  -6  603.61   50.15
   0  -4   6  619.56   50.05
   0  -4  -6  613.59   49.89
   0  -4  -6  624.62   50.44
   0   4   6  628.21   50.49
   0   5   6    0.45    2.47
   0   5   6   -4.49   11.21
   0  -5   6   -0.32    1.86
   0  -5  -6   -0.88    1.08
   0  -5   6   -0.43    1.80
   0   5  -6   -5.60   15.97
   0   5   6   -0.07    1.40
   0  -5  -6    2.52    2.22
   0  -5   6   -0.82    2.03
   0  -5   6   -5.02    2.11
   0  -5  -6   -0.31    1.20
   0  -6   6  220.06   19.86
   0   6   6  244.34   19.41
   0   6  -6  190.16   31.55
   0   6   6  258.16   29.04
   0  -6   6  232.17   19.86
   0  -6  -6  256.57   19.51
   0   6   6  228.69   20.17
   0  -7   6   -1.40    3.19
   0  -7   6    1.18    1.52
   0   7  -6  -22.50   27.70
   0   7   6   21.71   17.12
   0  -7  -6   -0.10    1.24
   0  -7   6    0.71    2.98
   0  -7   6   -0.37    2.59
   0  -7  -6   -3.83    3.77
   0   7   6    0.77    1.84
   0  -8  -6   72.46    5.75
   0  -8  -6   61.07    5.32
   0  -8   6   51.07    6.01
   0   8   6   60.80    5.50
   0  -8   6   63.17    5.61
   0  -8   6   62.38    6.18
   0  -9   6   -2.41    1.45
   0  -9  -6   -1.75    1.21
  -1   0   6  323.30   28.56
  -1   0  -6  541.14   73.97
  -1   0   6  358.35   26.48
   1   0   6  329.96   28.90
   1   0  -6  293.39   26.45
  -1   1  -6  966.57  111.44
   1   1   6  802.79   62.31
  -1  -1   6  737.31   62.20
  -1  -1   6  786.56   65.04
   1  -1  -6 1432.81  189.01
   1   1   6  806.00   64.16
  -1   1  -6  802.58   62.16
   1   1  -6  793.96  111.77
   1  -1   6  738.62   62.18
  -1  -1  -6  766.44   62.21
  -1   1   6  774.40   62.26
   1   1  -6  767.85   62.20
  -1   2  -6   11.15    1.54
   1   2   6    7.84    6.68
  -1  -2   6    8.98    1.84
  -1  -2   6   12.30   12.14
   1  -2  -6   11.85    1.72
  -1   2  -6   36.26   68.04
   1   2   6   11.07    1.97
   1   2  -6    8.68    1.65
   1   2  -6   92.34   82.08
  -1   2   6    8.16    1.66
  -1  -2  -6 -177.96   72.75
   1  -2   6    9.05    1.92
  -1   2   6    0.61    5.08
  -1  -2  -6   10.50    1.98
  -1   3  -6   81.48    6.69
  -1  -3   6   76.56   24.35
   1   3   6   84.46   12.03
   1  -3  -6   86.76    7.16
  -1  -3   6   73.31    7.14
   1  -3  -6   76.18    6.39
   1   3   6   83.12    7.07
   1   3   6   71.24    6.99
  -1   3   6   82.48    7.13
  -1  -3  -6    7.90  116.85
   1   3  -6   39.05   90.18
   1  -3   6   77.97    6.70
  -1  -3  -6   76.10    7.05
   1  -3   6   68.79    6.99
   1   3  -6   78.05    7.01
  -1  -4   6    3.09    2.51
   1  -4  -6   -0.99    2.00
   1  -4  -6    0.98    0.88
   1   4   6    1.01   10.03
   1   4   6    0.98    1.89
  -1  -4   6    2.49    1.50
  -1   4   6    1.49    1.86
  -1  -4  -6   -0.28    1.85
   1  -4   6    0.96    2.16
   1  -4   6    2.08    1.55
  -1   4   6   -2.40    7.30
   1   4  -6   -1.57    1.74
  -1  -4  -6    1.74    0.92
  -1   5  -6   47.49    4.95
  -1  -5   6   53.87    5.68
   1  -5  -6   58.64    5.85
   1  -5  -6   49.78    4.92
  -1  -5   6   44.14    5.67
   1   5   6   54.23    4.81
   1  -5  -6   53.53    4.57
  -1  -5   6   42.50    5.58
   1   5   6   47.43   14.71
  -1  -5   6   51.71    5.03
   1   5   6   48.01    4.79
   1  -5   6   54.28    5.49
  -1  -5  -6   53.60    5.90
   1   5  -6   50.96    4.87
   1  -5   6   55.64    5.20
  -1   5   6   52.22    5.82
   1  -5   6   54.15    5.49
   1  -5   6   46.97    5.93
  -1  -5  -6   54.02    4.97
  -1   5   6   43.92    4.88
   1   5  -6   47.02   19.79
  -1  -5  -6   55.09    4.56
   1   6   6  322.44   35.76
  -1   6  -6  281.88   24.94
  -1  -6   6  298.34   25.30
  -1  -6   6  306.41   25.22
  -1   6  -6  284.18   36.91
   1   6   6  316.27   24.88
   1  -6  -6  330.78   24.96
   1  -6   6  307.07   25.39
   1  -6   6  279.70   25.25
  -1   6   6  307.30   26.08
  -1   6   6  306.46   24.88
   1   6  -6  316.36   39.35
  -1   6   6  345.78   32.18
  -1  -7   6   -4.57    3.13
   1  -7  -6    0.30    2.49
   1  -7  -6    0.58    1.03
  -1  -7   6   -1.62    3.03
   1   7   6   -0.33    1.53
  -1  -7   6    0.98    1.67
   1  -7  -6    5.39    3.42
  -1   7  -6   20.94   19.71
   1   7   6   18.76   16.49
  -1   7   6   -0.19    1.64
   1  -7   6   -0.37    1.54
   1  -7   6   -0.64    4.27
  -1   7   6   -0.53   13.70
   1   7  -6   13.44   30.38
   1  -7   6    1.40    2.60
   1  -7   6   -3.11    2.73
  -1  -7  -6   -5.88    2.95
  -1  -7  -6    1.43    1.00
   1  -8  -6    4.01    1.08
  -1  -8   6    6.21    1.32
  -1  -8   6    2.22    2.03
   1  -8  -6    3.29    1.55
  -1  -8   6    2.93    1.90
   1  -8   6   -1.18    3.17
   1  -8   6    4.05    1.87
  -1   8   6    4.42    1.33
  -1  -8  -6    3.04    1.14
   1  -8   6    4.07    1.51
  -1  -8  -6    4.50    1.77
  -1  -9   6   17.48    1.78
  -1   9   6   12.79    2.17
  -2   0   6  166.62   17.17
   2   0  -6  152.26   14.59
  -2   0  -6  273.75   57.10
   2   0  -6  155.56  164.33
   2   0   6  194.69   14.56
  -2   0   6  187.97   14.53
   2  -1  -6  255.68   18.17
  -2  -1   6  232.91   18.09
   2   1   6  223.71   18.22
  -2   1  -6  223.46   17.98
   2   1   6  217.47   22.98
  -2   1  -6  326.51   62.72
  -2  -1   6  210.31   21.98
  -2   1   6  198.95   18.02
   2   1  -6  438.14   97.83
   2   1  -6  214.97   18.15
   2  -1   6  221.66   18.00
  -2  -1  -6  381.59   62.38
  -2  -1  -6  210.99   18.12
  -2   2  -6  144.02   11.23
  -2   2  -6  300.65   61.67
   2   2   6  145.32   15.57
  -2  -2   6  125.24   11.43
   2   2   6  131.12   11.61
  -2  -2   6  163.66   20.08
  -2  -2  -6  221.82   73.07
   2   2  -6  144.55   11.65
  -2   2   6  160.80   14.06
   2   2  -6  144.22   11.66
   2  -2   6  120.49   11.31
  -2  -2  -6  134.50   11.67
  -2   2   6  142.36   11.68
   2   2  -6  156.12   98.85
   2   3   6  329.39   29.33
   2   3   6  364.94   29.16
  -2   3  -6  364.87   28.89
   2  -3  -6  394.19   29.21
  -2   3  -6  460.42   78.44
   2  -3  -6  319.35   28.75
  -2  -3   6  309.47   39.85
  -2  -3   6  322.38   29.20
   2   3   6  331.86   33.64
  -2  -3   6  327.93   28.88
   2  -3   6  391.41   29.05
   2   3  -6  354.07   29.15
  -2   3   6  411.20   31.61
  -2   3   6  376.77   29.36
  -2  -3  -6  398.03   28.81
   2   3  -6  366.62   29.26
  -2  -3  -6  500.47  119.02
  -2  -3  -6  358.79   29.24
  -2   3   6  310.82  446.80
  -2  -4   6   28.42    3.84
  -2  -4   6   28.07    3.53
   2   4   6   27.13   12.70
   2  -4  -6   30.43    3.00
  -2  -4   6   30.29    3.25
  -2  -4   6   31.77    3.72
   2   4   6   32.73    3.90
   2  -4  -6   39.90    3.83
  -2  -4  -6   32.09    2.97
  -2   4   6   30.62    4.16
  -2   4   6   31.25    3.37
   2  -4   6   35.00    3.38
   2   4  -6   32.18    3.60
  -2   4   6   39.83    8.33
   2  -4   6   29.92    3.77
  -2  -4  -6  -76.07  192.78
  -2  -4  -6   35.82    3.17
  -2  -4  -6   33.80    3.97
   2   5   6    5.70    2.16
  -2  -5   6    2.63    2.70
  -2   5  -6    6.49    1.92
   2  -5  -6    5.82    1.27
  -2  -5   6    6.06    2.35
   2   5   6    5.06    1.45
  -2   5  -6    7.47   14.63
  -2  -5   6    1.74    2.17
  -2  -5   6    3.99    1.75
   2  -5  -6    5.51    1.66
   2   5   6    5.47    1.84
  -2  -5   6    6.82    2.30
   2   5   6   17.46   12.91
   2  -5  -6    5.51    2.77
  -2  -5  -6    4.50    1.53
  -2   5   6    3.77    1.74
   2  -5   6    4.44    2.61
   2  -5   6    4.15    2.66
   2  -5   6    7.08    2.02
   2   5  -6   -7.31   21.23
  -2  -5  -6    8.53    1.74
   2   5  -6    7.27    2.00
  -2  -5  -6    1.53    3.05
  -2   5   6    8.06   11.55
   2  -5   6    4.78    2.68
  -2  -5  -6    5.65    1.21
  -2   5   6    7.36    3.05
   2  -6  -6   33.77    5.20
   2  -6  -6   36.73    4.02
   2   6   6   42.58    4.07
   2   6   6   45.99   17.07
  -2  -6   6   35.76    4.43
  -2  -6   6   39.68    3.89
  -2  -6   6   29.46    4.68
  -2   6  -6   38.97    4.05
  -2  -6   6   37.72    4.28
   2   6   6   39.56    3.94
   2  -6  -6   39.07    3.69
  -2   6  -6    8.46   17.22
  -2  -6  -6   39.40    5.10
  -2  -6  -6   45.81    4.24
  -2  -6  -6   35.47    4.02
   2  -6   6   35.02    4.18
   2  -6   6   35.22    4.33
   2  -6   6   31.27    4.79
   2   6  -6   14.02   23.11
  -2   6   6   34.57   11.13
  -2   6   6   39.33    3.96
   2   6  -6   37.98    3.81
   2  -6   6   32.32    4.39
  -2  -6  -6   46.64    3.81
  -2  -7   6   14.91    3.01
   2   7   6   20.12   24.00
   2  -7  -6   18.20    3.73
   2  -7  -6   20.11    2.12
   2   7   6   21.34    2.50
  -2   7  -6   33.87   19.65
  -2   7  -6   18.30    2.52
   2  -7  -6   22.87    2.75
  -2  -7   6   18.76    2.64
  -2  -7   6   14.97    2.44
  -2   7   6    9.76   12.22
   2  -7   6   18.27    2.62
  -2  -7  -6   13.95    4.02
   2   7  -6   -0.52   28.97
  -2   7   6   20.59    2.60
   2  -7   6   17.52    2.95
  -2  -7  -6   25.84    2.67
   2  -7   6   14.00    3.51
   2  -7   6   17.27    3.49
  -2  -7  -6   18.90    2.09
  -2  -8   6   49.58    4.00
   2  -8  -6   50.94    4.01
  -2  -8   6   55.20    4.54
   2  -8  -6   53.21    4.47
  -2  -8   6   35.46    4.44
   2  -8   6   33.78    4.77
   2  -8   6   35.14    4.44
  -2   8   6   48.55    4.62
   2  -8   6   43.43    4.44
  -2   8   6   38.51    4.25
   2   9   6    0.75    0.77
  -2   9   6    1.17    1.10
   2  -9   6   -0.67    1.50
  -3   0  -6   93.73    9.20
   3   0   6  123.72    9.28
  -3   0   6  106.86   12.58
  -3   0  -6  224.74   55.40
  -3   0   6  119.56    9.19
   3   0  -6  103.29    9.37
   3   1   6   63.19   14.77
   3  -1  -6   79.56    6.11
  -3   1  -6  126.73   47.62
  -3   1  -6   63.29    5.85
   3   1   6   69.45    6.16
  -3  -1   6   77.89   10.66
  -3   1   6   87.90    8.97
  -3  -1  -6   65.45   55.69
  -3  -1  -6   61.27    6.05
   3   1  -6  -17.82  133.99
   3   1  -6   66.39    6.21
  -3   1   6   69.29    6.31
  -3  -2   6    5.90   10.25
   3   2   6   -3.62    9.71
  -3   2  -6  -21.73   52.09
  -3   2  -6    0.31    0.75
   3  -2  -6    0.15    1.42
  -3  -2   6   -0.43    1.44
   3   2   6    1.30    1.70
   3   2  -6    0.05    1.85
  -3   2   6   -3.92    4.03
   3   2  -6   -0.07    1.49
  -3   2   6    1.22    1.80
  -3  -2  -6   -0.17    1.45
  -3   2   6 -111.56  169.23
  -3  -2  -6   19.90   60.52
   3  -2   6    0.42    1.36
   3   3   6  132.52   10.40
   3   3   6  116.45   16.07
   3  -3  -6  143.03   10.57
  -3  -3   6  115.46   10.68
   3  -3  -6  110.73    9.95
   3   3   6  123.27   10.80
   3   3   6  130.31   10.18
  -3  -3   6  114.72   10.15
  -3  -3   6  142.24   21.62
  -3   3  -6   91.02   69.04
  -3   3   6  115.39  192.81
   3   3  -6  127.56   10.72
   3  -3   6  115.33   10.38
  -3  -3  -6  121.67   10.64
  -3   3   6  130.69   10.92
   3   4   6  -10.75   14.13
   3   4   6    3.34    1.63
  -3  -4   6   -2.81    1.99
   3   4   6    1.55    1.23
   3  -4  -6   -0.06    1.87
   3  -4  -6    1.81    0.86
  -3   4  -6    1.55    2.02
  -3  -4   6  125.05  293.61
  -3  -4   6   -1.68    2.09
  -3  -4   6   -0.27    1.31
   3   4   6    1.37    1.44
  -3  -4   6   -0.05    1.38
  -3   4  -6  -12.74    9.56
  -3   4   6    2.09    2.12
   3  -4   6    1.93    1.88
   3   4  -6    3.24    1.59
  -3   4   6    2.13    1.42
   3  -4   6   -1.15    1.45
  -3  -4  -6    3.60    0.89
   3   4  -6    6.62   15.60
  -3   4   6    3.53    6.43
  -3  -4  -6    2.83    2.15
  -3  -4  -6 -139.38  167.57
   3   4  -6   -1.96    2.11
  -3  -4  -6    1.44    1.21
  -3  -5   6   17.65    2.87
  -3  -5   6   15.71    2.69
  -3  -5   6   17.98    3.04
  -3   5  -6   16.84    2.67
   3  -5  -6   20.18    3.33
   3   5   6   14.01   19.24
   3   5   6   18.97    2.23
  -3  -5   6   12.81    3.42
  -3   5  -6   28.13   12.66
   3  -5  -6   18.09    2.33
  -3  -5   6   19.25    2.30
   3  -5  -6   16.39    1.94
   3   5   6   17.15    2.23
   3  -5   6   17.32    3.17
  -3  -5  -6   19.53    1.89
  -3  -5  -6   11.66    3.31
   3  -5   6   14.11    3.16
  -3  -5  -6   21.82    2.36
   3   5  -6   14.78    2.89
  -3   5   6   13.04    3.74
   3   5  -6   15.29    2.43
  -3   5   6   13.38    8.71
   3  -5   6   15.02    3.26
   3  -5   6   16.06    2.63
  -3   5   6   17.03    2.47
   3   5  -6    1.10   25.59
  -3  -5  -6   17.83    2.38
  -3  -6   6   28.39    3.34
   3  -6  -6   23.42    2.83
  -3   6  -6   -2.97   14.59
   3   6   6   69.68   20.84
  -3  -6   6   22.68    3.74
  -3  -6   6   17.20    6.64
  -3  -6   6   23.85    3.53
   3  -6  -6   27.80    4.15
   3   6   6   26.40    2.73
   3  -6  -6   28.51    2.88
  -3  -6   6   22.01    2.84
  -3   6  -6   27.71    3.34
   3   6   6   27.78    2.98
  -3   6   6   22.15    9.76
   3  -6   6   23.95    3.38
  -3  -6  -6   25.90    2.68
  -3   6   6   24.30    3.12
   3  -6   6   20.35    3.78
  -3   6   6   20.66    3.94
   3   6  -6   25.69    2.92
  -3  -6  -6   28.97    3.26
   3   6  -6  -40.83   32.29
  -3  -6  -6   21.43    4.16
  -3  -6  -6   33.79    3.12
   3  -6   6   25.30    3.62
   3  -6   6   25.53    3.73
  -3  -7   6    0.87    1.16
  -3  -7   6    2.01    1.80
   3  -7  -6    1.29    1.76
   3  -7  -6    0.81    1.04
  -3   7  -6    0.83    1.71
  -3  -7   6    2.01    2.33
  -3  -7   6   -0.42    2.07
  -3  -7  -6    1.07    1.02
   3  -7   6    2.49    1.76
  -3  -7  -6    1.99    1.53
  -3  -7  -6   -0.62    1.62
   3  -7   6    0.03    1.79
  -3   7   6    1.11    1.80
   3  -7   6    1.84    2.28
  -3  -8   6   83.41    7.53
  -3   8  -6   87.15    7.31
   3  -8  -6   98.16    7.21
  -3   8   6   84.38    7.64
  -3   8   6   92.65    7.47
   3  -8   6   84.13    7.53
   3  -8   6   71.93    7.42
   3  -9  -6    1.17    1.09
  -3   9   6    0.76    1.01
   3  -9   6    1.84    1.02
   4   0   6   61.09    4.79
   4   0  -6   49.89    5.08
  -4   0  -6   13.55   41.78
   4   0  -6   50.44    4.96
  -4   0   6   58.64    8.46
  -4   0  -6   44.49    4.78
  -4  -1   6 1876.86  148.17
  -4  -1  -6 1780.24  145.58
  -4   2  -6   84.62   11.79
   4   2   6   63.21    5.85
   4   2   6   57.43    5.35
  -4  -2   6   59.64    5.47
   4   2   6   47.82   13.99
  -4   2  -6   42.26   54.01
  -4  -2   6   73.35   13.23
   4   2  -6   56.93    5.70
   4  -2   6   55.17    5.32
  -4  -2  -6   62.22    5.71
   4   2  -6  250.26  160.41
  -4   2   6   63.40    6.04
   4   2  -6   63.29    5.58
   4   2  -6   61.48    5.78
  -4  -2  -6  118.94   59.88
  -4   2   6   34.81  131.91
   4   3   6   72.92   20.10
   4   3   6   98.81    8.01
  -4   3  -6  100.17   59.18
   4   3   6   89.39    8.59
   4  -3  -6  103.51    8.21
  -4  -3   6   85.27    8.53
  -4  -3   6   88.47    7.78
   4   3   6   92.18    7.90
   4   3  -6   86.98    8.55
   4  -3   6   82.73    7.99
  -4   3   6  -12.14  146.66
   4   3  -6   96.21    8.08
  -4  -3  -6   93.09    8.60
  -4  -3  -6  103.67    7.57
   4   3  -6   88.47    8.32
   4   3  -6  121.72  181.57
  -4   3   6   95.64    8.72
   4   4   6  149.12   12.16
  -4  -4   6  141.41   12.10
  -4   4  -6  124.07   17.70
   4  -4  -6  157.17   12.60
   4   4   6  152.09   12.24
  -4  -4   6  145.77   12.41
   4   4   6  110.47   24.10
   4   4   6  142.36   13.11
   4  -4  -6  136.31   11.95
  -4  -4   6  134.86   12.75
  -4  -4  -6  164.95   11.95
   4   4  -6  160.55   12.29
  -4   4   6  145.49   12.99
   4   4  -6  138.80   29.53
  -4   4   6  144.79   12.27
   4   4  -6  140.05   12.67
   4  -4   6  162.06   12.29
  -4  -4  -6  142.57   12.26
   4   5   6    2.01    1.67
  -4  -5   6    3.33    1.40
   4   5   6    3.87    1.57
   4  -5  -6    3.82    1.11
  -4   5  -6    3.37    2.10
  -4  -5   6    3.87    2.32
  -4   5  -6    0.44   10.97
  -4  -5   6    4.04    2.21
  -4  -5   6    3.05    1.87
  -4  -5   6    0.93    2.89
   4  -5  -6    0.55    2.21
   4  -5  -6    4.76    1.53
   4  -5   6    3.30    2.36
  -4  -5  -6    3.45    1.55
  -4  -5  -6    5.99    1.03
  -4   5   6   11.49    7.33
   4  -5   6    4.55    2.01
  -4   5   6    3.36    2.72
  -4  -5  -6    1.91    1.55
  -4  -5  -6    6.69    3.02
   4   5  -6    6.52    2.37
  -4   5   6    1.13    1.81
   4   5  -6    4.93    1.95
  -4  -6   6  130.93   13.56
   4  -6  -6  161.13   12.80
  -4  -6   6  164.09   12.88
  -4  -6   6  165.74   13.13
  -4   6  -6  144.52   13.28
  -4  -6   6  165.49   13.63
   4   6   6  160.47   13.01
   4  -6  -6  159.37   13.04
   4  -6  -6  149.98   13.56
  -4  -6  -6  168.51   12.67
   4   6  -6  150.23   13.75
  -4   6   6  151.21   14.12
  -4  -6  -6  151.28   13.10
   4   6  -6  172.99   13.22
   4  -6   6  154.08   13.30
  -4  -6  -6  159.69   14.19
  -4   6   6  146.95   13.10
   4  -6   6  133.47   13.76
   4   7   6   50.15   52.33
  -4  -7   6    7.88    1.80
   4  -7  -6    7.19    1.94
  -4  -7   6    7.58    1.49
   4   7   6    7.33    1.38
  -4   7  -6    4.67    2.09
   4  -7  -6    7.48    1.46
  -4  -7   6   12.04    2.37
  -4  -7   6    8.64    2.71
  -4  -7  -6    9.73    1.87
  -4   7   6    8.57    2.05
  -4  -7  -6    9.45    1.70
   4  -7   6    5.06    1.96
   4  -7   6    6.34    2.86
   4  -7   6    8.36    2.03
  -4   7   6    6.78    2.03
   4   7  -6    8.09    1.51
   4  -8  -6    7.52    1.22
   4  -8  -6    9.07    1.63
  -4   8  -6    8.84    1.90
   4  -8   6    5.42    1.65
  -4   8   6   10.78    1.76
  -4   8   6    8.63    1.46
  -4  -8  -6   10.54    1.99
   4  -8   6    6.18    2.08
   4  -9  -6    0.49    0.98
  -4   9   6   -0.21    0.96
   4  -9   6    0.69    0.87
  -5   0   6 2958.05  224.03
  -5   0  -6 2628.83  221.94
  -5  -1   6  176.51   18.94
   5   1   6  178.68   14.65
  -5   1  -6  206.89   23.08
   5   1  -6  182.35   14.64
  -5  -1  -6  161.88   14.47
  -5  -1  -6  321.29   61.16
   5   1  -6  175.94   14.50
  -5   1   6  167.90   14.56
   5   1  -6  178.60   14.74
  -5   1   6  428.08   99.36
   5   2   6   12.15    2.36
  -5   2  -6    5.52    8.91
   5  -2  -6   12.21    2.11
   5   2   6   10.81    1.71
  -5   2  -6    5.76   47.26
   5   2  -6    9.18    2.07
   5   2  -6    9.93    2.15
   5  -2   6    7.71    1.66
  -5   2   6   15.27    4.43
  -5  -2  -6    7.14    2.24
   5   2  -6   11.43    2.10
  -5   2   6    9.40  101.96
  -5   2   6    9.08    2.12
   5   2  -6  369.62  234.95
   5  -3  -6   33.95    3.69
   5   3   6   37.20    3.30
   5   3   6   30.63    4.14
   5   3   6   31.93    3.16
   5   3  -6   33.18    3.74
  -5  -3  -6   29.38    4.00
   5   3  -6   32.83    3.49
   5  -3   6   25.78    3.38
  -5   3   6   32.57    3.90
  -5   3   6  -19.18  103.08
  -5   3   6   42.38    6.29
   5   3  -6   32.80    4.16
  -5  -4   6  184.50   14.55
  -5   4  -6  172.41   15.11
   5   4   6  175.67   15.78
  -5   4  -6  163.28   18.18
   5   4   6  192.23   14.72
  -5  -4   6  185.68   14.99
  -5  -4   6  176.71   14.69
   5   4   6  189.90   14.77
  -5  -4   6 -147.60  242.35
  -5  -4   6  155.08   15.05
   5  -4  -6  167.37   14.46
   5  -4   6  160.09   14.86
   5   4  -6  183.00   15.51
  -5   4   6  180.79   14.82
  -5  -4  -6  159.74   15.01
  -5  -4  -6  172.24   14.76
   5   4  -6  203.60   14.96
  -5  -4  -6  196.90   15.50
   5   4  -6  172.15   15.37
  -5   4   6  192.07   15.81
   5  -4   6  199.72   14.77
   5   5   6   56.05    5.05
  -5  -5   6   55.46    4.70
   5  -5  -6   50.71    5.57
   5  -5  -6   51.32    4.61
  -5   5  -6   59.41    5.92
  -5  -5   6   55.77    5.51
   5   5  -6   49.48    5.85
   5  -5   6   49.60    5.26
  -5   5   6   53.65    6.50
  -5   5   6   68.09    7.76
   5  -5   6   40.40    5.42
   5   5  -6   53.17    5.30
  -5  -5  -6   49.73    6.34
  -5   5   6   56.19    5.36
  -5   5   6   46.26    5.19
  -5   6  -6   18.24    3.01
  -5  -6   6   19.87    2.31
   5   6   6   17.79    2.27
   5  -6  -6   18.17    2.03
  -5  -6   6   20.63    2.89
  -5  -6   6   15.35    3.19
   5  -6  -6   15.98    3.09
   5  -6  -6   18.06    2.24
  -5   6   6    9.88    3.30
   5  -6   6   11.01    3.45
   5   6  -6   16.22    2.54
   5   6  -6   12.86    3.30
  -5   6   6   18.53    2.66
  -5   6   6   19.33    2.21
   5  -6   6   17.74    2.62
  -5   6   6   16.92    2.71
  -5  -6  -6   19.06    2.78
  -5  -6  -6   17.71    4.64
  -5  -6  -6   24.82    2.50
   5  -6   6   13.93    3.02
   5  -7  -6   16.01    2.16
  -5  -7   6   17.00    3.09
  -5   7  -6   15.17    2.71
  -5  -7   6   21.66    2.33
   5   7   6   14.33    2.12
  -5  -7   6   17.73    2.59
  -5   7   6   19.44    2.52
  -5  -7  -6   15.96    2.38
   5  -7   6    9.99    3.13
   5   7  -6   18.53    2.19
  -5   7   6   14.91    2.56
  -5  -8   6    0.59    1.35
   5  -8  -6   -0.32    1.44
  -5   8  -6   -0.89    1.40
   5  -8   6   -2.33    1.92
  -5   8   6    1.75    1.55
  -5  -8  -6    1.55    0.92
  -5   8   6    1.38    1.47
   5  -9  -6   22.25    2.67
  -6   0  -6   22.90   29.41
  -6   0  -6   37.18   48.92
  -6   0   6    8.26    6.06
  -6   0   6  228.98  130.32
  -6   1  -6  -22.40   53.48
   6  -1  -6    3.20    1.74
  -6  -1   6    3.71    6.94
  -6   1  -6    3.64   12.97
  -6  -1   6    2.03    1.12
   6   1   6    3.19    1.56
  -6   1   6  -40.10   90.32
   6  -1   6    2.33    1.10
  -6   1   6    1.38    1.44
  -6  -1  -6   26.34   43.55
  -6  -1  -6   -0.94    1.48
   6   1  -6    3.16    1.70
  -6   1   6    6.39    5.08
   6   1  -6    2.65    1.58
   6  -2  -6   74.25    5.93
   6   2   6   62.24    6.28
   6   2   6   57.60    5.53
  -6   2  -6   38.62   11.98
  -6  -2   6   73.80   13.07
  -6   2  -6   53.07   45.41
  -6   2   6   69.03    8.29
   6   2  -6   60.35    5.76
  -6   2   6   60.93    6.19
   6   2  -6   59.58    6.22
   6  -2   6   72.56    5.62
  -6  -2  -6   65.19    5.99
   6   2  -6   58.98    6.13
  -6  -2  -6  153.77   59.93
  -6  -3   6   58.00    5.39
   6  -3  -6   71.96    5.71
   6   3   6   61.56    5.58
   6   3   6   62.71    6.45
  -6  -3   6   47.59    5.97
   6   3  -6   57.25    6.46
  -6   3   6   76.91    7.69
  -6   3   6   57.90    5.45
  -6  -3  -6   58.90    6.09
  -6  -3  -6   50.90    5.81
   6  -3   6   59.85    5.37
  -6  -4   6   29.42    4.38
   6   4   6   27.51    4.92
  -6  -4   6   25.68    3.44
  -6  -4   6  -22.59  219.55
   6   4   6   29.07    2.99
   6  -4  -6   30.21    3.26
  -6  -4   6   26.87    3.03
   6   4   6   31.52    3.16
  -6   4  -6   26.34    3.44
  -6  -4   6   30.65    3.19
   6   4  -6   18.09    3.54
   6   4  -6   28.69    3.42
  -6   4   6   32.84    3.86
  -6   4   6   32.01    3.26
  -6  -4  -6   23.91    3.98
  -6   4   6   22.88    3.98
   6   4  -6   26.15    4.07
  -6  -4  -6  207.57  145.70
   6  -4   6   23.61    3.14
   6  -4   6   34.18    3.63
  -6  -4  -6   23.47    3.88
  -6  -4  -6   27.84    3.18
  -6  -5   6   67.88    6.58
  -6   5  -6   64.62    6.84
  -6  -5   6   58.41    6.95
  -6  -5   6   74.73    6.15
   6  -5  -6   66.91    5.89
   6  -5  -6   64.66    6.56
   6   5   6   67.95    6.23
   6   5   6   72.37    6.34
   6  -5   6   65.66    6.45
  -6   5   6   79.40    6.79
  -6   5   6   69.38    6.23
   6   5  -6   71.60    7.12
   6   5  -6   72.22    6.90
  -6  -5  -6   66.39    7.65
  -6   5   6   67.09    6.51
  -6  -5  -6   71.80    6.64
  -6  -6   6   43.65    4.27
   6   6   6   34.19    3.77
  -6  -6   6   33.28    4.25
   6  -6  -6   35.45    3.35
  -6   6  -6   36.66    4.16
   6   6  -6   31.62    3.74
   6   6  -6   29.19    5.51
  -6  -6  -6   33.86    3.96
   6  -6   6   36.57    4.27
  -6   6   6   38.93    5.09
  -6   6   6   33.68    3.85
   6  -6   6   32.85    3.97
  -6   6   6   46.35    4.59
  -6  -6  -6   24.33    5.82
  -6   6   6   33.35    3.75
   6  -7  -6   -0.29    0.80
  -6   7  -6   -0.36    2.02
  -6  -7   6    1.64    1.61
   6  -7  -6    1.83    1.48
  -6  -7   6    0.20    1.52
   6   7   6    0.84    1.23
   6   7  -6    1.37    1.39
  -6   7   6    2.29    1.90
   6  -7   6   -0.52    1.72
   6  -7   6    1.81    1.99
  -6   7   6    3.04    1.82
  -6  -7  -6   -0.15    1.53
   6  -8  -6    6.74    1.12
   6  -8  -6    9.62    1.56
  -6   8  -6    8.66    1.65
   6  -8   6    8.17    1.42
  -6   8   6    5.61    1.30
  -6   8   6    5.40    1.56
   6  -8   6    5.95    1.97
   7   0  -6  802.99   61.07
  -7   0   6  686.18   62.96
   7   0   6  812.07   61.09
   7   0  -6  790.41   61.21
  -7   0   6  700.63   61.00
   7   1   6  114.56   10.29
  -7   1  -6  125.36   53.74
   7   1   6  106.86    9.84
  -7  -1   6  125.26   15.10
   7  -1  -6  139.63   10.27
   7   1  -6  122.61   10.41
   7   1  -6  129.75   10.08
  -7   1   6   96.17   12.27
  -7   1   6  117.66   10.26
  -7  -1  -6  173.14   59.39
   7   1  -6  118.99   10.53
  -7   1   6  427.07   87.42
  -7   2  -6   67.67    6.81
  -7  -2   6   60.29    6.33
   7   2   6   75.10    6.34
   7   2   6   69.56    7.00
  -7  -2  -6   73.41    6.16
  -7  -2  -6  135.44   63.26
  -7   2   6   75.82    6.93
  -7  -2  -6   64.66    6.70
   7   2  -6   74.51    6.56
   7   2  -6   82.79    7.25
   7   2  -6   73.51    7.08
  -7   2   6   70.77    7.91
  -7   2   6   74.79    6.25
   7  -3  -6  175.03   13.21
   7   3   6  165.94   13.05
   7   3   6  151.91   13.09
  -7  -3   6   53.43  133.82
   7   3   6  157.91   14.07
  -7  -3   6  135.88   13.25
  -7   3  -6  157.00   13.37
  -7  -3   6  152.60   14.30
   7   3  -6  169.09   13.32
  -7   3   6  160.24   13.84
   7   3  -6  157.96   13.80
  -7  -3  -6  157.36   13.11
  -7  -3  -6  160.79   13.77
   7  -3   6  170.38   13.05
   7   3  -6  162.87   13.86
  -7  -3  -6  144.18   13.46
  -7   3   6  155.53   13.10
  -7   3   6  152.49   13.04
   7  -4  -6    7.74    2.00
  -7  -4   6    6.56    2.03
   7  -4  -6    9.20    1.17
  -7  -4   6    9.22    3.24
  -7  -4   6    1.34    2.51
   7   4   6    6.82    1.96
   7   4   6    9.87    2.11
   7   4   6    3.11    3.89
  -7  -4  -6    7.32    1.79
  -7   4   6    6.74    1.97
  -7  -4  -6   10.42    3.04
   7   4  -6    6.58    2.47
   7   4  -6   13.23    3.18
  -7  -4  -6    3.92    2.73
   7  -4   6    8.78    1.92
   7   4  -6    4.74    2.96
  -7   4   6    7.71    1.80
  -7   4   6    8.69    3.00
  -7   4   6   15.48    2.76
  -7   5  -6    9.82    2.58
  -7  -5   6 -556.99  585.90
  -7  -5   6    4.57    2.34
   7   5  -6   10.40    2.66
   7   5  -6   10.11    2.32
  -7   5   6   11.61    3.32
   7   5  -6   10.68    3.35
  -7  -5  -6    7.76    4.00
   7   6   6   -0.68    1.44
  -7   6  -6    4.16    2.32
  -7  -6   6    0.94    1.64
   7  -6  -6    0.98    0.92
  -7  -6   6   -1.85    2.04
   7  -6   6   -0.06    1.80
  -7  -6  -6    2.93    1.64
  -7   6   6    2.10    2.05
   7   6  -6    0.47    1.79
   7  -6   6   -0.61    1.48
   7   6  -6    4.94    3.98
  -7   6   6    1.41    1.81
  -7   6   6   -0.02    2.75
  -7   6   6    3.51    1.35
   7   7   6   82.22    7.12
   7  -7  -6   85.08    6.96
  -7  -7   6   76.47    7.67
  -7  -7   6   82.66    7.12
  -7   7   6   76.76    7.19
  -7   7   6   94.62    7.69
   7   7  -6   82.74    7.25
  -7  -7  -6   87.46    7.37
   7  -8  -6    4.16    1.23
  -7  -8   6    4.28    1.10
   7  -8  -6    4.07    0.73
   7  -8   6    2.93    1.12
  -7  -8  -6    1.86    1.17
  -7   8   6    2.27    1.01
   7  -8   6    0.78    1.63
  -7   8   6    4.32    1.12
  -8   0  -6   73.72    7.77
   8   0  -6  106.40    8.35
  -8   0   6  101.86    8.42
   8   0   6   94.55    8.02
  -8   0   6   88.30    7.75
   8   0  -6   96.23    7.72
   8   0   6   79.39    7.48
   8   0  -6   97.14    8.06
  -8   0   6   26.87  122.77
  -8   0  -6   81.71  141.83
  -8   0   6   84.05    7.88
   8  -1  -6  124.57   10.28
  -8  -1   6  173.10   77.84
  -8  -1   6  121.49   10.80
  -8  -1  -6  225.38   62.59
  -8   1   6  189.92   73.64
   8  -1   6  129.13   10.16
   8   1  -6  117.60   10.11
   8   1  -6  116.16   10.50
  -8   1   6  105.92   10.32
   8   2   6   37.85    4.61
  -8  -2   6  112.54   90.12
  -8  -2   6   43.71    4.96
   8   2   6   39.03    3.97
  -8  -2   6   29.30    3.83
  -8   2  -6   42.97    4.10
  -8  -2  -6   34.91    4.14
   8   2  -6   36.80    3.96
   8   2  -6   36.21    4.41
   8   2  -6   37.72    4.49
  -8  -2  -6   37.65    3.54
  -8   2   6   38.44    3.96
  -8   3  -6    4.97    2.19
  -8  -3   6    3.60    3.18
   8   3   6    6.31    3.46
   8   3   6    5.32    1.54
  -8  -3   6    3.34    1.78
  -8  -3   6    3.70    1.41
   8   3   6    2.20    1.89
  -8  -3  -6    9.06    2.76
  -8   3   6    4.02    2.31
   8   3  -6    3.25    2.74
   8   3  -6    6.01    2.63
  -8   3   6    4.77    1.73
   8   3  -6    6.37    2.37
  -8   3   6    1.03    1.51
  -8   3   6    5.78    2.54
   8  -3   6    5.61    1.29
  -8  -3  -6    2.43    1.56
  -8  -4   6  -13.65  166.80
   8   4   6   53.02    5.24
  -8  -4   6   49.95    6.81
  -8   4  -6   48.93    5.57
   8   4   6   53.73    6.81
  -8  -4   6   48.21    5.37
   8   4   6   55.60    5.07
  -8  -4   6   50.20    5.02
   8  -4   6   59.86    4.89
   8   4  -6   57.57    5.66
  -8  -4  -6   53.39    5.00
  -8   4   6   49.27    5.02
   8   4  -6   43.97    5.79
  -8  -4  -6   48.39    5.58
  -8   4   6   48.96    5.18
  -8  -4  -6   52.53  137.76
   8   4  -6   62.01    6.77
  -8   4   6   45.64    5.96
   8   4  -6   55.13    5.44
  -8  -5   6   95.07    9.35
  -8   5  -6  101.29    9.35
  -8  -5   6  104.99    8.87
   8   5   6  107.11    8.96
   8  -5  -6  106.03    8.56
   8   5   6  111.39    8.94
   8  -5   6   99.98    8.87
  -8  -5  -6  107.32    9.01
  -8   5   6  100.44    8.86
  -8   5   6  109.96    9.12
   8   5  -6   98.53    9.12
   8   5  -6   88.72    9.73
  -8   5   6  103.19   10.24
   8   5  -6  116.35    9.17
  -8  -5  -6  199.03  279.54
  -8  -6   6   36.13    3.65
   8   6   6   31.15    3.47
  -8   6  -6   33.43    3.90
   8  -6  -6   33.14    3.05
   8   6   6   31.09    3.63
  -8  -6   6   33.45    3.87
  -8   6   6   39.50    4.34
   8   6  -6   31.69    3.42
  -8   6   6   25.90    3.36
  -8   6   6   28.06    3.27
  -8  -6  -6   33.18    3.60
   8  -6   6   21.54    3.38
  -8  -7   6   -2.29    2.66
  -8   7  -6    2.28    2.57
   8  -7  -6    2.15    1.30
   8   7   6    2.44    1.41
  -8   7   6    1.00    2.16
  -8  -7  -6    0.77    2.20
   8  -7   6   -1.03    1.80
   8   7  -6    2.33    1.31
  -8   8  -6    1.44    0.87
  -8  -8   6   -0.51    1.01
  -8   8   6    0.07    0.79
  -8   8   6   -1.55    1.15
  -8  -8  -6   -1.44    0.65
  -9   0   6    9.61    1.92
  -9   0   6    7.17    2.77
   9   0  -6    4.35    2.01
  -9   0  -6   10.06    2.07
  -9   0   6    4.95    1.35
   9   0   6    8.51    1.95
   9   0   6    3.92    1.47
   9   0  -6    6.44    2.15
  -9   0   6   56.18  104.34
  -9   0  -6   76.91  107.03
   9   0  -6    7.94    2.40
  -9  -1   6    2.22    2.78
   9   1   6    4.47    1.73
   9   1   6    4.49    2.33
  -9  -1   6    1.83    1.35
   9  -1  -6    3.94    1.89
  -9  -1   6   33.54   83.51
  -9   1  -6    5.72    1.93
  -9  -1   6    2.60    1.84
   9  -1  -6    2.45    1.86
  -9   1  -6    3.29    1.70
  -9  -1  -6    6.10    1.08
  -9  -1  -6    6.41    2.58
  -9   1   6    3.98    2.50
   9   1  -6    5.55    2.20
   9   1  -6    3.61    2.48
  -9  -1  -6    4.97    2.19
  -9   1   6    5.19    1.78
  -9  -1  -6    2.97   73.56
  -9   1   6    1.78    2.10
   9   1  -6    1.35    1.90
   9  -1   6    6.22    1.59
   9   2   6  233.57   19.93
   9   2   6  237.93   19.95
  -9  -2   6  401.98  112.15
  -9  -2   6  259.94   20.23
   9   2   6  234.02   20.77
  -9   2  -6  235.46   20.18
  -9  -2   6  244.02   20.85
   9   2  -6  248.14   20.09
  -9  -2  -6  259.27   19.90
  -9   2   6  235.38   20.55
  -9  -2  -6  367.31   87.19
   9   2  -6  244.49   20.54
  -9   2   6  256.79   20.00
  -9  -2  -6  235.58   20.28
   9   2  -6  256.57   20.75
  -9  -3   6 -136.53  131.39
  -9   3  -6   17.39    3.04
   9   3   6   12.11    3.46
  -9  -3   6   12.20    2.34
   9   3  -6   14.84    2.85
  -9   3   6   15.78    2.37
  -9  -3  -6  111.37   93.87
   9   3  -6   14.84    3.36
  -9  -3  -6   17.00    2.09
   9   3  -6   11.56    2.86
   9  -3   6   19.95    2.11
  -9   3   6   19.41    2.44
  -9   3   6   13.12    3.18
  -9   3   6   19.33    3.23
  -9  -3  -6   16.53    3.36
  -9  -4   6   22.87    4.10
  -9  -4   6   19.66    2.86
   9   4   6   29.56    5.41
  -9   4  -6   22.31    3.17
   9   4   6   21.98    2.85
   9   4   6   19.41    2.60
   9   4  -6   19.41    3.99
  -9  -4  -6   23.60    4.11
  -9  -4  -6   21.33    2.55
   9   4  -6   14.33    3.21
   9   4  -6   23.93    2.92
  -9   4   6   29.81    3.55
   9   4  -6   21.26    3.14
  -9   4   6   17.00    2.67
  -9  -4  -6  242.45  141.37
  -9   4   6   21.51    2.65
  -9   4   6   16.42    3.59
  -9  -5   6 -214.96  330.68
  -9  -5  -6   13.17    3.51
  -9  -5  -6  132.78  225.02
   9  -5   6   25.32    2.35
   9   6   6   50.88    4.57
  -9  -6   6   40.55    5.01
   9  -6  -6   50.22    4.13
   9   6   6   47.82    4.55
  -9   6  -6   40.00    4.80
  -9  -6  -6   49.41    4.63
  -9   6   6   60.59    5.50
  -9   6   6   48.06    4.51
   9   6  -6   49.28    4.52
  -9   6   6   39.46    4.37
  -9   7  -6  126.52    9.56
   9  -7  -6  104.16    8.97
   9   7   6  113.48    9.15
  -9   7   6   99.12    9.32
  -9   7   6  111.27    9.19
  -9  -7  -6  121.14    9.21
   9   7  -6  108.79    9.14
  -9   8  -6    1.78    0.89
  -9  -8   6   -0.41    0.74
  -9  -8  -6    1.67    0.99
  -9   8   6    0.35    0.93
 -10   0  -6  162.70   14.58
  10   0  -6  189.27   14.68
  10   0  -6  175.93   14.44
  10   0   6  157.47   14.25
  10   0   6  158.22   14.82
 -10   0   6  191.71   15.25
 -10   0   6  185.05   14.52
  10   0  -6  189.19   15.09
 -10   0  -6  166.66   14.58
  10  -1  -6    7.94    1.86
  10   1   6    7.31    1.77
  10   1   6    5.23    2.78
 -10  -1   6   11.25    3.28
 -10  -1   6    7.01    1.53
 -10  -1   6    8.63    2.59
 -10   1  -6   12.09    2.23
 -10   1  -6    5.63    2.39
  10  -1  -6    6.56    2.01
 -10   1   6   11.08    3.05
 -10  -1  -6    7.83    2.56
  10   1  -6    5.11    2.34
  10   1  -6    5.93    2.76
 -10   1   6   12.55    2.19
 -10  -1  -6    4.46    2.65
 -10  -1  -6   10.06    1.29
  10   1  -6    7.94    2.40
  10   1  -6   10.80    2.20
  10  -1   6   10.10    2.15
  10   2   6   12.63    2.28
 -10  -2   6   10.45    1.90
  10   2   6   12.88    3.13
 -10   2  -6   10.80    2.22
  10   2   6   14.36    2.04
 -10  -2   6   21.43  102.32
 -10  -2   6    8.17    3.58
 -10  -2   6   21.96    3.22
 -10   2   6   17.45    2.71
  10   2  -6   11.26    2.58
 -10  -2  -6   14.90    1.73
 -10  -2  -6   12.17    3.10
 -10   2   6   12.72    3.13
  10  -2   6   14.92    2.10
  10   2  -6   12.54    3.06
 -10   2   6   15.62    3.22
 -10  -2  -6  -26.62   80.79
  10   2  -6   15.32    3.00
 -10   3  -6    6.78    2.28
 -10  -3   6    4.91    3.33
 -10  -3   6    6.72    2.00
  10   3   6    7.52    2.12
  10   3   6    3.26    3.07
 -10  -3   6  -22.31  131.60
  10   3   6    5.83    1.60
 -10  -3   6    4.64    2.12
 -10  -3  -6  -42.38   93.80
 -10  -3  -6    7.47    3.04
  10   3  -6    3.81    2.26
 -10  -3  -6    6.34    1.62
  10   3  -6    4.94    3.38
 -10   3   6    7.09    1.93
 -10   3   6    7.33    1.65
 -10   3   6    8.64    2.81
  10   3  -6    5.42    1.98
  10   4   6   56.85    5.11
 -10  -4   6   45.64    6.60
 -10   4  -6   57.80    5.65
 -10  -4   6   50.13    5.29
  10   4   6   47.93    6.93
  10   4   6   54.98    5.08
 -10  -4  -6   55.83    4.99
 -10   4   6   51.41    6.34
  10   4  -6   53.35    5.31
 -10  -4  -6   47.24    5.70
 -10   4   6   57.56    5.20
  10   4  -6   58.47    5.69
 -10   4   6   51.66    5.16
  10   4  -6   64.61    7.33
  10   5   6   -1.43    1.45
 -10   5  -6    0.75    2.13
 -10  -5   6 -127.34  551.27
 -10  -5   6   -1.56    1.64
 -10  -5  -6 -191.23  368.23
  10   5  -6   -1.37    1.65
 -10   5   6    0.91    1.47
 -10  -5  -6   -0.76    1.26
 -10   5   6    0.00    2.31
  10   5  -6    0.18    2.72
 -10   5   6   -1.86    1.59
  10   6   6    2.71    1.33
 -10   6  -6    1.81    1.41
 -10  -6   6   -0.02    1.57
  10   6   6    4.23    1.43
 -10   6   6    3.32    1.40
 -10  -6  -6    3.00    1.32
 -10   6   6    0.67    1.59
 -10   6   6    4.60    2.13
  10   6  -6   -0.17    1.44
 -10   7  -6   11.44    1.87
 -10  -7   6   11.08    1.42
  10   7   6   10.38    1.34
 -10   7   6    7.56    1.48
 -10  -7  -6   10.23    1.25
 -10   7   6   10.40    1.59
  10   7  -6    8.78    1.40
 -11   0   6   45.06    6.05
 -11   0  -6   44.71    4.62
  11   0  -6   43.19    4.51
  11   0  -6   49.97    5.33
 -11   0   6   44.43    4.49
  11   0   6   38.21    4.18
  11   0   6   43.60    4.87
  11   0  -6   45.40    4.58
  11   1   6  190.23   16.25
 -11  -1   6  210.06   17.25
 -11   1  -6  205.40   16.58
 -11   1  -6  176.63   16.39
  11  -1  -6  202.20   16.28
 -11  -1   6  172.49   16.12
 -11  -1   6  218.70   16.54
 -11   1   6  224.17   17.11
 -11   1   6  202.72   16.42
  11   1  -6  210.75   16.76
 -11  -1  -6  190.91   16.62
  11   1  -6  192.80   16.33
  11   2   6  166.14   15.45
  11   2   6  175.92   14.42
  11   2   6  186.89   14.32
 -11  -2   6  199.28   14.69
 -11  -2   6  198.93  122.92
 -11   2  -6  170.17   14.63
 -11  -2   6  169.27   15.37
 -11   2  -6  156.43   14.40
 -11  -2   6  153.75   14.34
 -11   2   6  187.61   14.50
  11   2  -6  188.72   15.11
 -11  -2  -6  172.62   14.89
  11   2  -6  175.86   14.57
  11  -2   6  163.84   14.51
  11   2  -6  186.52   15.59
 -11  -3   6  113.57  215.65
 -11  -3  -6  123.81  159.74
  11   4   6    0.19    1.87
  11   4   6   -0.29    1.38
  11   4   6    8.80    8.11
 -11  -4   6   -0.62    1.44
 -11   4  -6    1.49    2.01
 -11  -4   6    0.49    2.85
 -11  -4   6 -244.30  214.87
  11   4  -6    1.20    1.78
  11   4  -6    1.85    1.72
  11   4  -6    0.73    3.13
 -11  -4  -6    0.20    2.71
 -11  -4  -6    0.64    1.40
 -11  -4  -6  -84.17  138.43
 -11   4   6    1.41    2.47
 -11   4   6   -0.17    1.68
 -11   4   6    0.77    1.48
 -11   5  -6   14.21    2.52
 -11  -5   6    6.90    1.86
  11   5   6   15.51    1.89
  11   5   6   12.68    1.66
  11   5  -6   10.94    1.74
 -11   5   6   11.68    2.72
 -11   5   6   15.79    2.07
  11   5  -6   13.31    2.06
 -11   5   6   11.32    1.91
 -11  -5  -6   14.12    1.79
  11   6   6    1.99    1.17
 -11   6  -6    0.30    1.21
 -11  -6   6    2.44    1.00
 -11  -6  -6    1.43    1.07
 -11   6   6    3.40    1.40
 -11   6   6    3.97    1.40
  11   6  -6    0.76    1.33
 -11   7  -6   77.79    6.21
 -11  -7   6   68.54    6.00
  11   7   6   69.26    5.96
 -11  -7  -6   82.59    6.01
  11   7  -6   73.18    6.00
 -11   7   6   62.26    6.15
 -11   7   6   76.03    6.03
  12   0   6   47.86    4.65
  12   0   6   45.13    5.54
 -12   0   6   52.63    5.11
 -12   0  -6   46.94    5.13
  12   0  -6   49.26    4.82
 -12   0   6   48.53    6.19
 -12  -1   6    0.59    3.02
 -12  -1   6    1.96    2.00
  12   1   6    1.77    2.11
  12  -1  -6   -0.99    1.55
  12   1   6    2.44    1.59
 -12   1  -6    4.89    2.06
 -12   1   6    1.57    1.93
 -12  -1  -6    2.55    2.43
 -12   1   6    0.89    2.83
  12   1  -6    7.36    1.99
  12   1  -6    2.68    2.21
  12  -1   6    2.38    1.71
 -12  -1  -6    3.27    1.98
  12   1  -6    4.61    1.86
  12   2   6   78.10    6.52
 -12   2  -6   67.00    6.83
  12   2   6   79.55    6.41
 -12  -2   6   85.87    7.23
 -12   2  -6   69.71    6.80
  12   2   6   67.66    8.17
 -12  -2   6   70.78    6.37
 -12  -2   6   59.84    7.77
 -12   2   6   79.05    6.53
  12   2  -6   71.81    7.31
 -12  -2  -6   70.64    6.86
  12   2  -6   63.43    6.47
 -12   2   6   88.16    7.29
 -12  -2  -6  279.88  106.94
  12   2  -6   73.63    6.65
  12   2  -6   76.29    7.85
 -12  -3   6   58.58    6.06
 -12  -3   6   56.05    7.41
 -12   3  -6   71.33    6.43
  12   3   6   73.10    6.03
  12   3   6   55.65    7.60
  12   3   6   60.96    6.27
 -12  -3   6   74.62    6.39
 -12  -3  -6   75.54    5.88
 -12  -3  -6   66.19    7.01
 -12  -3  -6  -55.07  143.21
 -12   3   6   73.40    6.30
  12   3  -6   63.58    7.18
  12   3  -6   79.61    8.07
  12   3  -6   60.34    6.48
  12   3  -6   61.47    6.32
 -12   3   6   79.16    6.74
  12   4   6   48.84    4.37
 -12  -4   6   44.36    4.37
 -12   4  -6   44.34    4.92
 -12  -4   6  407.30  215.64
 -12  -4   6   39.65    5.73
  12   4  -6   44.00    4.55
 -12   4   6   43.20    4.57
 -12   4   6   45.63    4.31
  12   4  -6   48.97    4.73
 -12   4   6   47.65    5.66
 -12  -4  -6   44.17    5.02
 -12  -4  -6   51.43    4.17
 -12  -4  -6  234.07  253.04
  12   5   6   60.77    5.83
 -12  -5   6   62.66    5.80
  12   5   6   66.31    5.75
  12   5  -6   61.45    5.86
 -12   5   6   60.56    5.79
 -12  -5  -6   73.19    5.64
 -12   5   6   68.08    6.14
 -12   5   6   69.40    5.78
 -12   6  -6    7.29    1.60
 -12  -6   6    5.94    1.27
  12   6   6    8.73    1.25
  12   6  -6    9.08    1.19
 -12  -6  -6    8.00    1.11
 -12   6   6    6.33    1.27
 -12   6   6    7.24    1.43
  13   0  -6   68.86    6.08
  13   0   6   65.60    6.04
 -13   1  -6  149.06   13.15
  13   1   6  159.96   12.95
  13  -1  -6  157.19   12.98
  13   1   6  143.06   14.27
  13  -1   6  158.89   13.50
 -13   1   6  143.98   14.23
  13  -1   6  168.20   12.89
  13   1  -6  176.08   14.20
 -13  -1  -6  156.46   13.63
  13   1  -6  154.42   13.09
 -13  -2   6   35.65    3.64
  13   2   6   34.35    3.25
 -13   2  -6   36.67    3.71
 -13  -2   6   28.27    3.98
 -13  -2   6   33.39    3.19
  13   2   6   37.17    3.53
 -13   2  -6   28.81    3.58
 -13   2   6   29.94    3.48
 -13   2   6   30.78    4.28
  13   2  -6   31.71    3.60
 -13  -2  -6   33.87    3.69
  13   2  -6   28.71    3.37
 -13  -3   6    7.91    2.37
 -13  -3   6    5.11    1.24
  13   3   6    4.96    1.37
 -13   3  -6    5.28    1.89
  13   3   6    5.90    1.81
 -13  -3   6    7.78    2.97
 -13   3   6    5.47    2.71
 -13  -3  -6    8.17    1.07
 -13   3   6    6.50    1.86
 -13  -3  -6    4.34    2.55
  13   3  -6    6.45    1.62
 -13  -4   6   -0.26    2.32
  13   4   6    2.87    0.93
 -13  -4   6    0.35    2.03
  13   4   6    4.17    1.39
 -13  -4  -6    4.78    1.61
 -13   4   6    5.29    2.45
 -13   4   6    3.15    1.18
  13   4  -6    2.16    1.61
  13   4  -6    1.50    1.40
 -13  -4  -6    4.08    1.50
 -13   5  -6    2.58    1.45
  13   5   6   -0.35    1.14
 -13  -5   6    0.96    0.85
  13   5   6   -0.41    1.10
  13   5   6    0.54    1.01
 -13  -5  -6    0.18    0.63
 -13   5   6   -0.05    1.28
  13   5  -6    0.19    1.57
 -13   5   6    0.24    0.78
  13   5  -6   -0.10    0.83
 -13   6  -6    5.47    1.06
  13   6   6    3.88    0.84
 -13  -6   6    4.58    0.75
  13   6  -6    4.80    0.96
 -13   6   6    2.64    1.22
 -14   0   6   16.53    3.39
 -14   0   6   18.06    2.58
  14   0  -6   13.35    2.17
 -14   0  -6   16.16    2.69
  14   0   6   16.92    1.92
 -14  -1   6    2.00    1.89
 -14   1  -6    1.62    1.90
  14  -1  -6    2.60    1.38
 -14  -1   6    0.82    2.75
  14   1   6    1.06    1.44
  14   1  -6    2.24    1.73
 -14   1   6    3.88    2.75
  14  -1   6    2.47    1.20
 -14   1   6   -3.00    1.77
 -14  -1  -6    1.88    1.60
 -14  -2   6   -0.14    1.76
 -14  -2   6    2.02    1.88
 -14   2  -6    3.73    1.62
  14   2   6    2.23    1.33
 -14   2   6   -0.93    1.75
 -14   2   6   -0.91    1.76
 -14  -2  -6   -1.80    2.23
  14   2  -6    0.19    1.53
  14   3   6    3.19    1.07
 -14  -3   6    1.26    1.48
 -14  -3   6    2.29    2.46
 -14   3  -6    4.76    1.32
  14   3   6    4.21    1.37
 -14   3   6    0.83    1.59
 -14  -3  -6    1.79    1.56
 -14   3   6    3.77    1.79
  14   3  -6    3.32    1.23
  14   3  -6    3.32    1.60
  14   4   6  106.53    8.16
  14   4   6   85.91    7.46
 -14   4  -6  100.27    8.55
 -14   4   6   86.67    7.60
 -14   4   6   84.87    8.12
  14   4  -6   89.89    7.56
 -14   5  -6   -1.12    1.18
  14   5   6   -0.10    0.76
  14   5   6   -0.13    0.88
  14   5  -6    0.03    1.10
 -14   5   6    0.14    0.98
 -15   0   6   39.72    4.87
 -15   0  -6   46.63    4.76
  15   0   6   47.48    4.25
  15   0  -6   43.32    4.18
 -15   0   6   54.84    4.73
  15  -1  -6   19.45    2.40
 -15   1  -6   16.99    2.68
  15   1   6   18.46    2.03
 -15  -1   6   13.02    3.08
 -15  -1   6   22.60    2.49
 -15   1   6   18.92    2.22
 -15  -1  -6   17.65    2.62
 -15   1   6   14.97    3.12
  15  -1   6   21.66    2.42
  15   1  -6   17.44    2.34
  15   2   6   11.71    1.62
 -15  -2   6   10.72    1.93
 -15   2  -6   11.16    1.72
 -15   2   6    6.69    2.18
  15   2  -6   15.00    1.87
  15   3   6   33.20    3.44
 -15  -3   6   31.09    4.37
  15   3   6   38.74    3.24
 -15  -3  -6   38.06    4.03
  15   3  -6   43.44    3.99
 -15   3   6   35.05    4.40
 -15   3   6   36.66    3.41
  15   4   6    6.31    1.46
  15   4   6    7.78    0.96
  15   4   6    7.47    1.24
  15   4  -6    6.15    1.04
 -15   4   6    7.70    1.27
 -16   0   6   13.95    2.21
 -16   0   6   16.24    1.86
  16   0  -6   12.29    1.77
 -16   0  -6   13.89    1.77
  16   0   6   15.82    1.61
 -16   1  -6   -1.23    1.23
 -16  -1   6    0.72    1.43
  16   1   6   -0.84    1.03
 -16  -1   6   -1.26    1.37
 -16  -1  -6   -0.48    1.46
 -16   1   6    0.51    1.02
  16   1  -6    0.75    1.03
 -16   1   6    1.06    1.44
 -16  -2   6    0.78    1.90
 -16  -2   6    6.84    1.16
  16   2   6    5.01    1.21
 -16   2   6    4.42    1.50
 -16   2   6    4.34    1.43
 -16  -2  -6    3.20    1.53
  16   2  -6    4.77    1.21
  16   3   6   26.54    2.51
  16   3   6   25.77    2.41
 -16   3   6   21.10    3.05
  16   3  -6   26.51    2.69
 -16   3   6   23.70    2.39
 -17   0  -6   25.47    2.20
 -17   0   6   25.38    2.29
 -17   0   6   17.99    2.57
 -17  -1   6    1.78    1.11
 -17   1   6    3.63    0.87
 -17   1   6    2.25    1.46
 -17  -1  -6    5.95    0.89
 -17   2   6   25.19    2.34
 -17   2   6   20.38    2.83
   0   0   7    0.12    1.38
   0   0   7    1.01    6.65
   0   0  -7    0.04    1.44
   0   0  -7  -50.27   76.74
   0  -1   7   -3.67    9.38
   0   1  -7    1.29    1.13
   0   1   7    3.48    5.55
   0   1  -7  -46.83   71.92
   0  -1  -7   -3.76   85.15
   0  -1  -7   -0.18    1.26
   0  -1   7    0.19    1.21
   0   1   7    0.60    1.34
   0   2   7   -1.50    1.60
   0   2   7   -1.76    6.12
   0  -2   7    2.04    1.48
   0  -2  -7    1.80    1.76
   0  -2  -7   88.87  124.22
   0   2  -7    0.26    1.09
   0   2  -7  -71.91   74.94
   0  -3  -7  134.09  218.86
   0  -4   7  597.68   48.72
   0   4   7  622.12   52.73
   0   4  -7  592.15   48.82
   0   4   7  612.67   49.19
   0  -4  -7  620.05   49.18
   0   4  -7  759.99  162.47
   0  -4  -7  638.77   48.77
   0   4   7  566.47   48.66
   0  -4  -7  613.46   48.52
   0  -5   7    2.23    2.27
   0  -5  -7   -1.07    1.05
   0   5   7   -1.64    1.52
   0  -5   7    0.47    1.86
   0  -5  -7   -1.63    2.28
   0  -5  -7   -1.03    1.50
   0  -5   7    0.83    2.43
   0  -5   7   -3.01    2.41
   0   5   7    0.11    2.11
   0  -6   7 1291.14  105.25
   0   6   7 1393.27  110.67
   0  -6   7 1329.30  105.03
   0   6   7 1287.16  104.90
   0  -6   7 1176.78  105.25
   0  -6  -7 1320.70  105.76
   0  -6  -7 1416.18  104.80
   0  -7   7    0.41    1.95
   0  -7  -7    0.23    1.86
   0   7   7    1.86    1.62
   0   7   7   20.25   17.61
   0   7  -7   69.50   32.46
   0  -7   7   -0.68    2.45
   0  -7  -7    6.94    3.42
   0  -8  -7   43.53    3.95
   0  -8  -7   37.22    3.42
   0  -8   7   35.78    3.72
   0  -8   7   34.91    4.11
   0  -9  -7    1.07    1.19
   0   9   7    0.03    0.67
   0  -9   7   -0.09    0.74
   1   0  -7   39.62   91.26
  -1   0  -7   24.06   65.93
  -1   1  -7  163.13   14.34
   1  -1  -7  185.35   14.51
  -1  -1   7  184.65   14.38
   1  -1  -7  442.99  113.37
   1   1   7  167.09   17.85
  -1  -1   7  183.90   20.04
   1   1   7  166.66   14.54
  -1   1  -7  191.81   70.15
  -1   1   7  196.11   17.51
  -1  -1  -7  352.09   96.95
  -1  -1  -7  171.08   14.42
   1  -1   7  182.08   14.39
   1   1  -7  167.07   14.38
  -1   2  -7  323.23   25.19
   1   2   7  310.61   25.47
  -1  -2   7  320.81   33.61
   1   2   7  318.83   28.14
  -1   2  -7  304.53   82.54
   1  -2  -7  350.43   25.37
  -1  -2   7  278.44   25.27
  -1   2   7  326.59   27.78
   1  -2   7  285.23   25.23
  -1  -2  -7  612.51  101.36
   1   2  -7  274.12   97.87
  -1   2   7  345.07   25.50
  -1   2   7  280.68   25.32
  -1  -2  -7  315.82   25.35
  -1  -3   7  111.95   10.56
   1  -3  -7  128.93   10.63
  -1   3  -7  126.57   10.19
   1   3   7  113.93   10.63
   1   3   7  123.71   16.36
  -1   3  -7  117.88   84.49
  -1  -3   7  116.40   10.17
   1   3   7  128.23   10.51
   1  -3  -7  119.64    9.87
  -1  -3  -7  128.30   10.56
   1  -3   7  123.70   10.17
   1   3  -7  104.03  119.13
  -1   3   7  131.68   10.78
  -1  -3  -7  103.39  165.25
   1  -3   7  114.25   10.47
  -1   3   7  128.64   14.39
   1   3  -7  122.24   10.32
  -1  -3  -7  122.17    9.89
  -1  -4   7  736.71   67.42
  -1  -4   7  761.09   67.28
   1   4   7  869.79   67.58
   1   4   7  873.31   71.61
  -1  -4   7  833.43   67.14
  -1  -4   7  771.09   67.30
   1  -4  -7  826.63   66.96
  -1   4  -7  834.48  139.89
   1  -4  -7  915.27   67.63
  -1  -4  -7  849.95   66.96
  -1  -4  -7  880.65   67.63
  -1   4   7  866.08   67.70
   1  -4   7  852.14   67.17
  -1   4   7  945.40   70.83
  -1  -4  -7  892.59   67.11
  -1   4   7  787.24   67.11
   1   4  -7 1055.16  171.62
   1   4  -7  819.62   67.34
   1   5   7   77.39    7.26
   1  -5  -7   77.67    6.63
  -1   5  -7   51.39   18.61
   1  -5  -7   77.53    6.28
  -1  -5   7   78.09    6.72
  -1  -5   7   64.84    7.37
   1   5   7   72.99    6.53
  -1   5  -7   62.84    6.64
  -1  -5   7   76.34    7.30
  -1  -5   7   73.51    7.26
   1   5   7   75.47    6.38
   1  -5  -7   75.74    7.88
   1   5  -7   70.45    6.64
  -1  -5  -7   76.04    6.19
   1  -5   7   72.31    6.63
  -1   5   7   71.30    6.63
   1  -5   7   68.57    7.37
   1  -5   7   63.23    7.20
  -1   5   7   70.02    7.48
  -1  -5  -7   76.61    7.64
  -1   5   7   86.04   14.17
  -1  -5  -7   81.57    6.50
   1  -5   7   69.11    7.65
   1   6   7   71.18   19.75
   1   6   7   79.88    7.07
   1  -6  -7   86.83    6.78
   1  -6  -7   75.45    8.15
  -1   6  -7   74.91    7.29
  -1  -6   7   84.90    8.34
  -1   6  -7   41.53   21.19
  -1  -6   7   76.97    7.16
   1  -6  -7   87.82    7.07
  -1  -6   7   81.80    7.75
  -1  -6   7   61.27    8.02
   1  -6   7   69.87    7.72
  -1   6   7   45.78   14.73
  -1  -6  -7   74.56    8.34
   1  -6   7   79.44    8.08
   1  -6   7   61.70    7.74
  -1  -6  -7   94.89    7.22
  -1  -6  -7   88.38    6.75
   1   6  -7   78.13   24.50
   1  -6   7   78.89    7.17
  -1   6   7   62.48    8.25
  -1   6   7   79.12    7.38
  -1  -7   7   35.81    4.30
   1   7   7   -0.09   20.21
   1  -7  -7   39.04    3.62
   1   7   7   40.00    3.94
  -1   7  -7   47.09   22.13
  -1  -7   7   36.55    3.94
  -1  -7   7   36.27    4.54
   1  -7  -7   46.56    4.21
  -1  -7  -7   42.79    3.57
   1  -7   7   32.06    3.89
  -1   7   7   37.69   17.01
   1  -7   7   35.70    4.67
   1  -7   7   34.16    4.44
   1   7  -7   69.92   28.15
  -1   7   7   34.98    3.88
  -1  -7  -7   45.92    4.34
   1  -8  -7   10.82    1.74
  -1  -8   7    5.19    1.59
  -1  -8   7    8.32    1.34
   1  -8  -7    5.32    1.14
  -1  -8   7    6.98    2.48
  -1   8   7    4.13    1.50
  -1  -8  -7    7.94    2.20
   1  -8   7    5.19    1.93
  -1  -8  -7    7.28    1.24
   1  -8   7    5.76    2.08
   1  -8   7    5.66    1.54
   1   9   7   18.67    2.29
   1  -9  -7   25.06    2.55
   1  -9   7   22.01    2.20
  -1   9   7   20.75    2.41
   2   0  -7 -161.47  131.43
  -2   0   7    2.96    5.99
   2   0  -7   -0.78    1.50
  -2   0  -7   11.16   58.05
  -2   0  -7   -0.01    1.34
   2   0   7   -0.84    1.07
  -2  -1   7  393.29   27.78
   2   1   7  333.93   30.90
   2   1   7  321.88   27.87
  -2  -1   7  346.78   31.98
  -2   1  -7  348.55   82.87
  -2   1  -7  321.57   27.68
   2   1  -7  382.43  115.12
  -2   1   7  407.41   30.13
  -2  -1  -7  555.92   81.61
  -2  -1  -7  327.58   27.78
  -2   1   7  316.66   27.76
  -2   2  -7   -0.47    0.94
   2   2   7   -4.15    7.97
  -2  -2   7    2.96    1.58
   2   2   7    0.09    1.66
  -2  -2   7    0.01   12.21
  -2   2  -7  -24.89   70.62
   2  -2  -7    2.12    1.67
   2  -2   7    1.87    1.35
  -2  -2  -7    1.98    1.55
  -2   2   7    1.44    1.85
  -2  -2  -7   -0.52   85.88
   2   2  -7   89.75  111.27
   2   2  -7    1.98    1.73
  -2   2   7   -2.33    5.64
   2  -3  -7    0.95    0.72
  -2  -3   7   -1.17    1.02
   2   3   7   -1.24    9.86
   2  -3  -7   -0.19    1.51
  -2   3  -7  161.20   83.45
   2   3   7    0.51    1.77
  -2  -3   7  -22.40   19.70
   2   3   7   -2.03    1.32
   2   3   7   -0.79    1.54
  -2   3  -7    0.12    0.87
  -2  -3   7   -0.22    2.27
  -2   3   7    1.12    1.74
   2   3  -7    2.65    1.92
  -2   3   7   -2.95    5.45
  -2  -3  -7    0.04    0.73
  -2  -3  -7 -210.44  112.36
   2  -3   7   -1.02    1.48
  -2  -3  -7   -0.84    1.75
   2  -4  -7    9.10    2.46
   2   4   7    8.33    2.23
   2  -4  -7    7.56    1.25
  -2  -4   7    5.58    2.93
  -2  -4   7    9.10    2.27
   2   4   7    9.56    1.55
   2   4   7   22.38   10.36
  -2  -4  -7   10.26    1.35
  -2   4   7    6.99    1.85
  -2  -4  -7    9.47    1.81
  -2  -4  -7    8.22    2.74
   2  -4   7    8.06    1.93
  -2   4   7    8.45    8.41
   2   4  -7    9.14    2.08
  -2   4   7    8.95    2.47
  -2  -5   7  107.84    9.20
  -2  -5   7   99.14    9.39
  -2   5  -7   88.32   20.01
  -2  -5   7   91.70    9.88
   2  -5  -7  113.72    9.97
   2   5   7  108.52    9.10
   2   5   7  120.14    9.19
   2  -5  -7  111.73    8.90
  -2   5  -7  100.93    9.48
   2  -5  -7  109.19    9.17
  -2  -5   7  112.84    9.73
  -2  -5  -7  108.31    9.21
  -2  -5  -7  118.73    8.87
  -2   5   7  110.79   10.49
   2   5  -7  103.97    9.54
   2  -5   7  108.43    9.95
  -2  -5  -7  112.35   10.22
   2  -5   7   91.14    9.85
   2   5  -7  112.57    9.38
   2  -5   7   83.83    9.93
  -2   5   7  105.43    9.24
   2  -5   7  108.61    9.40
   2   6   7   71.45    6.49
   2  -6  -7   74.24    6.04
  -2  -6   7   69.61    6.35
   2  -6  -7   77.18    6.47
  -2  -6   7   68.61    7.12
   2   6   7   72.93    6.06
  -2   6  -7   63.27   20.33
  -2   6  -7   57.51    6.48
  -2  -6   7   55.22    6.89
  -2  -6   7   62.28    7.49
   2  -6  -7   76.32    7.49
  -2  -6   7   71.01    6.93
   2   6   7   15.18   21.47
  -2  -6  -7   71.33    7.75
  -2  -6  -7   74.12    5.88
  -2   6   7   66.11    7.47
   2  -6   7   54.90    6.91
   2  -6   7   70.07    7.51
  -2   6   7   68.18    6.43
   2  -6   7   74.70    6.54
  -2   6   7   37.15   13.77
  -2  -6  -7   82.55    6.46
   2   6  -7   73.44    6.33
  -2  -6  -7   63.37    6.28
   2  -6   7   63.88    7.01
   2   6  -7   76.60   27.75
   2  -7  -7    6.81    2.00
  -2  -7   7    2.44    1.36
  -2  -7   7    5.65    2.11
  -2   7  -7    4.01    1.93
  -2  -7   7   -0.59    2.28
   2  -7  -7    3.66    1.13
   2   7   7   -1.45   24.66
   2   7  -7  -20.08   34.40
  -2  -7  -7    3.89    1.16
   2  -7   7    3.50    2.74
  -2  -7  -7    5.30    1.87
  -2   7   7    4.02    1.88
   2  -7   7    4.49    1.82
   2  -7   7    2.36    2.77
   2  -8  -7   50.05    4.10
   2  -8  -7   50.66    4.59
  -2  -8   7   48.45    5.31
   2  -8   7   45.92    4.49
  -2   8   7   45.83    4.47
   2  -8   7   35.53    4.53
   2   9   7    0.19    0.65
   2  -9  -7   -0.21    1.08
   2  -9   7   -0.93    1.02
  -2   9   7    0.51    0.70
   3   0   7   -0.48    1.06
  -3   0  -7  -38.77   59.80
   3   0  -7   -0.60    1.54
  -3   0   7    0.37    1.07
  -3   0   7   -2.96    5.34
  -3   0  -7   -1.77    1.30
   3   1   7    4.08    1.59
   3  -1  -7    5.78    1.45
  -3  -1   7    3.43    1.41
  -3  -1   7   -5.05    7.71
  -3   1  -7    1.22    1.06
  -3   1  -7   72.65   63.21
  -3  -1  -7   84.57   62.29
   3   1  -7    2.53    1.46
   3  -1   7    2.82    1.32
  -3   1   7    3.71    5.50
   3   1  -7 -225.79  134.06
  -3  -1  -7    3.40    1.41
   3   2   7   38.00   11.66
  -3  -2   7   41.07   13.10
   3   2   7   43.77    4.26
   3   2   7   47.21    5.02
  -3  -2   7   39.66    4.58
   3  -2  -7   54.82    4.75
   3   2  -7   48.02    4.66
   3  -2   7   43.27    4.37
   3   2  -7  -51.93  136.27
   3   2  -7   45.89    4.72
   3   2  -7   46.76    4.53
  -3  -2  -7   44.04    4.92
  -3   2   7   45.21    4.72
  -3   2   7    3.12  193.83
   3  -3  -7  207.65   14.99
   3  -3  -7  164.44   14.38
   3   3   7  191.76   14.89
  -3  -3   7  161.18   14.56
   3   3   7  173.60   21.40
   3   3   7  173.81   15.23
  -3  -3   7  240.38   27.33
  -3  -3   7  166.16   14.95
   3   3   7  182.02   14.63
  -3   3  -7  217.30   85.15
   3   3  -7  170.25   14.92
  -3   3   7  212.31   18.24
   3  -3   7  158.28   14.79
  -3  -3  -7  187.15   14.38
  -3  -3  -7  176.84   15.06
   3   3  -7  180.17   15.13
  -3  -3  -7  282.21  109.48
   3   3  -7  183.61   14.68
  -3   3   7  189.81   15.33
   3   4   7  141.14   11.42
   3   4   7  148.64   11.62
  -3   4  -7  128.29   11.96
  -3  -4   7  155.53   12.05
   3   4   7  141.71   11.87
   3  -4  -7  125.82   11.29
   3   4   7  122.95   21.23
  -3  -4   7  126.02   12.04
  -3  -4   7  130.02   11.69
  -3   4   7  153.56   12.43
   3  -4   7  123.13   11.85
  -3   4   7  171.83   15.89
  -3  -4  -7  130.03   11.49
  -3   4   7  142.81   11.55
  -3  -4  -7  150.14   11.28
   3  -4   7  144.79   11.61
   3   4  -7  127.04   12.02
  -3  -5   7  104.80   11.18
  -3  -5   7  120.39   10.34
   3  -5  -7  135.70   10.40
  -3   5  -7  123.98   10.90
  -3  -5   7  123.63   10.68
   3  -5  -7  129.00   11.28
   3  -5  -7  125.81   10.09
   3   5   7  127.39   10.44
  -3  -5   7  137.04   10.92
  -3   5  -7   98.37   18.49
   3   5   7  133.55   10.42
   3   5  -7  114.85   11.02
  -3   5   7  122.44   11.50
   3  -5   7  115.16   11.13
  -3  -5  -7  132.57   10.06
   3  -5   7  120.62   10.61
   3   5  -7  128.81   10.53
   3  -5   7   97.39   11.01
  -3   5   7  132.42   16.99
  -3  -5  -7  118.02   11.67
  -3  -5  -7  121.13   10.43
   3  -5   7  100.87   10.94
  -3   5   7  126.63   10.49
   3   6   7   13.73    2.27
  -3  -6   7   15.11    3.38
  -3  -6   7   16.69    2.19
  -3  -6   7   13.99    2.56
   3   6   7   14.28    2.12
  -3  -6   7    8.06    2.93
  -3  -6   7   11.45    3.66
   3  -6  -7   10.18    3.47
   3  -6  -7   15.97    1.87
   3  -6  -7   13.68    2.26
  -3   6  -7   12.14    2.95
   3   6   7  -27.15   19.94
   3  -6   7   12.87    3.20
   3   6  -7   51.88   37.68
  -3  -6  -7   17.26    2.08
  -3  -6  -7   13.99    1.67
  -3   6   7   16.42    2.80
   3  -6   7   10.98    2.82
  -3   6   7   15.92    3.99
   3   6  -7   15.21    2.17
   3  -6   7   15.72    3.41
  -3  -6  -7   10.31    3.58
  -3  -6  -7   12.18    2.13
   3  -6   7   15.67    2.76
  -3  -7   7    5.47    2.23
  -3  -7   7   -0.36    1.39
  -3  -7   7    0.26    1.81
   3  -7  -7    2.35    1.04
  -3   7  -7    2.67    1.77
  -3  -7   7    2.93    2.59
   3  -7  -7    0.97    1.49
   3  -7   7    0.03    2.16
  -3  -7  -7    4.33    1.65
   3  -7   7   -0.67    2.39
  -3  -7  -7    1.35    1.58
   3  -7   7    1.42    1.77
  -3   7   7    2.35    1.79
   3  -8  -7   32.27    3.61
  -3  -8   7   31.23    2.99
   3  -8  -7   30.23    2.87
  -3  -8   7   39.61    5.12
   3  -8   7   23.81    3.11
  -3  -8  -7   37.94    3.22
  -3   8   7   27.33    3.07
   3  -8   7   24.21    3.39
   3  -9  -7   65.40    5.33
  -3   9   7   55.00    5.18
   3  -9   7   63.23    5.16
  -4   0   7    2.83    5.84
  -4   0  -7    8.90   57.73
   4   0  -7   -0.71    1.61
  -4   0  -7   -0.32    1.23
   4   0   7   -1.28    1.30
  -4   1  -7  220.75   69.25
  -4  -1   7  113.74   14.36
  -4   1  -7  104.41    9.03
   4   1   7  112.93    9.47
  -4   1   7  111.87    9.40
  -4  -1  -7  173.33   65.57
  -4  -1  -7  108.42    9.38
   4   1  -7  103.82    9.19
   4   1  -7  110.48    9.46
  -4   1   7  108.38   12.78
   4   1  -7  111.18    9.59
  -4   1   7  397.40  223.65
  -4  -2   7  232.33   28.10
  -4   2  -7  348.28   73.35
  -4  -2   7  265.02   20.58
   4   2   7  243.55   20.89
   4   2   7  208.94   28.98
   4   2   7  251.46   20.31
  -4  -2  -7  262.32   20.75
   4   2  -7  244.86   20.65
   4   2  -7  252.28   20.85
  -4   2   7  530.54  176.92
  -4  -2  -7  393.61   77.29
   4  -2   7  245.34   20.42
   4   2  -7  245.72   20.45
  -4   2   7  264.86   20.89
   4   3   7   67.89    5.93
   4   3   7   59.94    6.67
  -4  -3   7   68.19    6.32
  -4   3  -7   79.46   64.10
  -4  -3   7   44.56   20.71
   4  -3  -7   66.97    5.52
  -4  -3   7   62.78    5.72
   4   3   7   70.26    6.11
  -4   3   7   69.38    6.70
   4   3  -7   78.82    6.25
  -4  -3  -7   63.86    5.53
  -4   3   7   99.20   10.84
  -4   3   7  -64.79  199.10
   4   3  -7   69.58    6.56
   4   3  -7   64.94    6.40
   4  -3   7   61.15    6.09
  -4  -3  -7   65.57    6.80
  -4  -4   7   37.97    4.56
   4   4   7   33.45    5.94
   4   4   7   68.61   21.54
  -4   4  -7   42.18    4.39
   4   4   7   47.94    4.35
  -4   4  -7   38.50   11.02
  -4  -4   7   -8.81  241.00
  -4  -4   7   34.96    4.75
  -4  -4   7   36.02    4.38
   4  -4  -7   54.75    5.10
  -4  -4   7   44.92    4.59
   4   4   7   41.45    4.28
   4  -4   7   48.74    4.68
  -4  -4  -7   43.96    3.62
  -4   4   7   40.34    4.26
   4   4  -7   45.99    4.41
  -4  -4  -7   49.58    5.05
  -4   4   7   44.63    8.13
  -4   4   7   47.84    5.44
   4  -4   7   35.37    4.64
   4   4  -7   36.69    4.50
  -4  -4  -7   38.05    4.10
   4  -5  -7   27.72    2.92
  -4  -5   7   25.80    3.93
   4   5   7   29.40    3.53
  -4  -5   7   28.74    3.00
  -4   5  -7   27.56   12.38
   4  -5  -7   26.31    4.00
   4  -5  -7   32.39    3.41
   4  -5   7   28.43    4.13
  -4   5   7   26.01    8.81
   4  -5   7   26.23    3.46
  -4  -5  -7   31.85    2.87
  -4  -5  -7   33.44    4.98
  -4  -5  -7  298.44  392.26
   4   5  -7   29.24    3.89
  -4  -5  -7   31.21    3.42
  -4   5   7   32.48    4.53
   4  -5   7   22.15    3.79
  -4   6  -7   30.06    3.51
  -4  -6   7   24.12    3.06
  -4  -6   7   23.53    3.49
   4  -6  -7   32.44    4.23
   4  -6  -7   25.88    2.98
   4  -6  -7   29.43    2.67
  -4  -6   7   24.56    2.76
  -4  -6   7   22.34    3.75
   4   6   7   24.03    2.78
   4  -6   7   26.66    3.62
  -4  -6  -7   34.78    3.30
  -4  -6  -7   29.27    2.59
  -4  -6  -7   22.58    4.96
   4  -6   7   17.34    3.37
  -4   6   7   22.35    4.18
   4   6  -7   26.01    3.33
  -4   6   7   27.42    3.19
   4  -6   7   25.78    4.13
   4  -6   7   25.55    3.46
  -4  -6  -7   28.05    3.08
   4   6  -7   26.03    4.27
  -4  -7   7   12.23    3.05
  -4   7  -7   12.51    2.44
  -4  -7   7   17.61    2.65
  -4  -7   7   15.86    2.08
   4  -7  -7   16.89    2.39
   4   7   7   14.23    1.80
   4  -7   7   13.96    2.84
  -4  -7  -7   20.59    2.21
  -4  -7  -7   15.61    2.15
   4  -7   7   10.79    2.63
  -4   7   7   15.56    2.09
  -4   7   7   10.09    2.28
  -4  -8   7  249.63   19.04
   4  -8  -7  228.76   18.74
  -4   8   7  238.72   18.90
  -4   8   7  242.67   19.04
   4  -8   7  198.18   19.13
   4   9   7    2.77    1.23
   4  -9  -7    1.77    1.77
  -4   9   7    1.75    1.26
   5   0  -7    0.49    1.83
   5   0  -7    1.05    1.66
  -5   0   7    0.19    1.13
  -5   0   7   -1.61    7.51
   5   0   7    0.57    1.38
  -5   0  -7  -10.70   56.24
  -5   1  -7  -22.30   64.15
   5  -1  -7   12.58    2.19
   5   1   7   13.37    2.18
  -5   1   7  -32.25  133.62
  -5   1   7   10.40    2.04
  -5   1   7   21.65    5.99
   5  -1   7   16.94    1.88
   5   1  -7   11.83    2.32
  -5  -1  -7   51.48   61.62
   5   1  -7   12.38    2.13
  -5  -1  -7    9.53    2.09
  -5  -2   7   65.10   14.47
  -5   2  -7   93.95   16.74
  -5   2  -7   98.09   58.67
   5   2   7   69.49    6.32
   5   2   7   64.29    6.83
   5  -2  -7   75.03    6.68
   5   2  -7  218.56  262.32
  -5   2   7   72.81    6.86
   5   2  -7   69.69    6.58
  -5  -2  -7  122.44   67.65
  -5  -2  -7   66.66    6.87
  -5   2   7   84.54    9.95
   5   2  -7   74.94    7.01
   5  -2   7   78.32    6.29
   5   2  -7   68.70    6.81
  -5   2   7  111.33  137.48
   5   3   7  109.72    9.90
  -5  -3   7   96.06    9.32
  -5  -3   7   97.67    9.06
  -5   3  -7   99.65    9.30
   5  -3  -7  107.19    8.66
  -5  -3   7  141.34   21.16
   5   3   7  109.49    9.03
   5   3   7  108.24    9.00
   5   3   7  111.16    8.94
  -5   3   7  113.92    9.82
  -5  -3  -7  103.40    8.94
   5   3  -7  113.19    9.71
   5   3  -7  460.63  336.77
   5  -3   7  107.17    9.10
  -5   3   7  -86.61  139.20
  -5   3   7  100.29    8.97
   5   3  -7  123.63    9.29
  -5  -3  -7   89.02    9.26
  -5  -3  -7  107.77    9.81
   5   3  -7  110.75    9.71
   5  -3   7  111.42    9.05
   5  -4  -7   23.50    2.22
  -5  -4   7   19.03    2.39
  -5  -4   7   13.40    2.67
  -5  -4   7  -90.72  240.02
  -5   4  -7   20.74    3.06
  -5  -4   7   21.55    2.23
   5   4   7   18.52    3.87
  -5  -4   7   14.34    3.35
   5  -4  -7   22.31    3.03
   5   4   7   23.72    2.61
  -5  -4   7   17.16    3.01
   5   4   7   22.87    2.51
   5   4  -7   20.08    3.06
  -5   4   7   23.47    2.82
  -5  -4  -7   20.90    3.54
   5   4  -7   16.69    3.38
  -5  -4  -7   20.33    2.48
   5  -4   7   16.92    2.63
  -5   4   7   23.99    3.72
   5   4  -7   17.47    3.09
  -5   4   7   21.55    2.65
  -5  -4  -7  179.01  156.31
  -5  -5   7    1.58    1.52
  -5   5  -7   -2.05    2.71
   5  -5  -7    3.85    2.31
   5   5   7   -0.28    1.52
  -5  -5   7   -1.74    1.97
   5  -5  -7    2.17    1.70
   5  -5  -7    1.01    0.98
  -5  -5   7   -1.85    2.23
   5   5   7   -1.39    1.87
   5   5  -7    2.27    2.41
  -5   5   7    6.04    6.75
  -5  -5  -7   -1.13    1.51
   5  -5   7   -3.44    2.12
   5  -5   7    0.84    2.22
  -5  -5  -7   -1.31    2.86
  -5   5   7    0.03    1.84
  -5   5   7   -2.06    1.70
  -5   5   7   -0.55    2.71
  -5  -5  -7   -0.61    1.51
   5   5  -7   -2.49    2.13
   5  -6  -7   10.46    1.93
   5  -6  -7    3.80    2.76
  -5  -6   7    9.18    2.80
  -5  -6   7   11.25    1.93
  -5   6  -7    9.34    2.57
   5   6   7    5.81    1.72
   5  -6  -7   10.32    1.47
  -5  -6   7    9.96    2.34
  -5   6   7   12.66    2.33
  -5  -6  -7    7.94    3.62
  -5   6   7   12.33    3.33
   5  -6   7    8.67    2.27
  -5   6   7    9.09    2.16
  -5  -6  -7   12.64    1.80
   5   6  -7    9.00    2.09
  -5  -6  -7    9.56    2.03
  -5   6   7    6.74    1.68
   5  -6   7    6.82    3.15
   5   6  -7    8.96    3.31
   5  -6   7    9.28    2.50
   5  -7  -7   26.14    2.43
  -5  -7   7   21.97    2.96
   5  -7  -7   29.83    2.99
  -5  -7   7   21.29    3.50
  -5   7  -7   24.38    2.86
   5   7   7   22.41    2.41
  -5   7   7   21.06    2.84
   5  -7   7   18.92    3.26
  -5  -7  -7   27.01    2.87
  -5   7   7   20.79    2.95
   5  -7   7   17.28    2.83
   5   7  -7   27.30    2.77
   5  -8  -7    2.77    0.83
  -5  -8   7    0.92    1.30
  -5  -8   7    0.97    1.35
   5  -8  -7    2.66    1.26
  -5   8   7    2.10    1.08
  -5   8   7    3.08    1.52
   5  -8   7   -0.66    1.88
   5  -8   7   -1.45    1.53
   6   0  -7    0.44    1.59
   6   0  -7   -0.25    1.87
  -6   0  -7   61.47   56.75
  -6   0   7    3.28    6.01
   6   0   7    0.76    1.02
   6   0  -7   -0.45    1.66
  -6   0   7    3.56    1.51
   6   1   7  178.66   14.81
   6  -1  -7  199.69   14.72
  -6   1  -7  225.24   68.00
   6   1   7  158.68   14.30
  -6  -1   7  167.84   19.81
  -6  -1  -7  364.32   72.38
  -6   1   7  268.51  134.64
  -6   1   7  178.99   14.83
  -6  -1  -7  163.93   14.54
   6   1  -7  179.44   14.50
   6   1  -7  170.37   14.77
  -6   1   7  175.03   17.34
   6   1  -7  182.67   14.96
   6   2   7  140.99   11.86
   6  -2  -7  146.47   12.17
  -6  -2   7  145.78   19.47
   6   2   7  133.14   12.54
  -6   2   7   52.48  112.18
  -6  -2  -7  251.15   77.96
   6   2  -7  142.20   12.41
   6   2  -7  145.07   12.57
  -6   2   7  148.17   12.44
  -6  -2  -7  132.73   12.25
   6   2  -7  152.00   12.06
  -6   2   7  153.78   14.67
  -6   3  -7  163.38   14.59
   6   3   7  176.81   14.27
   6   3   7  187.31   14.35
   6   3   7  176.46   15.42
  -6   3  -7  203.58   18.44
  -6  -3   7  163.41   14.59
  -6  -3   7  159.68   14.92
   6  -3  -7  176.62   14.02
  -6   3   7  190.29   16.52
   6   3  -7  195.21   14.56
   6   3  -7  178.92   15.04
  -6   3   7  167.57   92.91
  -6  -3  -7  176.91   14.88
  -6  -3  -7  403.62  104.27
   6  -3   7  167.52   14.33
  -6  -3  -7  149.01   14.60
  -6   3   7  178.08   15.10
   6   3  -7  165.91   14.80
  -6  -3  -7  172.83   14.33
   6   4   7   88.57    9.85
  -6  -4   7   98.57    8.87
  -6  -4   7   91.59    9.13
   6  -4  -7  104.73    8.94
   6  -4  -7   99.82    8.06
  -6  -4   7   93.53    8.93
   6   4   7   98.77    8.49
  -6   4  -7  101.36    8.95
  -6  -4   7 -158.60  246.12
   6   4   7  104.36    8.64
   6   4  -7   92.30    9.11
   6  -4   7  120.47    8.70
  -6  -4  -7   94.26    9.76
   6   4  -7  100.42    8.80
   6   4  -7  101.33    9.53
  -6   4   7  104.99    8.77
  -6  -4  -7   64.02  151.47
  -6  -4  -7   83.19    8.95
  -6  -4  -7   96.38    8.48
   6  -4   7   89.12    8.56
  -6   4   7  103.93    9.65
  -6  -5   7    7.86    2.17
   6   5   7    8.30    1.83
  -6   5  -7    3.22    2.56
  -6  -5   7    7.17    2.64
  -6   5   7    4.37    2.99
  -6  -5  -7    6.31    1.78
  -6   5   7   10.46    2.13
  -6   5   7    9.09    2.29
   6   5  -7    8.23    2.24
   6  -5   7    5.77    2.18
  -6   5   7    3.19    1.71
   6  -6  -7    0.27    1.61
   6  -6  -7    0.49    0.99
  -6  -6   7    1.45    2.86
   6  -6   7   -1.65    2.67
  -6   6   7    2.86    2.40
   6  -6   7    1.03    2.05
   6   6  -7    1.67    2.62
   6  -7  -7    3.40    1.34
  -6  -7   7    3.25    1.68
   6  -7  -7    3.17    1.08
   6   7   7    2.81    1.19
  -6  -7   7    5.81    1.74
  -6   7  -7    4.87    1.62
  -6   7   7    4.36    1.91
  -6   7   7    1.57    1.80
   6   7  -7    1.94    1.41
   6  -7   7    3.64    2.68
  -6  -7  -7    4.30    1.60
   6  -7   7    3.74    1.65
  -6  -8   7   52.55    5.27
   6  -8  -7   65.65    5.03
  -6  -8  -7   62.26    5.17
   6  -8   7   56.55    5.27
  -6   8   7   62.93    5.29
  -6   8   7   57.67    5.18
  -7   0   7    4.03    6.02
   7   0  -7   -0.83    1.70
   7   0  -7    1.05    1.97
   7   0   7    0.72    1.04
   7   0   7   -2.72    1.41
  -7   0   7    0.88    1.47
  -7   0  -7   15.24   56.39
   7   0  -7   -0.38    1.57
   7   1   7    6.18    2.27
   7  -1  -7    7.96    1.97
   7   1   7    7.41    1.59
   7  -1  -7   11.71    2.10
  -7  -1   7   14.10    9.59
   7  -1   7   12.18    1.72
   7   1  -7    8.68    2.13
  -7   1   7    7.98    2.24
  -7   1   7    9.07    5.93
  -7  -1  -7   30.26   54.86
   7   1  -7    9.25    2.36
  -7   1   7  -51.88  108.58
   7   1  -7   10.40    2.63
  -7  -2   7    2.11    2.48
   7  -2  -7    1.13    0.80
   7  -2  -7   -0.84    1.77
   7   2   7    3.13    1.20
  -7  -2  -7   96.69   77.44
  -7   2   7    3.42    2.00
  -7   2   7    1.55    4.62
  -7   2   7 -147.50   82.24
   7   2  -7    5.23    2.37
   7   2  -7    3.63    2.42
  -7  -3   7  293.61   24.65
   7   3   7  293.03   25.71
   7   3   7  318.62   24.67
   7   3   7  323.32   24.68
   7  -3  -7  327.98   24.38
  -7  -3   7  267.62   24.84
  -7   3  -7  301.44   24.92
  -7  -3   7  298.96   25.35
   7   3  -7  298.90   25.23
  -7   3   7  297.83   24.68
  -7   3   7  305.20   24.64
  -7  -3  -7  287.14   24.94
   7   3  -7  304.68   25.40
  -7   3   7  326.10   25.48
   7   3  -7  312.81   24.82
  -7  -3  -7  304.55   24.67
   7   4   7   76.72    6.32
   7   4   7   61.07    6.37
   7   4   7   63.30    7.89
  -7  -4   7   64.36    6.66
   7  -4  -7   66.30    5.66
  -7   4  -7   72.22    6.72
  -7  -4   7   64.68    7.22
   7  -4  -7   70.84    6.48
   7  -4   7   82.73    6.40
  -7  -4  -7   68.73    6.19
  -7   4   7   65.76    7.54
   7   4  -7   57.72    7.37
   7   4  -7   78.93    6.78
  -7  -4  -7   68.84    7.37
   7  -4   7   63.43    6.11
  -7   5  -7  124.15   10.91
   7   5   7  124.76   10.40
  -7  -5   7  112.56   10.92
  -7  -5   7  120.47   10.66
   7   5   7  125.30   10.44
  -7  -5   7 -483.57  425.95
   7  -5  -7  126.81   10.09
   7  -5   7  111.06   10.49
   7   5  -7  130.42   10.55
   7  -5   7  117.93   10.77
  -7   5   7  133.88   11.86
  -7  -5  -7  207.59  311.29
   7   5  -7  123.68   10.67
  -7   5   7  126.70   10.61
  -7  -5  -7  130.26   10.53
   7   5  -7  116.31   11.24
  -7  -5  -7  114.59   11.64
  -7   5   7  130.55   10.41
  -7   6  -7   95.80    8.71
   7   6   7   88.86    8.12
  -7  -6   7   91.44    8.26
   7  -6  -7  107.98    8.10
   7  -6  -7   95.90    7.83
  -7  -6   7   77.85    8.70
  -7  -6  -7  100.30    8.30
  -7   6   7   91.75    8.34
   7   6  -7   97.95    8.40
  -7   6   7   90.67    8.04
   7  -7  -7    4.41    1.24
  -7  -7   7    5.54    3.20
  -7   7  -7    3.92    2.10
   7  -7  -7    2.98    0.83
  -7   7   7    4.41    1.32
  -7   7   7    1.87    1.37
   7   7  -7    4.69    1.71
   7  -7   7    0.64    2.10
   7  -7   7    0.73    1.36
  -7  -7  -7    2.58    1.84
  -7  -8   7   -0.38    1.19
   7  -8  -7    0.23    1.17
  -7   8  -7   -2.53    1.10
   7  -8   7    0.77    0.96
  -7   8   7    0.11    0.88
  -7  -8  -7   -0.63    0.96
   7  -8   7    0.22    0.85
  -8   0   7  133.75  146.22
  -8   1   7  136.18  104.77
  -8  -1  -7   31.16   65.28
   8   2   7   42.61    4.19
   8   2   7   39.67    4.31
  -8   2  -7   46.49    4.47
   8  -2  -7   48.73    4.77
  -8  -2   7  105.62   99.64
   8   2   7   42.63    5.26
  -8  -2   7   45.93    5.46
  -8  -2   7   37.45    4.19
  -8   2   7   36.88    4.88
   8   2  -7   41.02    5.02
  -8  -2  -7   38.83    4.46
  -8  -2  -7  137.75   82.59
  -8   2   7   35.91    4.22
  -8   2   7   40.16    4.30
   8   2  -7   40.85    4.78
   8   2  -7   45.46    4.67
  -8  -2  -7   41.49    3.83
   8   3   7  191.14   17.54
   8  -3  -7  206.46   16.17
   8   3   7  203.17   16.42
  -8  -3   7  200.59   17.41
   8  -3  -7  232.98   16.65
   8   3   7  201.00   16.42
  -8  -3   7  192.79   16.38
  -8  -3   7  175.51   16.60
  -8   3  -7  194.81   16.77
  -8   3   7  208.68   17.36
   8   3  -7  202.83   17.37
  -8  -3  -7  215.12   16.43
  -8   3   7  202.41   16.46
  -8   3   7  197.76   16.51
  -8  -3  -7  179.64   16.83
   8   3  -7  202.01   16.68
   8   3  -7  190.69   17.14
   8   4   7  485.04   40.77
  -8  -4   7  162.22  235.08
   8  -4  -7  524.31   39.13
   8   4   7  524.48   39.40
  -8  -4   7  438.51   39.61
  -8  -4   7  500.70   39.37
  -8  -4   7  442.96   40.01
  -8   4  -7  496.54   39.66
   8   4  -7  480.33   40.39
  -8   4   7  484.59   39.36
  -8  -4  -7  449.70   39.70
  -8  -4  -7  528.48   39.45
  -8   4   7  503.25   39.45
   8  -5  -7  198.93   14.74
  -8   5  -7  185.32   15.42
   8   5   7  182.21   15.01
  -8  -5   7  165.71   15.41
  -8  -5   7  183.20   15.00
   8   5   7  179.89   14.99
  -8   5   7  183.42   15.15
  -8   5   7  165.33   16.13
   8  -5   7  206.39   15.08
  -8  -5  -7  191.36  243.92
  -8   5   7  171.05   14.96
   8   5  -7  183.77   15.25
   8   5  -7  177.67   15.20
   8  -5   7  160.85   15.19
  -8  -5  -7  189.83   15.10
   8   5  -7  175.42   16.00
  -8   6  -7   11.49    2.76
   8   6   7   11.35    1.93
   8  -6  -7   13.49    1.48
  -8  -6   7   12.63    2.55
  -8  -6   7   11.50    1.86
  -8   6   7   13.78    1.91
  -8   6   7   16.99    2.61
   8   6  -7   13.20    2.22
   8  -6   7    9.24    2.17
  -8  -6  -7   11.37    2.03
  -8   6   7    9.99    2.17
   8   7   7   19.59    2.14
  -8  -7   7   20.10    2.44
  -8   7  -7   22.03    2.53
   8  -7  -7   19.52    2.10
  -8   7   7   21.26    2.71
  -8   7   7   23.45    2.29
  -8  -7  -7   17.64    2.31
   8  -7   7   16.38    2.31
   8   7  -7   21.14    2.30
  -8   8  -7    1.32    0.97
  -8  -8   7    1.76    1.20
  -8   8   7   -0.27    1.09
  -8  -8  -7    2.97    0.90
  -8   8   7    1.18    0.73
   9   0  -7   -2.49    2.12
   9   0  -7    1.27    1.77
  -9   0   7    3.22    1.32
   9   0   7   -2.57    1.77
  -9   0   7   -2.16    3.03
   9   0  -7   -1.58    1.76
  -9   0  -7   50.28  153.92
  -9   0   7   -2.19    1.65
  -9   0  -7    1.76    0.82
  -9   0  -7    0.04    1.88
  -9   0   7  -31.84  139.08
  -9   1  -7   56.38    6.17
  -9  -1   7   52.43    5.80
   9   1   7   60.29    5.92
   9   1   7   63.47    6.76
  -9  -1   7   62.99    7.05
  -9  -1   7   70.16    6.06
   9  -1  -7   62.61    6.21
  -9  -1   7   25.85   91.35
  -9   1  -7   60.36    6.20
  -9  -1  -7   63.20    6.32
  -9  -1  -7  195.01   80.06
   9  -1   7   68.40    6.07
   9   1  -7   69.72    6.94
  -9   1   7   76.36    6.81
   9   1  -7   60.81    6.59
   9   1  -7   63.08    6.55
  -9   1   7   67.70    6.02
   9  -1   7   57.29    5.65
  -9  -1  -7   73.77    5.59
   9   1  -7   66.47    6.13
  -9   1   7   69.90    6.61
  -9  -2   7   28.15    3.15
   9  -2  -7   32.43    3.37
   9   2   7   22.02    3.83
  -9  -2   7   22.66    4.10
   9  -2  -7   35.63    3.36
  -9  -2   7   21.43    3.00
  -9   2  -7   25.50    3.39
   9   2   7   25.45    2.87
   9   2   7   23.19    2.97
  -9   2  -7   21.71    2.78
   9   2  -7   20.32    3.34
  -9   2   7   24.88    3.00
  -9   2   7   22.18    3.52
  -9  -2  -7   -0.21   86.07
  -9  -2  -7   28.34    2.90
   9   2  -7   25.06    3.35
  -9   2   7   32.14    3.72
   9   2  -7   24.96    3.78
  -9  -2  -7   17.20    3.48
   9  -2   7   27.86    2.95
  -9  -2  -7   29.72    3.69
   9   3   7    3.10    1.68
   9   3   7    3.14    1.58
  -9   3  -7    5.24    2.33
   9   3   7    5.16    3.07
  -9  -3   7    4.22    3.15
  -9  -3   7    3.12    1.76
  -9  -3   7  -61.40  143.23
  -9   3   7    4.11    2.10
   9   3  -7    4.62    2.41
  -9  -3  -7    2.47    1.53
  -9   3   7    5.51    2.66
  -9   3   7    0.89    1.80
  -9  -3  -7   -0.77   98.51
  -9   3   7    4.61    2.67
  -9  -3  -7    2.37    2.74
   9   3  -7    2.34    2.73
   9  -3   7    6.65    1.35
   9   3  -7    3.47    2.32
  -9   4  -7   21.32    3.15
   9  -4  -7   20.42    1.94
  -9  -4   7   13.28    3.52
  -9  -4   7   17.50    2.69
   9   4   7   15.52    2.63
   9   4   7   17.06    2.37
   9   4   7   17.58    4.54
  -9  -4  -7   15.60    3.87
   9   4  -7   15.81    3.90
  -9   4   7   17.46    2.47
  -9  -4  -7   42.47  174.63
  -9  -4  -7   16.96    2.24
   9   4  -7   15.73    3.50
   9   4  -7   18.07    3.04
  -9   4   7   16.21    2.48
  -9   4   7   17.23    3.57
   9   4  -7   14.40    2.62
  -9   4   7   25.82    3.36
   9   5   7  116.26    9.96
  -9   5  -7  112.80   10.19
   9  -5  -7  128.21    9.65
  -9  -5   7  125.96    9.81
  -9  -5   7  113.79   10.33
   9   5   7  117.27   10.02
  -9  -5   7 -101.46  367.93
   9   5  -7  128.09   10.20
  -9  -5  -7  121.62   10.00
  -9   5   7  117.32   10.09
   9   5  -7  113.25   10.17
  -9   5   7  113.68    9.94
   9   5  -7   99.54   10.83
  -9   5   7  107.47   11.17
  -9  -5  -7  159.52  239.66
   9  -6  -7   13.45    1.41
   9   6   7   13.27    1.93
  -9  -6   7    9.97    2.28
  -9   6  -7   15.76    2.71
   9  -6   7   13.13    2.06
  -9   6   7   12.20    2.08
  -9  -6  -7   12.25    1.96
  -9   6   7   15.49    1.91
   9   6  -7   13.34    2.17
  -9   6   7   15.70    2.28
  -9  -7   7   21.59    2.67
   9   7   7   25.06    2.60
  -9   7  -7   24.40    2.74
   9  -7  -7   28.27    2.88
  -9  -7  -7   26.82    2.52
   9   7  -7   26.56    2.79
  -9   7   7   26.23    2.66
  -9   7   7   25.55    2.91
  -9   8   7    5.00    0.98
 -10   0  -7   -0.64    1.79
  10   0  -7   -0.43    1.88
 -10   0   7   -0.87    1.90
  10   0   7   -0.44    1.66
 -10   0  -7   -0.19    2.76
  10   0  -7   -0.39    1.81
  10   0   7    0.42    1.31
 -10   0   7   -0.22    0.92
  10   0  -7    3.76    1.77
  10   1   7   23.32    4.07
 -10  -1   7   22.54    2.75
  10   1   7   28.22    2.88
  10  -1  -7   28.04    3.06
  10  -1  -7   24.63    3.17
 -10  -1   7   25.30    3.34
 -10   1  -7   23.17    3.50
 -10   1  -7   20.79    3.18
  10   1   7   30.57    2.94
  10   1  -7   24.61    3.74
  10   1  -7   26.32    3.57
  10  -1   7   24.08    2.67
  10  -1   7   25.68    3.27
  10   1  -7   24.83    3.24
  10   1  -7   28.71    3.64
 -10   1   7   33.22    4.45
  10   2   7   65.37    6.97
 -10  -2   7   54.07    7.24
 -10   2  -7   57.00    6.12
  10   2   7   53.71    5.80
 -10  -2   7   64.64  112.76
  10  -2  -7   72.03    6.16
 -10  -2   7   48.70    5.55
  10   2   7   52.46    5.86
  10  -2   7   65.32    5.72
  10   2  -7   65.83    7.19
 -10   2   7   73.41    6.28
 -10  -2  -7   58.46   92.41
  10   2  -7   57.40    6.12
 -10   2   7   61.26    5.84
  10   2  -7   62.20    6.63
 -10   2   7   62.14    6.75
 -10  -2  -7   56.99    6.13
 -10  -2  -7   70.14    5.38
 -10  -3   7  -81.55  139.74
 -10   3  -7    2.23    2.20
  10   3   7    5.86    1.57
  10   3   7    0.67    2.96
  10   3   7    6.47    2.08
 -10  -3   7    3.06    3.02
 -10  -3   7    5.20    2.01
 -10  -3  -7 -194.42  119.17
  10   3  -7    3.88    1.98
 -10  -3  -7    4.54    2.79
 -10  -3  -7    5.51    1.33
  10   3  -7    5.04    2.30
 -10   3   7    3.53    2.64
  10   3  -7    3.23    2.89
 -10   3   7    3.95    1.85
 -10   3   7    0.93    1.44
  10  -3   7    7.66    1.36
 -10   3   7    3.70    2.51
  10   4   7    0.95    6.79
 -10  -4   7   -0.81    2.63
  10   4   7    5.03    1.69
 -10  -4   7    2.37    1.73
 -10   4  -7    5.78    2.38
  10   4   7    3.68    1.59
  10   4  -7    4.88    1.91
 -10  -4  -7    9.19    2.89
 -10   4   7    7.02    2.63
 -10   4   7    4.06    1.82
  10   4  -7   -0.14    2.25
 -10   4   7    6.04    1.83
 -10  -4  -7    4.34    1.41
 -10   4   7    2.75    3.40
  10   4  -7    3.19    2.39
  10   4  -7    2.79    6.09
  10   5   7   97.22    8.36
 -10  -5   7   91.69    8.62
 -10  -5   7   89.51  381.72
  10   5   7   95.81    8.21
 -10  -5  -7    5.38  232.40
 -10   5   7   93.41    8.34
  10   5  -7   96.07    8.52
 -10  -5  -7   98.88    8.31
 -10   5   7  102.85    8.45
  10   5  -7  105.86    8.56
  10   6   7   84.52    7.47
 -10   6  -7   89.31    7.99
 -10  -6   7   81.36    7.57
 -10   6   7   82.89    7.40
 -10  -6  -7   94.09    7.52
 -10   6   7   97.98    7.81
  10   6  -7   86.90    7.63
 -10   7  -7    4.53    1.20
 -10  -7   7    2.93    1.24
 -10  -7  -7    4.24    0.85
  11   0  -7    3.06    2.08
 -11   0   7   -2.46    2.72
 -11   0   7   -2.16    1.86
  11   0   7    2.10    1.49
 -11   0  -7    1.48    2.23
 -11  -1   7   24.76    2.89
 -11  -1   7   18.28    3.69
  11   1   7   16.01    3.22
 -11   1  -7   17.89    2.70
 -11   1  -7   18.03    3.02
 -11  -1   7   15.58    2.07
 -11  -1  -7   21.81    2.01
 -11   1   7   17.74    3.56
  11   1  -7   17.36    3.60
  11   1  -7   17.97    3.16
  11  -1   7   14.65    2.76
  11  -1   7   18.96    2.34
 -11  -1  -7  -72.95   90.45
 -11  -1  -7   19.16    3.14
 -11   1   7   13.47    2.64
  11   1  -7   17.02    3.23
 -11  -2   7    2.91    2.99
  11   2   7    5.12    1.37
  11   2   7    3.00    2.60
  11  -2  -7   -1.43    1.86
 -11  -2   7    4.31    1.29
 -11   2  -7    6.58    2.13
  11   2   7    1.27    1.54
 -11   2  -7    2.03    1.70
 -11  -2   7    3.47    1.95
  11   2  -7    2.95    2.23
  11   2  -7    3.73    3.04
 -11  -2  -7    3.74    2.62
 -11  -2  -7    5.07    1.18
 -11   2   7    5.65    2.81
 -11   2   7   -0.07    1.92
  11  -2   7    4.22    1.62
  11   2  -7    2.02    1.93
 -11   2   7    4.38    2.63
 -11   3  -7    3.17    2.12
  11   3   7    1.85    1.38
 -11  -3   7    2.96    2.45
  11   3   7    2.62    1.62
 -11  -3   7   73.17  162.03
 -11  -3   7   -0.45    1.29
  11   3   7   -0.12    3.19
 -11  -3   7    0.89    2.80
  11   3  -7    0.47    1.79
 -11   3   7    3.04    1.86
 -11   3   7    2.28    2.37
  11   3  -7    2.09    3.03
 -11  -3  -7    0.43    2.65
  11   3  -7    2.43    1.65
 -11  -3  -7   43.83  125.46
 -11   3   7    2.64    2.60
  11   3  -7    0.23    2.40
 -11  -3  -7    4.20    1.11
 -11  -4   7  265.06  206.38
 -11  -4  -7   83.75  178.07
 -11   5  -7   -1.51    1.98
  11   5   7    0.26    0.94
 -11  -5   7   -0.67    1.37
  11   5   7   -2.52    1.17
  11   5  -7   -0.17    1.44
  11   5  -7    2.02    1.15
 -11   5   7    0.28    1.48
 -11  -5  -7    0.54    1.10
 -11   5   7    3.06    1.68
 -11   5   7   -1.60    1.40
  11   6   7    2.09    1.15
 -11  -6   7    3.50    1.04
 -11   6  -7    3.80    1.72
  11   6  -7    2.40    1.36
 -11  -6  -7    3.02    0.80
 -11   6   7    3.63    1.91
 -11   6   7    6.34    1.08
  11   7   7    1.68    1.05
 -11   7  -7    1.28    0.78
 -11  -7   7    0.14    0.51
 -11   7   7   -0.06    1.23
 -11  -7  -7   -0.22    0.44
 -11   7   7   -0.34    0.88
  11   7  -7    0.23    0.75
 -12   0  -7    2.13    2.18
  12   0   7    0.07    1.32
 -12   0   7    0.51    1.94
 -12   0   7    0.85    2.82
  12   0   7   -2.13    2.01
  12   0  -7   -0.90    1.79
 -12   1  -7   38.26    4.13
 -12  -1   7   29.79    4.70
  12  -1  -7   35.62    3.74
 -12   1  -7   35.16    3.92
 -12  -1   7   43.83    4.38
  12   1   7   40.06    4.98
  12   1   7   36.80    3.73
  12   1  -7   41.59    4.19
  12   1  -7   37.88    3.95
 -12   1   7   38.35    3.96
  12  -1   7   37.73    4.39
 -12   1   7   42.98    5.57
  12   1  -7   36.46    4.69
  12  -1   7   33.40    3.72
 -12  -1  -7   35.36    4.29
  12   2   7   65.48    6.42
 -12  -2   7   67.35    7.64
  12  -2  -7   72.52    6.41
  12   2   7   80.68   12.05
 -12   2   7   77.85    7.47
  12   2  -7   68.49    8.17
 -12   2   7   69.52    6.50
  12   2  -7   71.85    8.36
  12   2  -7   69.67    6.49
 -12  -2  -7   69.25    7.07
 -12  -3   7   11.82    2.28
 -12  -3   7   17.45  168.83
  12   3   7    6.11    1.52
  12   3   7    6.47    2.03
 -12  -3   7    5.29    1.42
 -12  -3   7    6.02    2.21
 -12   3  -7    9.56    2.17
 -12   3   7    7.94    1.97
 -12  -3  -7    9.43    1.22
 -12  -3  -7  -39.02  146.78
 -12   3   7    7.23    2.83
  12   3  -7    6.19    2.35
 -12  -3  -7    9.24    2.75
  12   3  -7    3.56    1.74
  12   4   7   70.88    6.44
  12   4   7   74.32    6.19
 -12  -4   7   68.20    6.22
 -12   4  -7   71.80    6.64
 -12  -4   7   56.19    6.71
 -12   4   7   65.42    6.33
 -12  -4  -7   63.87    6.56
 -12   4   7   82.32    6.81
  12   4  -7   72.89    6.38
  12   4  -7   68.59    6.72
 -12  -4  -7   78.18    6.03
 -12   5  -7    7.77    2.52
 -12  -5   7   23.64    3.02
  12   5   7   15.59    2.21
  12   5  -7   13.93    2.30
 -12   5   7   15.85    2.03
 -12   5   7   16.83    1.93
 -12  -5  -7   16.91    2.17
 -12  -6   7   17.85    1.75
  12   6   7   15.69    1.73
 -12   6  -7   16.37    1.87
 -12   6   7   13.78    2.54
 -12  -6  -7   18.77    2.04
  12   6  -7   16.49    1.88
 -12   6   7   16.73    1.79
 -13   0   7    0.53    1.88
 -13   0   7   -0.64    1.96
 -13   0  -7   -1.99    2.12
  13   0   7    1.36    2.58
  13   0   7   -1.97    1.31
  13   0  -7    1.20    1.72
  13  -1  -7   23.92    2.64
 -13  -1   7   16.23    2.71
 -13  -1   7   18.62    3.60
 -13   1  -7   20.76    2.79
  13   1   7   18.60    2.33
  13   1  -7   20.53    2.80
 -13  -1  -7   13.46    3.04
 -13   1   7   24.50    2.54
 -13   1   7   21.40    3.60
  13   2   7   47.52    4.20
  13   2   7   48.16    4.61
 -13   2  -7   42.65    4.44
 -13   2  -7   51.14    4.66
 -13  -2   7   49.94    4.73
 -13  -2   7   44.20    3.95
  13  -2  -7   46.70    4.33
 -13  -2   7   34.94    5.07
 -13   2   7   46.48    4.74
  13   2  -7   41.42    4.60
 -13   2   7   58.20    5.91
  13   2  -7   42.90    4.29
 -13  -2  -7   39.53    4.74
  13   3   7    3.32    1.50
 -13   3  -7   -0.61    1.65
  13   3   7    0.63    1.16
 -13  -3   7    1.08    0.86
 -13  -3   7   -1.66    2.45
  13   3  -7   -0.79    1.37
 -13  -3  -7    1.56    1.64
 -13  -3  -7    1.72    0.77
 -13   3   7    1.38    2.56
 -13   3   7    2.06    1.70
  13   3  -7    0.74    1.70
 -13   4  -7    4.16    1.73
  13   4   7    4.72    1.48
 -13  -4   7    6.38    1.91
  13   4   7    2.43    1.35
  13   4  -7    6.41    1.67
 -13  -4  -7    5.34    0.87
 -13   4   7    3.99    1.81
  13   5   7    1.15    1.19
 -13   5  -7   -0.14    1.34
 -13  -5   7    0.07    0.73
  13   5   7    1.98    0.99
  13   5  -7    0.53    1.12
 -13  -5  -7    0.21    0.69
 -13   5   7   -0.25    1.29
 -13   6  -7    6.26    1.50
  13   6   7    6.85    0.82
 -13   6   7    6.15    1.54
  13   6  -7    8.34    1.03
 -14   0  -7    1.27    2.01
 -14   0   7    0.18    1.90
  14   0  -7   -0.96    1.59
 -14   0   7    2.20    1.89
  14   0   7   -0.98    1.24
 -14  -1   7   61.23    7.14
  14   1   7   68.96    5.95
 -14  -1   7   73.19    6.10
 -14   1  -7   62.71    6.27
 -14   1   7   71.28    6.35
  14  -1   7   74.94    5.91
 -14   1   7   66.30    6.65
  14   1  -7   66.09    6.33
 -14  -1  -7   65.15    6.60
 -14  -2   7    2.08    2.49
  14   2   7    1.49    1.30
  14   2   7   -0.48    1.15
 -14   2   7    1.16    2.52
 -14  -2  -7    1.35    1.51
  14   2  -7   -0.65    1.53
  14   2  -7    0.72    1.21
 -14   2   7    1.24    1.79
 -14   3  -7   -0.58    1.13
  14   3   7    1.51    1.27
  14   3   7    0.87    0.96
  14   3  -7    1.04    1.52
  14   3  -7   -0.58    1.15
 -14   3   7    1.78    2.65
 -14   3   7    0.23    1.80
  14   4   7    1.07    0.65
  14   4   7    2.45    1.08
 -14   4   7    0.97    0.91
  14   4  -7    1.21    1.13
 -14   4   7   -0.21    1.37
  14   4  -7    1.33    1.28
  14   5   7    2.11    1.48
  14   5   7    2.96    0.76
  14   5  -7    3.62    0.94
 -14   5   7    3.21    1.39
 -15   0   7   -0.91    1.70
  15   0  -7   -1.61    1.07
  15   1   7    0.15    1.26
 -15  -1   7   -1.54    1.07
  15  -1  -7    0.51    1.18
 -15   1  -7   -0.60    1.05
 -15  -1   7   -0.31    1.81
  15  -1   7    1.15    1.15
 -15   1   7    0.74    1.33
 -15   1   7    0.21    2.73
  15   1  -7   -1.24    1.55
 -15  -2   7    2.18    1.37
 -15  -2   7   -1.58    2.08
 -15   2   7    0.93    1.14
 -15   2   7    1.67    2.22
 -15  -2  -7    0.61    1.27
  15   3   7   -0.36    1.01
  15   3   7    0.50    0.85
 -15  -3   7   -0.44    1.26
 -15   3   7   -0.41    1.35
  15   3  -7   -0.16    1.26
 -15  -3  -7   -1.14    1.06
  15   3  -7    0.11    0.79
 -15   3   7    0.60    1.39
  15   4   7   17.94    1.78
  15   4   7   13.30    1.97
  15   4  -7   19.40    2.01
 -15   4   7   15.39    2.15
 -15   4   7   17.01    1.75
 -16   0   7   -0.63    0.98
 -16   0   7    0.95    1.45
 -16   0  -7   -1.68    0.88
  16   0  -7    1.35    1.16
  16   1   7   12.67    1.32
  16   1   7   11.98    1.59
 -16  -1   7    5.12    2.15
 -16  -1  -7   11.54    1.49
 -16   1   7    6.83    1.78
 -16   1   7   11.39    1.79
  16   1  -7    8.38    1.45
  16   2   7    4.04    0.94
 -16  -2   7   -0.15    1.67
 -16  -2  -7    4.69    1.38
 -16   2   7    2.74    1.35
 -16   2   7    4.01    1.37
  16   2  -7    0.19    1.31
  16   3   7   30.54    2.73
 -16   3   7   26.22    2.49
 -16   3   7   23.44    3.07
 -17   0  -7    0.95    0.86
 -17   0   7   -0.79    0.92
 -17   0   7   -0.19    1.20
 -17  -1   7    2.38    1.30
 -17   1   7    6.63    1.10
 -17   1   7    2.63    1.35
 -17  -1  -7    6.22    0.99
 -17   2   7   35.03    3.41
   0   0  -8 -122.27   87.47
   0  -1   8   -0.47    1.21
   0   1  -8  -71.54   85.12
   0   1  -8   -0.96    1.13
   0  -1   8    3.25   10.94
   0  -1  -8  115.07  102.88
   0   1   8   -0.71    1.36
   0   1   8    2.41    6.59
   0  -1  -8   -0.30    1.62
   0   2  -8   17.35   92.17
   0  -2  -8   36.15    3.21
   0  -2  -8   39.98    4.01
   0  -2   8   44.61   32.94
   0  -2   8   37.56    3.59
   0  -2  -8  177.85  129.96
   0   2   8   34.89    4.15
   0   2   8   38.64    8.45
   0   3  -8    3.05  120.26
   0  -3   8   -0.07    2.20
   0   3   8    1.13    7.66
   0   3  -8    1.51    1.23
   0   3   8   -0.98    1.54
   0  -3  -8    1.54    2.11
   0  -3  -8 -116.74  191.42
   0  -3   8    0.33    1.50
   0  -3  -8    1.10    0.65
   0  -4   8   73.80    6.62
   0  -4  -8   76.94    7.29
   0   4   8   99.97   13.79
   0   4  -8   69.80    6.59
   0  -4   8   56.98    7.59
   0  -4  -8   77.57    6.10
   0  -4   8   65.11    6.79
   0   4  -8  113.29  126.56
   0   4   8   81.70    7.26
   0  -5  -8    1.17    3.09
   0  -5  -8   -0.18    1.67
   0   5   8    1.09    1.36
   0  -5   8    1.50    3.12
   0   5   8   -2.40    2.05
   0   5  -8  -25.09   20.09
   0  -5  -8    1.49    1.11
   0   5   8    2.78   11.94
   0   5   8   -4.03    1.59
   0  -5   8    0.33    1.88
   0  -5   8   -1.08    1.99
   0  -5   8    3.46    2.93
   0   6   8   55.69    5.30
   0  -6   8   49.54    5.71
   0   6   8   34.03   15.93
   0   6   8   48.37    6.08
   0   6  -8   27.99   28.36
   0  -6  -8   54.68    6.78
   0  -6   8   53.70    5.85
   0  -6   8   46.05    6.02
   0  -6  -8   60.96    5.23
   0  -6   8   52.56    5.54
   0  -6  -8   60.40    4.89
   0  -7  -8   -1.78    1.84
   0  -7   8   -2.27    1.78
   0   7  -8  -46.63   32.26
   0   7   8   -0.57    1.64
   0  -7   8   -1.61    2.25
   0  -7  -8    0.12    0.96
   0  -7   8   -0.63    2.49
   0  -8   8   10.39    2.31
   0  -8  -8   12.73    1.48
   0  -8   8   14.47    1.79
   0   9   8    0.31    0.63
  -1   0  -8    2.30    1.52
   1   0   8    7.05    8.24
  -1   0   8   -5.56    6.72
   1   0   8    0.50    1.50
  -1   0   8    2.18    1.47
   1   0  -8    0.89  107.59
  -1   0  -8  -63.77   76.42
   1   0  -8    2.75    1.47
  -1   1  -8 1525.38  168.12
   1   1   8 1527.86  123.82
   1   1   8 1403.66  121.76
   1  -1  -8 1953.21  217.06
  -1  -1   8 1538.28  124.66
  -1  -1  -8 1861.85  178.94
  -1   1   8 1427.47  121.73
   1   1  -8 1761.32  197.99
  -1   1   8 1640.90  123.73
  -1   2  -8  123.16   98.45
  -1   2  -8  121.90   10.18
  -1  -2   8  121.94   10.30
   1  -2  -8  133.27   10.55
  -1  -2   8  105.49   10.09
   1  -2  -8  121.33    9.85
   1   2   8  140.46   15.75
   1   2   8  123.41   10.65
   1  -2   8  119.84   10.25
  -1  -2  -8  126.75   10.43
  -1   2   8  132.96   14.40
  -1  -2  -8  156.82  104.99
   1   2  -8  146.18  129.50
  -1   2   8  108.56   10.35
   1  -2   8  125.36   10.13
  -1  -2  -8  125.63    9.85
   1   2  -8  125.14   10.26
   1  -3  -8   52.69    4.32
   1   3   8   59.55    5.51
  -1  -3   8   49.08    5.50
  -1  -3   8   46.47    4.84
   1  -3  -8   61.32    5.63
  -1   3  -8   47.90    4.73
   1   3   8   46.03    5.80
  -1   3  -8   48.88   92.79
   1  -3   8   44.47    5.31
  -1  -3  -8   53.38    5.67
  -1   3   8   59.47    5.47
  -1  -3  -8  155.60  155.98
   1   3  -8   55.04    5.17
  -1   3   8   41.19    8.98
   1  -3   8   51.99    4.88
   1   3  -8  -47.96  123.42
  -1  -3  -8   50.89    4.37
   1  -4  -8   17.96    3.03
   1   4   8   20.00   11.41
  -1  -4   8   15.34    2.37
   1   4   8   16.05    2.17
   1  -4  -8   22.26    2.44
   1   4   8   19.41    2.87
  -1   4  -8  -39.85  112.12
   1  -4  -8   15.59    1.81
   1  -4   8   17.01    2.88
   1  -4   8   16.56    3.66
  -1  -4  -8   17.96    1.83
   1  -4   8   10.36    2.65
  -1   4   8   22.91    8.98
   1  -4   8   14.95    2.43
  -1  -4  -8   16.45    3.03
   1   4  -8  167.72  143.61
  -1   4   8   15.48    3.30
  -1  -4  -8   20.59    2.35
   1   4  -8   16.34    2.71
  -1  -5   8   52.09    5.56
  -1  -5   8   51.26    4.99
  -1  -5   8   40.39    5.48
   1  -5  -8   46.83    5.62
  -1  -5   8   51.89    5.69
  -1   5  -8   65.08   19.96
   1   5   8   48.27    5.12
  -1   5  -8   45.15    5.22
   1   5   8   41.14   15.55
   1   5   8   47.71    4.74
   1  -5  -8   53.96    4.41
   1   5   8   43.98    5.54
   1  -5  -8   50.15    4.69
   1  -5   8   46.86    5.47
   1   5  -8   16.05   24.06
  -1  -5  -8   44.74    5.91
  -1   5   8   50.14    5.98
   1  -5   8   44.64    5.60
   1   5  -8   50.33    5.04
  -1  -5  -8   59.81    4.94
  -1  -5  -8   51.14    4.39
  -1   5   8   50.84    4.96
  -1   5   8   35.99   12.21
   1  -5   8   42.57    5.23
   1  -5   8   50.44    5.16
  -1  -6   8    6.51    3.25
   1   6   8    8.38   15.66
   1   6   8    9.18    2.43
  -1  -6   8   12.01    3.05
   1  -6  -8    8.83    3.27
  -1  -6   8   16.24    2.95
  -1   6  -8   14.49    2.43
  -1  -6   8   12.03    2.29
   1  -6  -8   12.89    2.28
   1  -6  -8   12.55    1.71
   1  -6   8    9.98    3.10
   1  -6   8   10.06    2.97
   1  -6   8    9.31    3.00
   1  -6   8    7.93    2.47
  -1  -6  -8   11.79    2.27
  -1   6   8   17.61   14.57
  -1  -6  -8   12.44    1.52
  -1  -6  -8    9.52    3.43
  -1   6   8   12.25    2.23
   1   6  -8   52.94   27.34
  -1   6   8   12.35    3.07
   1  -7  -8    0.09    1.53
   1   7   8   17.63   27.86
   1   7   8    1.08    1.52
  -1  -7   8    2.73    2.21
  -1  -7   8    4.58    2.51
  -1  -7   8    1.65    1.41
   1  -7  -8    2.19    1.04
  -1  -7  -8    2.25    1.87
  -1  -7  -8    0.76    0.96
   1  -7   8   -4.07    2.23
   1  -7   8    2.45    1.98
  -1   7   8    2.34    1.77
   1  -7   8    2.63    2.60
  -1  -8   8    5.30    2.65
  -1  -8   8    8.30    1.66
   1  -8  -8    7.04    1.15
  -1  -8  -8   13.97    3.09
  -1   8   8    7.15    1.56
   1  -8   8    5.90    1.97
   1  -8   8    4.81    1.50
   1  -8   8    7.28    2.36
   1   9   8   14.78    1.61
   1  -9  -8   13.60    2.43
  -1   9   8   13.95    1.63
   1  -9   8   18.10    1.70
  -2   0  -8  463.88   41.34
  -2   0  -8  808.69  103.73
   2   0  -8  495.93   41.42
  -2   0   8  527.92   44.19
   2   0  -8  736.31  153.37
  -2   0   8  561.93   41.42
   2   1   8    6.53    1.82
   2  -1  -8    8.83    1.96
   2   1   8    3.21    8.92
  -2   1  -8  -27.35   67.40
  -2  -1   8   -1.18    7.67
  -2   1  -8    5.66    1.48
  -2   1   8    0.60    5.66
  -2  -1  -8  -86.06   73.77
   2   1  -8    6.86    1.85
   2  -2  -8  129.45   10.35
   2  -2  -8  147.98   11.08
  -2  -2   8  100.83   19.67
   2   2   8  143.65   16.17
  -2   2  -8  123.95   10.60
   2   2   8  124.41   11.06
   2   2   8  129.63   10.55
  -2  -2   8  116.66   10.58
  -2   2   8  140.51   11.11
  -2  -2  -8  127.53   10.94
   2  -2   8  125.75   10.59
   2   2  -8  132.02   10.84
   2  -2   8  123.18   10.78
   2   2  -8  124.33   10.67
  -2   3  -8  587.29  112.85
  -2  -3   8  364.97   31.78
  -2  -3   8  393.76   47.48
   2   3   8  390.26   31.47
   2  -3  -8  390.13   31.30
   2   3   8  368.24   32.06
  -2  -3   8  380.40   31.48
   2   3   8  429.37   31.92
  -2  -3  -8  421.77   31.30
  -2   3   8  417.98   32.08
   2   3  -8  388.92   31.73
   2  -3   8  394.45   31.49
   2  -3   8  346.57   31.66
  -2  -3  -8  402.48   31.98
  -2   4  -8   40.29    4.16
  -2  -4   8   26.63    5.03
   2   4   8   38.24    4.45
  -2  -4   8   37.06    4.13
   2  -4  -8   40.15    3.54
  -2  -4   8   37.57    4.25
   2   4   8   44.71    4.30
   2  -4  -8   41.55    4.82
  -2  -4   8   32.90    4.56
   2  -4  -8   44.69    3.75
  -2  -4   8   38.64    4.26
   2   4   8   33.93   11.47
  -2  -4  -8 -413.04  223.34
   2   4  -8   41.09    4.41
   2  -4   8   39.22    4.42
  -2   4   8   39.45    4.11
  -2  -4  -8   42.55    3.54
  -2  -4  -8   38.57    4.91
  -2   4   8   39.16    4.97
   2  -4   8   30.27    4.19
  -2  -4  -8   38.17    3.85
   2   4  -8  -47.45  175.36
   2  -4   8   35.25    4.52
  -2  -4  -8   48.96    4.01
   2  -4   8   38.01    4.00
  -2   4   8   24.31    9.04
  -2   5  -8   44.50   17.28
   2  -5  -8   63.26    5.60
   2   5   8   62.76    5.39
   2   5   8   60.50    6.34
   2   5   8   64.12    5.54
  -2  -5   8   59.78    6.31
   2  -5  -8   57.69    6.50
   2  -5  -8   63.46    5.16
  -2  -5   8   46.44    6.26
  -2  -5   8   63.55    5.66
  -2   5  -8   48.95    5.82
  -2  -5   8   51.04    6.62
   2   5   8   62.26   18.13
  -2   5   8   59.75    6.86
   2  -5   8   52.39    6.17
   2  -5   8   54.35    5.96
  -2  -5  -8   60.92    5.50
  -2  -5  -8   68.02    5.14
  -2  -5  -8   63.66    6.91
  -2   5   8   45.36    5.81
   2  -5   8   61.56    5.90
   2   5  -8   47.63   28.46
   2   5  -8   57.51    5.94
   2   5  -8   55.30    6.20
  -2   5   8   47.18   11.35
   2  -5   8   65.71    6.66
  -2  -6   8   18.25    3.92
  -2  -6   8   21.25    2.66
  -2   6  -8   19.42    2.76
   2  -6  -8   24.83    4.35
   2   6   8   18.88    2.50
   2  -6  -8   22.63    2.56
  -2  -6   8   11.51    3.36
  -2  -6   8   19.62    3.33
  -2  -6   8   19.60    2.79
   2  -6  -8   20.42    2.24
   2   6   8   19.08    2.37
  -2  -6  -8   18.12    2.50
  -2   6   8   17.62    2.71
  -2  -6  -8   21.05    2.15
  -2   6   8   19.59    3.71
  -2  -6  -8   30.89    4.95
   2  -6   8   15.53    3.65
   2  -6   8   16.05    3.13
   2  -6   8   24.59    3.11
   2  -6   8   14.70    3.29
  -2  -6  -8   28.02    2.78
   2   7   8    8.07   21.15
   2  -7  -8    6.04    1.79
   2  -7  -8    7.58    1.44
  -2  -7   8    6.36    1.76
  -2  -7   8    6.76    2.53
  -2   7  -8    7.36    1.72
   2  -7   8    5.27    1.90
  -2   7   8    7.26    1.96
   2  -7   8    2.27    2.73
  -2  -7  -8    6.99    1.89
   2  -7   8    6.52    2.44
   2  -8  -8   53.79    4.67
  -2  -8   8   52.43    4.67
  -2  -8   8   58.51    4.98
   2  -8  -8   66.74    5.10
  -2  -8   8   48.83    5.06
   2  -8   8   57.77    5.04
   2  -8   8   51.30    5.31
  -2   8   8   53.60    4.99
   2  -8   8   45.83    5.14
   2   9   8    0.69    0.75
   2  -9  -8   -0.28    1.20
  -2   9   8    0.70    0.64
   2  -9   8    0.43    0.83
  -3   0   8   10.11    6.51
  -3   0  -8  -50.29   72.42
  -3   0  -8   -0.93    1.16
   3   0  -8   -1.33    1.31
  -3   0   8    1.50    1.15
   3   0   8   -0.53    1.44
  -3   1  -8   69.24   74.12
   3   1   8   45.89    4.74
  -3  -1   8   51.66   10.84
   3   1   8   51.83    5.11
  -3  -1   8   60.26    4.87
   3  -1  -8   56.55    5.05
  -3   1  -8   50.47    4.73
  -3   1   8   60.81    8.54
  -3  -1  -8   52.35   68.13
   3   1  -8   51.70    5.10
   3   1  -8   45.39    5.00
   3   1  -8   35.61  160.37
  -3  -1  -8   52.71    5.45
  -3  -2   8   23.86   13.54
  -3  -2   8   25.68    2.87
  -3  -2   8   23.52    2.46
   3   2   8   23.56    3.45
   3   2   8   25.30    2.59
   3  -2  -8   21.53    2.27
   3   2   8   28.57   12.13
   3  -2  -8   26.76    3.11
  -3   2  -8   22.35    2.46
  -3   2  -8   98.31   81.34
   3   2  -8   22.43    2.94
  -3   2   8   35.47    7.43
   3   2  -8  211.69  166.13
   3  -2   8   24.13    2.53
  -3  -2  -8   21.27    2.95
  -3   2   8   23.95    3.10
   3   2  -8   28.45    2.91
   3  -2   8   24.08    2.83
   3  -3  -8   74.30    6.34
   3   3   8   81.16    7.05
  -3   3  -8  202.65   78.45
   3   3   8   70.24    7.69
   3  -3  -8   95.33    7.28
   3   3   8   79.97    6.68
  -3  -3   8   69.27    7.08
  -3  -3   8   69.13    6.64
   3  -3   8   65.88    6.83
  -3   3   8   80.12    7.44
  -3   3   8   92.26   11.30
  -3  -3  -8   80.96    6.34
  -3  -3  -8   78.98    7.56
   3   3  -8   78.79    7.09
   3  -3   8   79.94    6.70
   3   3  -8   76.33    6.83
  -3  -4   8    1.81    1.53
   3   4   8   -0.72    1.41
  -3  -4   8   -0.28    1.87
  -3   4  -8   -0.13    1.93
   3   4   8    0.58    1.63
  -3  -4   8   -0.19    1.91
   3  -4  -8    0.59    2.41
   3   4   8    0.43    1.79
   3  -4  -8    1.48    0.89
   3   4   8   -8.07   15.61
  -3  -4   8    1.33    2.46
   3  -4  -8    2.54    1.37
   3   4   8    2.81    1.59
  -3  -4  -8    1.69    1.77
  -3  -4  -8    2.06    0.88
   3  -4   8    1.41    1.74
  -3   4   8   -4.64    7.59
  -3   4   8    2.83    2.95
  -3   4   8    0.66    1.60
  -3  -4  -8    4.48    2.42
  -3  -4  -8    1.66    1.41
   3  -4   8    0.76    2.38
  -3  -5   8   75.70    6.96
  -3   5  -8   48.17   17.47
   3  -5  -8   79.76    7.96
   3   5   8   63.47   19.47
   3  -5  -8   86.75    7.01
   3   5   8   88.65    7.10
  -3   5  -8   88.64    7.74
   3  -5  -8   80.44    6.64
  -3  -5   8   71.53    8.54
  -3  -5  -8   68.46    8.11
   3   5  -8  100.91   34.16
   3   5  -8   67.60    7.44
  -3   5   8   71.96    7.37
   3  -5   8   63.92    7.55
  -3   5   8   72.07   11.95
   3  -5   8   73.07    7.51
  -3  -5  -8   75.04    6.96
   3  -5   8   80.42    7.97
   3  -5   8   75.04    7.31
  -3  -5  -8   88.27    6.58
  -3   5   8   85.80    8.41
  -3  -6   8   34.80    5.40
  -3  -6   8   52.25    5.10
   3  -6  -8   55.38    4.56
   3  -6  -8   50.69    4.17
  -3  -6   8   40.24    4.26
   3  -6  -8   45.67    5.53
  -3  -6   8   45.40    4.70
  -3  -6   8   33.06    5.11
   3   6   8   47.10    4.28
  -3   6  -8   49.35    4.96
   3  -6   8   33.57    4.81
  -3   6   8   34.54    5.39
   3  -6   8   35.56    4.83
  -3  -6  -8   50.27    4.03
  -3  -6  -8   49.69    4.54
  -3   6   8   47.87    4.83
   3  -6   8   45.31    4.82
   3   6  -8   46.70    4.56
   3  -6   8   46.28    5.53
  -3  -6  -8   39.71    5.74
   3  -7  -8   22.39    2.53
  -3   7  -8   19.22    2.64
  -3  -7   8   18.78    2.41
  -3  -7   8   18.76    2.28
  -3  -7   8   17.40    3.31
  -3  -7   8   21.53    3.18
  -3   7   8   18.38    2.66
   3  -7   8   16.38    2.94
  -3   7   8   22.17    2.73
   3  -7   8   17.51    3.15
  -3   7   8   19.46    2.24
  -3  -7  -8   19.90    2.50
  -3  -7  -8   26.07    2.56
  -3  -8   8   23.14    2.16
  -3  -8   8   16.97    2.56
   3  -8  -8   22.70    2.38
   3  -8   8   17.44    2.64
  -3   8   8   19.44    2.43
   3  -8   8   19.49    2.71
  -3   8   8   18.60    2.32
   3  -8   8   15.36    2.25
   3  -9  -8   26.12    3.27
   3   9   8   34.96    3.22
  -3   9   8   35.01    3.43
   4   0   8  358.80   26.21
   4   0  -8  313.49   26.00
  -4   0  -8  691.67  110.85
   4   0  -8  340.58   26.24
   4   0   8  294.95   25.96
  -4   0  -8  291.73   26.08
  -4   0   8  347.17   29.74
  -4  -1   8  312.97   23.26
  -4   1  -8  253.06   23.06
  -4   1  -8  350.96   85.02
  -4  -1   8  256.62   28.24
   4  -1  -8  306.71   23.29
   4   1   8  272.46   23.29
  -4  -1  -8  423.82   78.08
  -4  -1  -8  274.24   23.23
  -4   1   8  281.03   23.31
   4   1  -8  283.69   23.22
  -4   1   8  316.83   26.14
   4   2   8  148.73   14.01
  -4   2  -8  326.23   83.73
  -4  -2   8  184.10   22.50
   4  -2  -8  177.17   13.87
  -4  -2   8  178.78   13.66
   4   2   8  154.78   13.39
   4   2  -8  116.96  212.16
   4   2  -8  159.16   13.74
   4   2  -8  157.16   13.89
  -4  -2  -8  154.40   13.88
   4  -2   8  159.97   13.32
   4  -2   8  171.76   13.52
  -4   2   8  202.81   17.37
   4   2  -8  149.95   13.46
  -4   2   8  165.92   13.93
   4  -3  -8   79.29    6.30
  -4  -3   8   65.35   21.46
  -4  -3   8   56.65    6.24
  -4   3  -8   -8.30   84.84
   4   3   8   62.19    5.64
   4   3   8   63.21    5.47
  -4  -3   8   55.39    5.83
   4   3   8   56.47    6.41
  -4  -3   8   65.63    5.87
  -4  -3   8   58.67    5.25
   4   3   8   60.30    5.35
   4  -3  -8   59.53    5.02
  -4   3   8   57.14    5.55
  -4   3   8   75.51    9.86
   4  -3   8   64.45    5.44
   4   3  -8   66.08    6.46
  -4  -3  -8   56.87    5.29
   4   3  -8   61.76    6.27
  -4  -3  -8   51.95    5.73
   4  -3   8   55.59    5.67
  -4   3   8   49.92    5.38
   4   3  -8   62.02    5.79
  -4  -3  -8   61.85    6.19
  -4  -3  -8 -117.68  120.63
  -4   3   8   73.74    6.47
   4   4   8    2.28    1.71
   4  -4  -8    0.36    0.85
   4   4   8    0.53    1.71
  -4  -4   8    0.13    1.26
  -4   4  -8   -1.04    2.46
  -4  -4   8    0.33    1.69
  -4  -4   8   -1.65    2.59
   4   4   8    0.82    1.74
   4  -4  -8   -1.15    2.27
  -4  -4   8    2.46    2.05
  -4  -4  -8   -5.05    2.81
   4  -4   8    0.32    2.17
   4  -4   8   -2.12    1.61
  -4   4   8    0.55    1.63
  -4  -4  -8    1.68    0.84
  -4  -4  -8    0.43    1.27
  -4   4   8    0.48    2.40
   4   4  -8    1.13    1.99
  -4  -4  -8   -1.93    1.35
  -4  -5   8   12.69    2.33
  -4  -5   8   14.19    1.94
  -4  -5   8   10.65    2.96
  -4  -5   8    8.49    2.58
   4  -5  -8   14.34    1.65
   4   5   8   13.84    2.18
  -4   5  -8   38.20   15.48
   4   5   8   14.44    2.05
  -4   5  -8    8.43    2.74
   4  -5  -8   10.72    3.23
  -4  -5  -8   11.03    1.48
  -4   5   8   14.92    3.55
   4  -5   8   12.21    2.48
  -4  -5  -8   14.40    2.14
  -4   5   8   12.66    2.40
  -4   5   8   12.73    8.89
   4  -5   8    9.14    2.58
  -4  -5  -8   10.47    3.40
   4   5  -8   13.88    3.25
   4  -5   8   11.34    2.77
   4   5  -8   11.95    2.49
  -4  -5  -8   15.49    2.05
  -4  -6   8   43.78    4.61
   4  -6  -8   46.59    3.98
   4   6   8   44.19    4.31
  -4  -6   8   38.90    5.17
  -4   6  -8   50.69   13.36
  -4   6  -8   50.47    5.12
   4  -6  -8   54.42    4.46
  -4  -6   8   43.38    4.75
  -4  -6   8   44.53    4.26
   4  -6  -8   40.87    5.22
  -4  -6  -8   43.98    4.51
  -4   6   8   47.68   10.68
  -4   6   8   33.81    5.43
   4  -6   8   42.65    5.32
   4  -6   8   39.53    4.54
  -4   6   8   42.96    4.48
   4   6  -8   45.66    4.97
  -4  -6  -8   38.88    5.76
  -4   6   8   44.50    4.84
   4  -7  -8    3.19    1.01
  -4  -7   8    4.55    2.54
  -4   7  -8    7.51    1.95
   4   7   8    3.19    1.29
   4  -7  -8    3.96    1.55
  -4  -7   8    5.13    2.14
  -4  -7   8    3.72    1.38
  -4  -7  -8    4.79    1.62
  -4  -7  -8    2.16    1.49
  -4   7   8    3.25    1.84
  -4   7   8    2.25    1.17
   4  -7   8    5.58    2.03
   4  -7   8    1.73    2.26
   4  -7   8    1.30    2.17
  -4   7   8    4.53    1.90
  -4  -8   8    7.09    1.30
   4  -8  -8    7.74    1.50
   4  -8   8    4.65    1.38
  -4   8   8    5.26    1.54
  -4   8   8    3.14    1.18
   4  -8   8    4.49    1.76
  -4  -8  -8    6.43    1.38
   5   0   8  533.89   44.99
  -5   0   8  598.62   48.41
   5   0   8  593.00   45.23
  -5   0  -8  495.80   45.09
   5   0  -8  614.20   45.30
  -5   0   8  554.59   45.28
  -5   1  -8  373.98   87.81
   5   1   8  372.83   29.92
   5   1   8  331.74   29.45
   5  -1  -8  401.07   29.85
  -5  -1   8  344.86   34.96
  -5   1   8  421.66   32.89
  -5   1   8  363.28   29.88
   5   1  -8  385.60   30.01
   5  -1   8  325.08   29.41
  -5  -1  -8  579.80   83.32
   5   1  -8  368.06   29.59
   5   1  -8  386.27   29.86
  -5  -1  -8  352.46   29.75
   5  -2  -8  147.17   11.72
  -5   2  -8  194.30   71.67
   5   2   8  134.70   11.34
   5  -2  -8  140.95   11.06
   5   2   8  121.11   11.88
  -5  -2   8  149.16   20.19
  -5  -2  -8  134.59   11.90
   5   2  -8  185.48  359.67
   5   2  -8  129.74   11.42
  -5   2   8  163.41   15.24
   5   2  -8  131.88   11.73
   5   2  -8  138.83   11.92
  -5  -2  -8  204.67   76.83
  -5   2   8  138.48   11.92
   5  -3  -8  139.22   11.28
   5   3   8  134.89   11.73
  -5  -3   8  138.16   24.71
  -5   3  -8  134.06   12.22
   5   3   8  128.76   12.49
   5   3   8  148.53   11.71
  -5   3   8  149.13   12.47
  -5  -3  -8  136.13   12.21
   5  -3   8  129.73   11.69
   5   3  -8  137.66   12.43
   5  -3   8  146.37   11.57
  -5   3   8  -13.04  182.00
  -5   3   8  172.80   15.67
   5   3  -8  712.61  312.90
  -5  -3  -8  135.42   12.07
   5  -4  -8   -0.67    0.94
   5   4   8   -0.11    1.48
   5   4   8    2.92    1.71
  -5  -4   8    1.54    1.45
  -5  -4   8   -2.29    1.81
  -5   4  -8   -1.80   10.48
  -5   4  -8    2.63    2.24
  -5  -4   8    1.48    2.15
   5  -4  -8   -3.49    2.06
  -5  -4  -8 -162.76  174.49
  -5   4   8    0.92    2.62
  -5  -4  -8    2.12    3.33
  -5  -4  -8   -0.12    1.52
  -5   4   8  -13.00    6.42
   5   4  -8   -1.25    2.01
   5  -4   8    1.23    1.64
  -5  -4  -8    0.10    1.57
   5   4  -8    1.11    2.15
  -5   4   8    1.48    1.75
   5  -4   8    2.49    1.74
  -5   4   8    1.81    1.78
  -5  -5   8   52.31    6.65
  -5   5  -8   60.99    6.52
   5  -5  -8   70.52    5.77
  -5  -5   8   57.93    6.66
   5   5   8   58.78    5.73
   5   5   8   64.05    5.80
  -5  -5   8   62.07    5.83
   5   5  -8   61.31    6.21
  -5   5   8   66.08    6.08
  -5  -5  -8   58.71    5.80
   5  -5   8   54.15    7.09
   5  -5   8   64.47    6.32
  -5   5   8   71.19   10.04
  -5   5   8   64.40    6.04
  -5  -6   8  139.70   11.18
   5  -6  -8  131.38   10.56
   5  -6   8  118.14   11.03
  -5   6   8  115.37   13.56
  -5   7  -8   15.11    2.61
  -5  -7   8   15.47    2.44
  -5  -7   8   17.86    2.61
   5  -7  -8   17.68    1.78
   5  -7  -8   19.17    2.42
   5   7   8   15.15    2.02
   5  -7   8   14.96    2.46
  -5   7   8   16.02    2.50
  -5  -7  -8   20.34    2.35
   5  -7   8   10.85    2.70
  -5   7   8   12.18    2.37
  -5  -8   8   14.98    2.24
  -5  -8   8   17.75    2.03
   5  -8  -8   15.93    1.66
   5  -8  -8   22.39    2.40
  -5   8  -8   19.20    2.01
   5  -8   8   14.79    2.26
  -5   8   8   17.75    1.83
  -5   8   8   12.80    1.87
  -5  -8  -8   17.80    1.91
   5  -8   8   18.29    2.07
   6   0  -8  459.76   37.73
  -6   0   8  437.27   37.99
   6   0   8  496.80   38.02
  -6   0   8  440.40   41.46
   6   0  -8  506.00   38.04
  -6  -1   8   17.70    9.68
  -6  -1   8    6.19    1.59
   6   1   8    8.17    1.62
  -6   1  -8  -39.96   64.88
   6  -1  -8   11.33    1.75
   6  -1  -8    6.41    2.03
   6   1   8    9.37    2.09
   6   1  -8    9.16    2.60
   6   1  -8    8.49    2.04
   6   1  -8    7.60    1.85
   6  -1   8    9.70    1.66
  -6  -1  -8   -8.83   61.02
  -6   1   8    6.60    2.18
  -6   1   8   -1.49    6.49
   6   2   8  238.89   22.15
   6   2   8  267.33   22.82
   6  -2  -8  278.44   22.50
  -6  -2   8  287.98   30.59
   6  -2  -8  308.75   21.89
   6   2   8  282.07   22.07
  -6  -2   8  240.51   22.26
   6  -2   8  289.74   22.03
   6   2  -8  283.93   22.82
  -6   2   8  284.74   22.81
  -6   2   8  319.99   25.07
   6   2  -8  243.91   22.34
   6   2  -8  256.12   22.83
  -6  -2  -8  271.29   22.55
  -6   2   8   27.12  165.41
   6   2  -8  253.85   22.34
  -6  -2  -8  282.47   22.09
   6   3   8   84.01    7.50
   6   3   8   83.30    7.65
  -6  -3   8   74.95    8.20
  -6  -3   8   80.72    7.66
   6  -3  -8   91.02    7.20
   6  -3  -8  104.59    8.21
  -6  -3   8   73.49    8.28
  -6   3  -8   83.08    8.36
   6   3   8   77.59    8.64
  -6  -3  -8   86.40    8.62
  -6  -3  -8   85.02    7.55
  -6   3   8   99.27   11.82
   6  -3   8   98.24    7.64
  -6  -3  -8   75.62    8.01
  -6   3   8  262.07  129.77
  -6   3   8   81.73    8.78
   6   3  -8   85.16    8.17
   6   3  -8   89.69    7.78
  -6   3   8  103.85    7.95
   6  -3   8   92.73    7.52
  -6   3   8   84.01    7.54
   6  -4  -8    9.79    1.21
   6   4   8   13.95    4.53
  -6  -4   8    4.41    2.74
  -6  -4   8    7.30    2.44
  -6  -4   8    8.00    2.16
   6   4   8    7.94    2.06
   6  -4  -8    9.04    2.46
  -6   4   8    8.00    3.08
  -6  -4  -8    7.13    1.77
   6   4  -8    9.96    2.47
   6   4  -8   10.32    3.01
  -6  -4  -8    9.42    3.16
   6   4  -8   10.29    2.98
  -6   4   8   20.29    6.03
   6  -4   8    9.81    2.00
  -6   4   8    8.89    1.51
   6  -4   8    5.64    2.02
  -6   4   8    6.62    2.01
  -6  -5   8  118.99   10.34
  -6   5  -8  118.22   10.41
  -6  -5   8  106.30   10.47
   6  -5  -8  116.43    9.51
   6   5   8  117.58   10.04
   6  -5  -8  132.84    9.84
  -6  -5   8  586.23  535.50
   6  -5  -8  108.38   10.58
   6   5   8  114.35    9.86
  -6   5   8  121.42   10.04
   6   5  -8  110.04   10.15
   6   5  -8  102.16   10.53
   6  -5   8   99.59   10.05
  -6  -5  -8  110.35    9.90
  -6   5   8  132.81   10.29
  -6  -5  -8  112.54   11.43
   6  -5   8  114.82   10.12
  -6   5   8  117.08   11.28
  -6   6  -8    5.46    2.49
   6   6   8    3.22    1.52
   6  -6  -8    5.64    1.19
   6  -6  -8    7.44    1.50
  -6  -6   8    3.95    2.53
  -6  -6   8    8.36    2.08
   6  -6   8    2.70    2.25
  -6   6   8    7.69    3.27
  -6   6   8    6.26    2.16
   6  -6   8    6.95    1.87
   6  -6   8    3.21    2.89
   6   6  -8    4.61    1.98
  -6   6   8    3.16    1.53
  -6  -6  -8    5.39    1.74
  -6   6   8    6.57    2.04
  -6  -7   8   11.38    1.96
  -6  -7   8    8.12    3.44
  -6   7  -8    9.12    2.34
   6  -7  -8   11.42    1.35
   6   7  -8    8.39    1.90
  -6   7   8    7.76    1.42
  -6   7   8   11.92    2.09
  -6   7   8   13.87    1.89
  -6  -7  -8   10.53    1.86
   6  -7   8   11.65    2.32
  -6   8  -8    0.24    1.01
  -6  -8   8   -0.08    1.24
   6  -8   8    0.39    1.21
  -6   8   8   -0.34    0.87
   6  -8   8   -2.32    0.89
  -6   8   8   -0.37    0.96
  -6  -8  -8    0.41    1.04
  -7   0  -8   69.61   70.01
   7   0   8   11.07    1.63
  -7   0   8   11.73    2.21
   7   0  -8   13.70    2.24
  -7   0   8   15.61    7.48
  -7   0   8    9.52    1.90
   7   0  -8   13.80    2.40
   7   0   8    9.52    2.18
   7  -1  -8    3.62    1.85
   7  -1  -8    5.44    1.68
  -7  -1   8    3.41    1.40
  -7  -1   8    4.22    8.68
  -7  -1   8    4.27    1.51
   7   1   8    2.88    1.48
  -7  -1   8    5.06    2.43
   7  -1   8    2.72    1.12
  -7   1   8   -9.11    6.27
  -7   1   8  144.06  152.81
  -7   1   8    4.43    2.19
  -7  -1  -8    3.25    1.12
  -7  -1  -8    0.65    2.27
  -7   1   8    2.83    1.49
  -7   1   8    2.33    1.89
   7   1  -8    2.88    2.09
  -7  -2   8   35.81    4.56
  -7  -2   8   43.38   14.11
   7   2   8   44.53    4.53
   7  -2  -8   43.28    5.05
  -7   2  -8   23.35   12.53
   7   2   8   43.49    5.30
  -7  -2  -8   45.47    4.21
   7   2  -8   47.75    4.62
  -7  -2  -8  -68.68   87.47
   7  -2   8   44.07    4.18
  -7   2   8   51.93    7.99
   7   2  -8   47.17    5.08
  -7   2   8   50.16    4.49
  -7  -2  -8   40.99    4.64
  -7   2   8   56.63    5.00
  -7   2   8  -61.86  124.84
   7   2  -8   43.19    5.21
  -7   2   8   46.07    5.25
  -7   2   8   39.60    4.01
   7   3   8    0.34    1.82
   7  -3  -8    5.67    0.97
   7   3   8    9.05    3.07
  -7  -3   8    5.76    2.73
  -7  -3   8    5.33    1.89
   7  -3  -8    5.70    2.29
   7   3   8    5.46    2.07
  -7  -3   8    4.00    2.02
  -7   3  -8    6.43    2.43
  -7   3   8    4.89    1.78
  -7  -3  -8    4.76    1.39
   7   3  -8    6.33    2.38
   7   3  -8    6.46    2.48
  -7   3   8    4.85    2.61
   7   3  -8    5.11    2.64
  -7   3   8    6.52    1.94
  -7  -3  -8    3.61    2.50
  -7   3   8    6.50    2.18
   7  -3   8    7.95    1.60
  -7  -4   8  197.65  261.19
   7  -4  -8   15.42    1.47
  -7  -4  -8    2.37    3.04
  -7   4   8    8.21    3.19
  -7  -5   8 -348.27  660.35
   7   5  -8   11.83    3.03
  -7  -5  -8   18.76    4.06
   7   6   8  135.20   11.64
  -7   6  -8  141.61   12.23
  -7  -6   8  141.36   11.78
   7   6  -8  135.34   11.87
  -7  -6  -8  142.43   11.80
  -7   6   8  124.84   11.59
  -7   6   8  160.40   12.13
  -7   6   8  141.03   11.84
   7  -7  -8   -0.10    1.18
   7  -7  -8    0.93    0.76
   7   7   8   -0.73    1.08
  -7   7  -8   -0.46    3.68
  -7  -7   8    0.34    1.34
  -7  -7   8   -0.87    1.24
   7  -7   8   -1.46    1.31
  -7  -7  -8    1.21    1.35
   7   7  -8   -0.13    1.24
  -7   7   8   -1.31    3.24
   7  -7   8    1.17    1.98
  -7   7   8    1.04    1.14
   7  -8  -8    6.07    1.25
  -7  -8   8    9.77    1.35
  -7   8  -8    7.67    1.22
   7  -8   8    8.55    1.49
  -7   8   8    7.88    1.22
  -7  -8  -8    6.69    1.21
  -7   8   8    6.22    1.12
  -8   0   8  247.74   26.77
  -8   0   8  244.23   22.65
   8   0   8  296.01   23.14
  -8   0   8  303.73   23.16
   8   0  -8  318.24   23.11
  -8   0   8  300.82   22.80
  -8   0   8  271.99   23.02
  -8   0  -8  249.27   22.83
  -8  -1   8    3.02    1.71
   8   1   8    0.09    2.32
   8  -1  -8    5.36    1.94
   8   1   8    4.09    1.38
  -8  -1   8    3.50    2.54
   8   1   8    4.60    1.64
   8  -1  -8    4.06    1.97
  -8  -1   8    5.91    9.18
  -8   1   8    5.41    2.27
  -8  -1  -8  -50.89   62.66
   8   1  -8    7.16    2.79
  -8   1   8    7.93    6.43
  -8  -1  -8    4.72    1.17
   8   1  -8    4.16    2.24
   8   1  -8    6.61    2.01
  -8   1   8   49.07  134.04
  -8  -1  -8    3.10    2.17
   8  -1   8    6.37    1.52
  -8   1   8    4.00    1.73
   8  -1   8    3.53    1.41
   8   2   8   11.12    2.14
   8  -2  -8    8.59    2.17
  -8  -2   8    8.98    2.00
  -8   2  -8   12.64    2.61
   8  -2  -8   17.29    2.39
   8   2   8   12.16    1.97
  -8  -2   8   10.17    3.05
   8   2   8    7.70    2.78
  -8   2   8   14.33    2.66
   8   2  -8    7.50    2.69
  -8  -2  -8   12.46    1.61
   8  -2   8   12.54    1.84
  -8   2   8   10.89    1.94
  -8   2   8   10.84    2.75
   8   2  -8   10.04    2.83
  -8  -2  -8    9.52    2.73
   8   2  -8    6.83    2.56
  -8   2   8    8.07    2.07
  -8  -2  -8    0.81  135.19
   8   3   8   29.21    5.17
  -8  -3   8  234.02  167.54
   8  -3  -8   37.21    3.96
  -8  -3   8   29.21    3.35
   8   3   8   32.61    3.63
  -8  -3   8   27.51    4.33
   8  -3  -8   32.37    3.05
  -8   3   8   26.32    4.38
   8   3  -8   29.86    4.08
  -8   3   8   30.63    3.38
   8  -3   8   37.97    3.75
   8  -3   8   38.29    3.42
   8   3  -8   31.13    4.59
  -8  -3  -8   40.89    3.76
   8   3  -8   30.40    3.65
  -8  -3  -8  104.56  102.74
  -8  -4   8   69.43    8.03
   8   4   8   85.82    7.21
   8   4   8   83.17    7.32
  -8  -4   8   70.06    7.85
  -8   4  -8   87.39    7.86
   8   4   8   81.95    9.24
  -8  -4   8   76.02    7.24
  -8   4   8   86.76    7.33
  -8  -4  -8   77.61    7.90
  -8   4   8   85.94    8.62
   8   4  -8   89.57    8.38
  -8  -4  -8   85.73    7.15
   8   4  -8   76.83    9.46
  -8  -4  -8   46.02  133.93
  -8   4   8   78.69    7.25
   8   4  -8   86.26    7.44
   8   5   8  113.64    9.70
  -8   5  -8  115.96   10.26
  -8  -5   8   91.86   10.22
   8  -5  -8  122.15    9.40
  -8  -5  -8  126.30    9.81
   8   5  -8   99.55   10.95
   8   5  -8  112.67    9.85
   8  -5   8  120.41   10.18
  -8  -5  -8  295.18  228.33
   8   6   8    3.01    1.06
   8  -6  -8    2.00    1.54
   8  -6  -8    2.39    0.93
  -8   6  -8    2.41    1.68
  -8  -6   8    2.17    1.31
  -8  -6   8   -0.39    1.96
   8   6  -8    3.66    1.78
  -8   6   8    4.13    1.85
  -8   6   8    2.79    1.04
  -8  -6  -8    1.24    1.47
  -8   6   8    1.99    2.06
   8  -6   8    2.95    1.81
   8   7   8   20.83    2.14
   8  -7  -8   23.24    2.24
  -8   7  -8   15.22    2.20
  -8  -7   8   11.51    2.06
  -8  -7  -8   17.23    2.10
  -8   7   8   19.03    2.21
   8   7  -8   16.31    2.02
  -8   7   8   17.54    2.00
   8  -7   8   14.81    2.15
  -8  -8   8    0.91    1.13
  -8  -8  -8    1.58    0.78
  -8   8   8    1.52    0.96
  -8   8   8    1.88    0.89
  -9   0  -8  170.96  191.14
   9   1   8   63.17    5.55
   9   1   8   61.74    6.54
  -9  -1   8   49.36    5.51
  -9  -1   8   63.52    5.99
   9   1   8   59.66    5.29
  -9  -1   8   53.82    6.62
   9  -1  -8   67.00    5.82
   9  -1  -8   55.60    5.84
  -9  -1   8  199.63   83.52
  -9   1   8   64.72    5.69
   9  -1   8   56.97    5.33
  -9  -1  -8   55.15    6.10
  -9   1   8   55.53    6.27
   9   1  -8   66.19    6.29
   9   1  -8   63.29    6.40
   9   1  -8   61.98    6.05
   9   1  -8   46.28    6.25
   9  -1   8   61.40    5.79
  -9   1   8   68.69    6.44
  -9  -2   8   19.59    3.93
   9   2   8   20.01    2.73
   9   2   8   22.35    2.42
   9  -2  -8   23.67    2.88
  -9   2  -8   14.14    2.41
  -9  -2   8   20.13    2.99
   9   2   8   16.76    3.58
   9  -2  -8   20.02    2.92
   9   2  -8   22.52    3.26
   9   2  -8   18.55    3.14
   9   2  -8   19.58    3.99
   9  -2   8   26.90    2.62
  -9   2   8   16.12    3.25
   9  -2   8   22.84    2.61
  -9   3  -8   26.09    3.65
  -9  -3   8  172.22  156.95
  -9  -3   8   24.85    4.16
   9   3   8   29.37    3.05
  -9  -3   8   22.07    3.46
  -9  -3  -8   22.78    3.83
  -9   3   8   28.16    3.20
  -9   3   8   30.10    3.23
  -9  -3  -8  -24.30  106.92
  -9  -3  -8   28.04    3.05
  -9   3   8   40.84    4.76
   9   4   8  208.94   17.27
  -9   4  -8  209.46   17.63
   9   4   8  219.72   17.23
  -9  -4   8  184.63   17.44
   9   4   8  191.20   19.03
  -9  -4  -8  496.77  176.07
  -9  -4  -8  203.81   17.72
  -9   4   8  209.85   17.23
   9   4  -8  206.17   17.89
  -9  -4  -8  237.26   17.24
  -9   4   8  215.13   17.26
   9   4  -8  209.23   18.90
   9   4  -8  200.07   17.39
   9   4  -8  217.92   17.47
   9   5   8  136.98   11.68
  -9  -5   8  565.08  491.52
  -9   5  -8  136.82   11.80
  -9  -5   8  126.78   11.87
  -9  -5   8  135.41   11.43
   9   5   8  136.55   11.53
  -9  -5  -8  317.49  254.05
   9   5  -8  138.66   11.74
  -9   5   8  132.92   11.52
  -9  -5  -8  153.78   11.57
  -9   5   8  142.37   11.65
   9  -6  -8    8.35    1.64
  -9   6  -8    8.12    1.87
   9   6   8    6.69    1.21
  -9  -6   8    6.04    1.95
  -9   6   8    4.93    1.77
   9   6  -8    4.20    1.76
  -9   6   8    7.95    1.80
  -9  -6  -8    4.48    1.50
   9  -6   8    4.82    1.91
   9  -7  -8   16.35    2.12
  -9   7  -8   19.06    2.20
  -9  -7   8   14.51    2.02
   9   7   8   20.29    2.08
  -9   7   8   19.10    1.99
  -9  -7  -8   22.01    1.97
  -9   7   8   17.50    2.39
  10   0  -8   24.02    3.82
  10   0   8   28.51    3.84
 -10   0  -8   23.60    3.67
 -10   0   8   30.35    4.08
 -10   0   8   23.41    2.76
 -10   0   8   26.21    3.43
  10   0  -8   31.22    3.37
  10   0   8   25.07    2.86
  10   0  -8   28.42    3.43
 -10   0  -8   28.85    2.82
  10   1   8   20.23    2.32
 -10   1  -8   16.84    3.23
 -10  -1   8   17.34    2.82
 -10  -1   8  -24.41  100.09
  10   1   8   14.13    3.12
  10   1   8   14.26    2.36
 -10  -1   8   14.62    3.42
 -10   1  -8   20.35    3.49
 -10  -1   8   16.18    2.22
  10  -1  -8   12.99    2.44
  10  -1  -8   17.75    2.90
  10   1  -8   17.70    3.00
  10  -1   8   17.16    2.56
 -10  -1  -8   20.99    2.11
  10   1  -8   14.56    3.56
 -10  -1  -8   17.64    3.10
 -10   1   8   20.91    2.67
 -10   1   8   16.39    3.36
  10   1  -8   13.79    2.80
  10  -1   8   16.66    2.22
 -10  -2   8   42.57    5.00
  10   2   8   52.45    5.07
 -10   2  -8   59.34    5.65
  10  -2  -8   52.27    5.30
  10   2   8   49.98    6.20
 -10  -2   8   54.76    6.60
 -10  -2   8   59.45  111.51
 -10   2  -8   44.19    4.98
 -10  -2   8   56.92    5.66
  10   2   8   47.87    5.19
  10   2  -8   41.16    5.66
 -10   2   8   52.72    6.67
 -10  -2  -8   54.90    5.59
 -10   2   8   65.50    6.31
 -10  -2  -8   61.02    4.84
  10   2  -8   54.31    5.73
 -10   2   8   60.46    5.29
  10   3   8    2.12    1.75
  10   3   8    2.01    3.13
 -10   3  -8    0.46    2.17
  10  -3  -8    4.92    1.72
  10   3   8    2.38    1.65
 -10  -3   8    1.77    1.60
 -10  -3   8    1.80    2.72
 -10   3   8   -0.75    2.42
 -10   3   8   -1.82    1.77
 -10  -3  -8    1.06    1.10
 -10   3   8    2.73    2.55
 -10   3   8    0.57    1.37
  10  -3   8    2.81    1.32
 -10  -3  -8    3.03    2.71
  10   3  -8   -0.43    2.06
  10   3  -8    5.26    2.34
  10   3  -8    2.81    2.92
 -10  -4   8 -240.33  241.55
  10   5   8   44.45    4.65
  10   5   8   50.22    4.58
 -10  -5   8   44.48    4.91
  10   5   8   45.80    4.63
 -10   5  -8   41.15    4.86
 -10   5   8   49.03    4.65
  10   5  -8   49.94    4.85
  10   5  -8   43.80    4.53
 -10  -5  -8   50.93    4.51
  10  -5   8   47.28    5.00
 -10   5   8   49.17    4.44
 -10   5   8   55.33    5.07
  10  -6  -8    0.82    1.33
 -10  -6   8    0.77    1.08
 -10  -6  -8   -1.97    1.25
  10  -6   8    1.55    1.23
 -10   6   8   -1.29    1.15
 -10   6   8    1.83    1.04
  10   6  -8    0.42    1.03
 -10  -7   8    6.80    1.39
  10   7   8    6.84    1.10
 -10   7  -8    6.32    1.24
 -10   7   8    4.40    1.17
 -10   7   8    7.05    1.21
 -10  -7  -8    8.39    1.52
  10   7  -8    6.64    0.99
 -11   0   8   60.53    6.63
 -11   0  -8   51.09    5.84
  11   0  -8   61.13    5.63
  11   0   8   57.80    5.19
 -11   0   8   62.10    5.91
  11   0  -8   52.82    5.95
 -11   0  -8   51.92    5.82
  11   0  -8   55.65    5.57
  11   0   8   52.14    6.23
 -11   1  -8   32.73    3.87
  11  -1  -8   41.99    3.92
 -11  -1   8   35.32    3.75
  11   1   8   34.96    3.71
  11   1   8   33.92    4.83
 -11  -1   8   28.50    3.46
  11   1   8   34.28    3.60
 -11  -1   8   33.49    4.57
 -11   1  -8   33.68    3.78
  11   1  -8   35.26    3.68
  11  -1   8   34.70    4.19
 -11   1   8   36.81    4.55
  11   1  -8   41.50    4.26
 -11   1   8   41.66    4.19
 -11  -1  -8   31.51    4.11
  11  -1   8   38.26    3.65
 -11   2  -8  108.46    9.31
 -11  -2   8   97.37    9.90
  11   2   8  107.42    8.81
  11  -2  -8  104.73    8.98
 -11  -2   8  119.65    9.12
  11   2   8   89.96   10.20
 -11   2  -8   90.22    9.03
  11   2   8  100.57    8.99
 -11  -2   8   91.09    8.90
  11  -2   8   97.76    9.10
 -11  -2  -8  109.71    9.55
  11   2  -8  107.14    9.09
 -11   2   8  125.83    9.91
 -11   2   8  106.99    9.09
  11   2  -8  106.02    9.67
  11   2  -8  110.63   10.53
 -11  -3   8  260.28  182.58
  11   3   8  252.84   21.88
  11  -3  -8  267.29   21.84
  11   3  -8  252.72   22.01
 -11   3   8  304.98   22.78
  11   3  -8  262.84   25.45
 -11  -3  -8  386.26  140.23
  11   4   8   49.72    4.93
  11   4   8   52.16    5.60
 -11   4  -8   54.25    5.58
 -11  -4   8   45.35    5.10
  11  -4  -8   55.37    5.06
 -11  -4   8  149.47  283.59
  11   4  -8   50.33    5.22
 -11   4   8   52.59    6.04
 -11  -4  -8   54.35    5.40
 -11  -4  -8   58.96    4.79
 -11   4   8   53.78    4.96
 -11   4   8   56.90    5.18
 -11   5  -8   44.13    4.54
  11   5   8   46.92    4.63
 -11  -5   8   44.28    4.51
  11   5   8   41.63    4.31
 -11   5   8   46.98    4.41
  11   5  -8   37.69    4.54
  11   5  -8   43.11    4.27
 -11  -5  -8   51.95    4.20
 -11   5   8   50.43    4.83
 -11  -6   8   10.28    1.68
  11   6   8   10.07    1.31
 -11   6  -8   12.79    1.74
 -11   6   8    9.20    1.75
 -11  -6  -8   14.32    1.41
 -11   6   8   11.01    1.62
  11   6  -8   10.66    1.68
 -11   7  -8    4.44    1.58
 -11  -7   8    3.39    0.81
 -11   7   8    2.72    1.18
 -11  -7  -8    3.29    0.80
  12   0  -8    7.20    2.41
  12   0   8    7.44    2.74
 -12   0   8    6.61    2.93
  12   0  -8    7.63    1.84
  12   0   8    6.11    1.66
 -12   0   8    6.94    2.07
 -12   0  -8    4.95    2.33
 -12  -1   8   50.28    4.92
  12   1   8   50.52    6.03
 -12  -1   8   45.02    5.46
  12  -1  -8   49.07    4.78
 -12   1  -8   37.14    4.70
  12   1   8   51.00    4.70
 -12   1   8   38.73    5.20
 -12  -1  -8   51.16    4.99
  12  -1   8   48.50    4.51
  12   1  -8   46.99    4.71
 -12   1   8   51.12    4.57
  12  -1   8   44.78    5.36
  12   2   8   50.29    4.33
  12   2   8   41.98    5.90
 -12  -2   8   52.16    5.05
 -12   2  -8   50.20    4.97
 -12  -2   8   42.45    4.35
 -12   2  -8   38.70    4.54
  12  -2  -8   46.91    4.65
  12   2   8   47.93    4.56
  12   2  -8   47.46    5.02
 -12   2   8   41.06    5.80
 -12  -2  -8   58.29    5.50
 -12  -2  -8  213.54  116.32
  12   2  -8   43.83    4.69
  12   3   8   84.74    6.95
 -12   3  -8   76.95    7.36
  12   3   8   79.61    7.21
 -12  -3   8   66.07    6.99
  12  -3  -8   81.38    7.06
 -12  -3  -8   74.07    7.69
  12   3  -8   80.88    7.25
 -12   3   8   82.95    7.52
 -12   3   8   77.85    6.98
  12   3  -8   78.20    7.13
 -12  -3  -8   92.40    6.80
  12   4   8   59.73    5.63
 -12  -4   8   55.19    5.61
 -12   4  -8   62.64    6.09
  12   4   8   63.02    5.45
 -12   4   8   72.53    6.70
 -12   4   8   61.57    5.77
  12   4  -8   61.85    6.14
  12   4  -8   57.72    5.81
 -12  -4  -8   71.26    5.42
  12   5   8    2.01    0.88
 -12  -5   8    2.93    0.91
 -12   5  -8    2.54    1.23
  12   5   8    3.06    1.46
  12   5   8    1.58    1.16
 -12   5   8    5.74    1.62
  12   5  -8    1.13    1.01
 -12  -5  -8    1.24    0.87
 -12   5   8    3.96    1.04
 -12  -6   8   18.50    2.44
 -12  -6  -8   25.66    2.24
 -13   0   8  203.97   18.11
  13   0   8  213.31   17.35
 -13   0  -8  198.80   17.60
 -13   0   8  230.46   17.58
  13   0  -8  218.61   17.49
 -13  -1   8   25.80    3.62
 -13   1  -8   25.67    3.25
 -13  -1   8   27.06    3.19
  13   1   8   31.16    3.11
 -13  -1  -8   34.22    3.68
 -13   1   8   30.25    3.32
  13   1  -8   27.64    3.09
  13   1  -8   27.48    3.33
 -13   1   8   25.67    3.94
 -13  -2   8    3.62    1.68
 -13  -2   8    2.79    2.64
 -13  -2   8    2.62    0.86
 -13   2  -8    4.93    1.74
  13  -2  -8    2.87    1.64
  13   2   8    3.32    1.22
 -13   2  -8    3.76    1.52
 -13   2   8    3.70    1.92
 -13   2   8    2.78    2.71
  13   2  -8    4.55    1.48
 -13  -2  -8    2.93    1.71
  13   3   8   55.10    5.03
 -13  -3   8   51.34    4.67
 -13  -3   8   43.05    5.91
  13   3   8   57.15    4.85
 -13   3  -8   59.32    5.27
  13   3  -8   54.49    5.04
 -13  -3  -8   52.56    5.74
 -13   3   8   60.04    6.16
 -13   3   8   53.31    4.95
  13   3  -8   60.75    5.30
  13   4   8   40.28    3.79
 -13  -4   8   39.55    3.60
 -13   4  -8   38.21    4.15
  13   4   8   39.56    3.71
  13   4  -8   40.80    4.00
  13   4  -8   40.81    3.95
 -13   4   8   33.27    3.97
 -13  -4  -8   42.55    3.47
  13   5   8    0.50    0.63
 -13   5   8    1.12    1.26
  13   5  -8    0.35    1.15
  13   6   8   25.32    2.39
  13   6  -8   30.13    2.44
  14   0  -8   10.87    1.80
 -14   0  -8   11.03    2.28
 -14   0   8   12.34    2.18
  14   0   8   12.85    1.76
 -14   0   8    7.82    2.90
  14   1   8   28.62    2.78
 -14  -1   8   17.35    3.55
  14  -1  -8   20.77    2.68
 -14   1  -8   21.30    2.84
 -14  -1   8   29.27    2.97
  14  -1   8   30.66    2.61
 -14   1   8   25.40    3.67
 -14   1   8   21.97    2.89
  14   1  -8   27.76    2.82
 -14  -1  -8   21.93    3.07
 -14  -2   8   11.73    2.93
  14   2   8   23.02    2.19
 -14   2  -8   18.02    2.09
  14   2   8   17.33    2.20
 -14  -2   8   20.51    2.34
 -14  -2  -8   15.04    2.70
  14   2  -8   21.09    2.21
  14   2  -8   22.52    2.48
 -14   2   8   15.85    2.48
 -14   2   8   19.32    2.74
  14   3   8    4.20    1.06
 -14   3  -8    5.81    1.32
  14   3   8    2.62    1.32
 -14  -3   8    0.82    2.02
 -14   3   8    4.40    1.78
 -14  -3  -8    6.20    1.73
  14   3  -8    6.21    1.30
  14   3  -8    4.39    1.59
 -14   3   8    4.93    1.68
  14   4   8   24.83    2.86
  14   4   8   27.81    2.78
  14   4   8   29.14    3.08
 -14   4  -8   27.77    2.69
 -14   4   8   22.08    2.61
  14   4  -8   28.05    2.73
  14   4  -8   33.39    3.09
 -14   4   8   22.21    3.10
  14   5   8   13.62    1.38
 -14   5   8   10.46    1.71
  14   5  -8   13.55    1.40
 -15   0  -8  110.83   10.24
  15   0   8  123.78   10.15
 -15   0   8  115.18   11.04
  15   0   8  135.65   10.33
 -15   0   8  132.76   10.44
 -15  -1   8   21.76    3.55
 -15   1  -8   28.51    2.90
 -15  -1   8   34.51    3.38
  15   1  -8   38.85    3.93
 -15  -1  -8   31.02    3.19
  15  -1   8   36.83    3.07
 -15   1   8   37.26    3.49
 -15   1   8   21.47    3.65
 -15  -2   8    1.98    1.98
 -15   2   8    1.23    1.07
 -15  -2  -8    1.38    1.17
 -15   2   8    1.44    1.59
  15   3   8   44.45    4.28
  15   3   8   46.64    4.39
  15   3   8   51.65    4.55
 -15   3   8   52.54    4.50
 -15   3   8   42.70    4.64
  15   3  -8   54.33    4.62
  15   3  -8   53.78    4.28
  15   4   8    2.29    0.92
 -15   4   8    0.38    0.86
 -15   4   8    0.04    0.91
 -16   0   8    1.43    1.35
 -16   0   8    0.52    1.36
 -16  -1   8    4.75    1.87
  16   1   8    5.12    1.23
 -16   1  -8    4.38    0.89
 -16  -1   8    3.37    1.16
 -16   1   8    2.68    1.39
 -16   1   8    6.31    1.12
 -16  -1  -8    1.90    1.34
  16   1  -8    2.49    1.10
  16   2   8   66.09    5.68
  16   2   8   61.26    6.07
  16   2  -8   74.63    6.07
  16   3   8    9.92    1.23
 -16   3   8    7.05    1.49
 -16   3   8    9.45    1.22
 -17   0   8  134.44   11.05
 -17  -1   8   24.15    3.04
 -17   1   8   21.86    2.19
   0   0  -9   27.31  106.31
   0   1   9   -0.34    7.17
   0  -1  -9   -0.48    1.43
   0   1  -9 -145.80   96.99
   0  -1  -9    1.71    1.48
   0   1   9    1.29    1.84
   0  -1   9  -11.05   11.79
   0  -1  -9 -184.36  119.95
   0  -1   9   -1.10    1.22
   0   1  -9   -0.37    1.18
   0  -1   9    1.86    1.40
   0  -2  -9  375.44  186.07
   0  -2   9   50.62    4.92
   0  -2  -9   46.43    4.06
   0   2   9   43.26    4.97
   0   2  -9  -53.33  103.74
   0   2   9   62.06    9.75
   0   2  -9   48.94    4.69
   0  -2  -9   48.07    5.21
   0  -2   9   46.69    4.57
   0  -3  -9  108.82  238.23
   0   3  -9   55.84  121.61
   0  -4  -9  182.52   13.86
   0  -4   9  153.61   14.44
   0  -4   9  156.89   14.50
   0  -4   9  166.80   14.21
   0   4   9  179.32   14.11
   0  -4  -9  182.83   14.91
   0   4   9  172.23   14.12
   0   4   9  176.21   21.43
   0   4   9  190.60   14.94
   0  -4   9  153.80   14.57
   0  -5   9   -0.29    1.94
   0   5   9   -3.66   12.61
   0  -5  -9    0.71    3.26
   0   5   9   -2.60    1.62
   0  -5   9    2.90    2.66
   0   5   9   -1.65    2.15
   0   5  -9   13.07   19.60
   0  -5  -9   -0.99    0.89
   0  -6   9   -0.20    2.72
   0  -6  -9    0.01    1.54
   0  -6   9    0.70    1.95
   0   6   9    4.26    2.73
   0  -6   9    1.64    2.48
   0  -6   9    1.42    2.57
   0  -6  -9    0.67    3.71
   0  -6  -9    1.25    1.17
   0   6   9   -0.20    1.75
   0   6   9   -2.21   20.42
   0  -7   9    5.10    2.54
   0  -7   9    2.08    1.89
   0   7   9    3.75   17.56
   0   7   9    0.79    1.61
   0  -7   9   -0.84    2.27
   0   7  -9   39.82   32.49
   0  -7  -9    1.22    1.51
   0  -8   9  329.60   24.21
   0  -8   9  307.93   24.35
   0   8   9  263.32   24.09
   0   9   9   -0.70    0.62
   1   0   9    3.24    8.03
   1   0   9   -0.47    1.73
  -1   0  -9    0.50    1.30
  -1   0   9   -1.05    1.45
   1   0  -9   80.64  152.88
  -1   0  -9 -112.83  104.80
  -1   0   9    7.35    7.95
   1   0  -9    1.29    1.62
  -1   1  -9   26.64   86.90
   1  -1  -9   90.72    6.65
   1  -1  -9  225.04  160.31
  -1   1  -9   70.73    6.73
  -1  -1   9  102.39   14.89
   1   1   9   78.42    7.07
   1  -1  -9   81.58    7.06
   1   1   9   80.57   11.85
  -1  -1   9   69.43    6.54
   1   1   9   74.11    6.59
   1  -1   9   71.05    6.57
  -1  -1  -9  224.00  104.32
  -1  -1  -9   75.88    6.84
   1   1  -9   76.47    6.74
  -1   1   9   87.04   11.25
   1   1  -9   78.67  118.27
  -1   1   9   71.21    6.76
  -1  -2   9 1748.70  134.11
  -1  -2   9 1760.62  139.89
  -1  -2   9 1621.38  133.89
   1  -2  -9 1712.49  133.74
   1  -2  -9 2650.00  297.32
   1   2   9 1581.45  134.30
   1   2   9 1645.08  133.83
   1  -2   9 1665.71  133.89
   1   2  -9 1678.41  134.05
   1   3   9   27.97    3.48
  -1  -3   9   28.78    3.51
   1   3   9   26.87   10.35
   1  -3  -9   31.50    3.84
   1  -3  -9   28.72    2.63
  -1   3  -9   27.38    2.98
  -1   3  -9   34.17  108.30
  -1  -3   9   27.31    3.02
  -1   3   9   28.32    8.67
  -1   3   9   26.29    3.82
   1  -3   9   28.49    3.05
  -1  -3  -9 -363.53  176.51
  -1  -3  -9   31.32    3.61
  -1  -3  -9   28.64    2.63
   1   3  -9   27.42    3.29
   1  -3   9   24.45    3.55
   1   4   9   53.13    5.39
   1   4   9   59.74    5.42
  -1   4  -9   56.86    5.91
   1  -4  -9   64.89    5.28
   1  -4  -9   76.53    6.57
  -1  -4   9   55.01    5.77
  -1   4  -9   87.71  129.00
  -1  -4   9   50.53    6.05
   1  -4  -9   57.56    5.00
   1   4   9   76.59   14.00
  -1  -4   9   55.62    5.90
  -1  -4   9   52.45    5.36
  -1   4   9   36.71   11.22
  -1   4   9   60.43    5.49
   1  -4   9   50.58    5.84
  -1  -4  -9   62.68    5.01
   1   4  -9   54.41    5.76
  -1   4   9   57.26    6.37
   1  -4   9   60.78    5.66
  -1  -4  -9   69.70    5.46
   1  -4   9   52.62    5.80
  -1  -4  -9   60.82    6.41
   1  -4   9   53.68    6.03
   1   5   9   30.35    3.17
  -1  -5   9   28.91    3.24
  -1   5  -9   23.67   21.49
   1  -5  -9   29.92    3.02
  -1  -5   9   28.77    4.05
   1   5   9   10.24   13.30
  -1   5  -9   32.03    3.66
  -1  -5   9   26.97    4.25
   1   5   9   28.05    4.28
   1  -5  -9   30.82    4.51
   1   5  -9   10.26   22.49
  -1   5   9   14.61   11.79
  -1  -5  -9   40.02    3.78
  -1  -5  -9   24.33    4.36
   1   5  -9   30.22    3.36
   1  -5   9   26.54    3.27
  -1   5   9   26.65    4.28
  -1  -5  -9   33.62    3.00
  -1  -5  -9   27.12    3.10
   1  -5   9   27.61    4.41
  -1  -6   9  468.65   38.05
   1  -6  -9  498.29   39.14
  -1  -6   9  466.67   38.27
   1  -6  -9  506.15   37.83
  -1  -6   9  465.37   38.48
   1   6   9  468.74   37.95
  -1  -6  -9  472.60   39.11
  -1   6   9  438.86   38.97
   1  -6   9  467.44   38.12
  -1   6   9  466.06   38.00
   1  -6   9  464.65   38.37
  -1  -6  -9  507.12   37.81
   1  -6   9  432.08   38.46
  -1   7  -9  150.92   34.31
  -1  -7   9  196.81   15.00
  -1  -7   9  174.33   15.18
   1  -7   9  161.90   15.53
   1  -7   9  158.63   15.13
   1  -7   9  176.27   15.03
  -1   7   9  187.90   14.68
   1   7  -9  202.47   44.13
  -1  -8   9    1.93    1.76
  -1  -8   9    1.24    1.37
   1  -8  -9    1.67    1.42
  -1  -8   9    0.15    1.06
  -1  -8  -9    1.79    1.72
   1  -8   9    1.64    1.22
  -1  -8  -9   -1.19    1.54
   1  -8   9    0.27    1.46
  -1   8   9    0.74    1.31
   1   9   9   -0.34    0.97
  -1   9   9   -0.54    0.94
   2   0   9    0.45    1.08
  -2   0   9   12.52    6.49
  -2   0  -9   -2.36    1.64
   2   0  -9 -108.10  160.89
  -2   0   9    3.10    1.44
   2   0  -9    3.33    1.72
   2   0   9   -1.26    1.51
   2   0  -9    4.03    1.79
  -2   0  -9    4.11   78.58
  -2  -1   9  241.01   24.88
   2   1   9  230.76   18.05
  -2   1  -9  236.57   96.32
   2  -1  -9  251.20   18.00
  -2   1  -9  204.19   17.76
   2   1   9  217.31   23.78
   2   1   9  206.96   17.62
   2   1  -9  216.96  150.79
  -2   1   9  204.93   17.88
   2   1  -9  218.06   17.86
  -2   1   9  234.71   21.33
  -2  -1  -9  212.82   17.97
   2  -1   9  209.95   17.65
   2   1  -9  214.23   17.76
   2  -2  -9   77.28    6.25
   2   2   9   46.99   12.77
   2   2   9   70.22    7.31
   2   2   9   74.09    6.50
   2  -2  -9   83.24    7.26
  -2   2  -9   61.68  100.25
  -2  -2   9   69.87    6.55
  -2   2  -9   73.23    6.57
  -2  -2   9   78.76    6.79
  -2  -2   9   89.31   18.92
  -2   2   9   77.46    7.16
  -2   2   9   95.04   11.84
   2  -2   9   78.55    6.71
   2  -2   9   75.17    6.61
  -2  -2  -9   79.02    7.05
   2   2  -9   74.21    6.82
   2  -3  -9   62.96    5.77
   2   3   9   51.11    4.54
   2  -3  -9   51.19    4.24
  -2  -3   9   45.48    4.69
   2   3   9   45.75    5.46
  -2   3  -9   10.40  100.89
  -2  -3   9   45.12    5.10
  -2  -3   9   47.60    5.45
   2   3   9   55.12    5.39
  -2  -3   9   43.64    5.19
   2   3   9   72.83   13.83
  -2   3   9   54.76    5.56
  -2  -3  -9   51.09    4.24
   2  -3   9   44.78    4.93
   2   3  -9   47.79    4.97
  -2   3   9   44.94    4.76
  -2   3   9   50.97    9.53
  -2  -3  -9   54.60    5.84
   2  -3   9   51.13    4.82
   2   4   9   11.28    2.65
   2   4   9    6.13   11.48
  -2  -4   9   10.73    2.03
   2  -4  -9   13.15    3.16
  -2  -4   9    4.80    2.29
   2  -4  -9    9.53    1.76
  -2  -4   9    6.75    2.42
   2  -4  -9    9.26    1.32
  -2   4  -9    6.64    2.21
   2   4   9    9.56    2.14
   2   4   9    8.40    1.89
   2   4  -9    5.84    2.30
  -2  -4  -9   10.11    3.31
  -2   4   9    9.03    1.98
   2   4  -9  208.21  206.74
   2  -4   9    8.49    2.48
   2  -4   9    6.23    2.57
   2  -4   9    9.86    2.75
   2  -4   9   11.66    2.16
  -2   4   9   10.40    9.59
  -2  -4  -9   10.39    1.86
  -2   4   9   11.01    2.87
  -2  -4  -9    9.37    1.18
  -2   5  -9   26.74   21.11
  -2  -5   9   10.76    2.70
  -2   5  -9    9.93    2.57
   2   5   9    9.93    2.78
  -2  -5   9   13.00    2.90
   2  -5  -9   10.56    2.25
   2  -5  -9   14.03    1.63
   2  -5  -9   13.57    3.31
  -2  -5   9    9.45    3.79
  -2  -5   9    7.43    2.89
   2   5   9   29.45   18.21
  -2  -5   9   10.47    2.19
  -2  -5  -9   10.53    1.52
  -2   5   9   -3.30    9.51
   2  -5   9    8.09    2.32
   2   5  -9   -6.27   30.56
   2  -5   9    9.69    2.79
   2   5  -9   12.37    2.73
  -2   5   9    7.17    3.12
  -2  -5  -9   15.81    2.25
  -2   5   9   13.64    2.37
  -2  -5  -9   10.05    1.86
  -2  -5  -9   13.40    3.94
   2   6   9  125.18   10.37
   2  -6  -9  131.11   10.14
  -2  -6   9  123.36   10.44
  -2  -6   9  117.79   10.82
   2   6   9  119.60   10.24
  -2   6  -9   95.30   25.30
   2  -6  -9  142.36   10.64
  -2  -6   9  126.56   11.12
   2  -6  -9  142.49   12.13
  -2   6  -9  105.13   10.55
[truncated: 417,979 more chars]
