# Supplementary material for: N-(4-Meth­oxy-2-methyl-5-nitro­phen­yl)acetamide
Source: IUCrdata. 2025 Jun 3;10(Pt 6):x250470. doi: 10.1107/S2414314625004705 (PMC12230592; doi:10.1107/S2414314625004705)
Supplement: Supplementary file 2 [file x-10-x250470-Isup2.hkl]

data_I                                                                          
_shelx_title ' Uppu44Cu in Pbca'                                                
_shelx_refln_list_code          4                                               
_shelx_F_calc_maximum      198.72                                               
_exptl_crystal_F_000       944.00                                               
_reflns_d_resolution_high  0.7841                                               
                                                                                
loop_                                                                           
 _space_group_symop_operation_xyz                                               
 'x, y, z'                                                                      
 '-x+1/2, -y, z+1/2'                                                            
 '-x, y+1/2, -z+1/2'                                                            
 'x+1/2, -y+1/2, -z'                                                            
 '-x, -y, -z'                                                                   
 'x-1/2, y, -z-1/2'                                                             
 'x, -y-1/2, z-1/2'                                                             
 '-x-1/2, y-1/2, z'                                                             
                                                                                
_cell_length_a    14.2323                                                       
_cell_length_b     7.6198                                                       
_cell_length_c    19.8463                                                       
_cell_angle_alpha  90.000                                                       
_cell_angle_beta   90.000                                                       
_cell_angle_gamma  90.000                                                       
                                                                                
_shelx_F_squared_multiplier     1.000                                           
                                                                                
loop_                                                                           
 _refln_index_h                                                                 
 _refln_index_k                                                                 
 _refln_index_l                                                                 
 _refln_F_squared_calc                                                          
 _refln_F_squared_meas                                                          
 _refln_F_squared_sigma                                                         
 _refln_observed_status                                                         
   2   0   0      39490.37      32394.41      1834.76 o                         
   4   0   0       9674.55       9395.08       923.77 o                         
   6   0   0       3347.38       3178.36       259.08 o                         
   8   0   0       1425.15       1276.84       208.47 o                         
  10   0   0       8238.40       7239.15       333.59 o                         
  12   0   0        408.83        359.40        20.23 o                         
  14   0   0        195.13        174.74        12.00 o                         
  16   0   0         10.36          2.70         4.30 o                         
  18   0   0        244.03        376.68        33.51 o                         
   2   1   0        329.82        337.21        11.52 o                         
   4   1   0       1560.65       1127.96        63.29 o                         
   6   1   0          1.14        170.49       229.03 o                         
   8   1   0         73.34        111.66        73.78 o                         
  10   1   0          4.72          0.05         6.13 o                         
  12   1   0       1859.15       1680.58        61.86 o                         
  14   1   0        217.81        204.83        10.64 o                         
  16   1   0        938.45        830.22        46.97 o                         
  18   1   0          1.18          3.23         4.79 o                         
   0   2   0       8697.01       6883.13       391.03 o                         
   2   2   0       1411.03       1086.91        30.45 o                         
   4   2   0      17165.80      17203.41      1553.45 o                         
   6   2   0       4375.67       4027.67       185.96 o                         
   8   2   0        840.24        771.11        48.00 o                         
  10   2   0       1880.57       1697.53        70.14 o                         
  12   2   0       2034.33       1829.34        49.81 o                         
  14   2   0        650.85        613.80        36.90 o                         
  16   2   0        610.82        627.98        52.02 o                         
   2   3   0       3702.46       3263.28        88.16 o                         
   4   3   0        520.03        437.36        18.81 o                         
   6   3   0        725.49        639.81        60.38 o                         
   8   3   0          0.50        842.36       559.40 o                         
  10   3   0         52.93         58.01         6.52 o                         
  12   3   0        145.52        136.10         5.99 o                         
  14   3   0        163.52        156.54         9.86 o                         
   0   4   0       3683.22       3122.12       149.23 o                         
   2   4   0         95.73        109.47        17.12 o                         
   4   4   0        132.61        145.70         8.02 o                         
   6   4   0        225.15        210.30         8.38 o                         
   8   4   0       1390.84       1303.73        87.81 o                         
  10   4   0       1609.75       1573.57        43.13 o                         
  12   4   0        667.77        674.07        26.55 o                         
  14   4   0         16.16         21.03         6.00 o                         
   2   5   0         54.15         73.15         6.04 o                         
   4   5   0        642.92        619.21        28.81 o                         
   6   5   0         33.62         25.98         4.23 o                         
   8   5   0         55.84       3161.88      1447.50 o                         
  10   5   0       1461.22       1576.23        76.92 o                         
  12   5   0       1152.14       1084.55        65.38 o                         
  14   5   0          9.32         -0.75         6.75 o                         
   0   6   0        137.03        112.96         6.95 o                         
   2   6   0         53.23         37.05         8.83 o                         
   4   6   0        227.80        227.54        11.03 o                         
   6   6   0        517.61        521.10        16.80 o                         
   8   6   0         13.30         -3.35        11.33 o                         
  10   6   0         23.59         20.28         5.91 o                         
  12   6   0         12.10          5.25         7.79 o                         
   2   7   0         51.38         53.84        11.92 o                         
   4   7   0         60.40         50.86         5.54 o                         
   6   7   0        153.77        160.14        11.35 o                         
   8   7   0         73.81         69.51         6.18 o                         
  10   7   0          0.28         -5.42         5.94 o                         
  12   7   0         12.91         23.88         5.77 o                         
   2   8   0        326.30        294.26        27.57 o                         
   4   8   0         72.10         72.56         9.90 o                         
   6   8   0         57.29         54.21         6.98 o                         
   8   8   0        148.02        180.41        19.38 o                         
  10   8   0        113.41        104.57        12.52 o                         
   2   9   0        336.75        365.49        31.09 o                         
   1   1   1        233.39        204.92         5.35 o                         
   2   1   1          0.01         -0.81         8.44 o                         
   3   1   1       4372.79       3985.47       190.28 o                         
   4   1   1       8028.25       7319.33       316.04 o                         
   5   1   1         99.89        346.89       200.57 o                         
   6   1   1          0.32         -1.97        72.18 o                         
   7   1   1        774.22        785.02        68.93 o                         
   8   1   1        317.48        252.36        54.79 o                         
   9   1   1         13.32          5.93         9.24 o                         
  10   1   1       1016.87        896.47        56.50 o                         
  11   1   1        410.57        353.62         9.75 o                         
  12   1   1        212.15        201.44         7.73 o                         
  13   1   1        271.81        266.49         7.74 o                         
  14   1   1          4.04          6.44         3.30 o                         
  15   1   1         13.81         10.23         3.41 o                         
  16   1   1        665.65        564.73        21.94 o                         
  17   1   1         20.38         14.96         3.04 o                         
  18   1   1         22.05         18.69         4.50 o                         
   0   2   1      25661.71      21394.35      1210.45 o                         
   1   2   1       4507.84       3466.11        77.59 o                         
   2   2   1       1009.13        905.83        19.33 o                         
   3   2   1        917.64        805.71        18.71 o                         
   4   2   1       2884.88       2526.60        84.76 o                         
   5   2   1        114.10        142.48        19.54 o                         
   6   2   1          3.10         -1.18        14.27 o                         
   7   2   1        238.97        227.37        36.65 o                         
   8   2   1        406.50        435.55        24.67 o                         
   9   2   1        241.06        198.13         6.41 o                         
  10   2   1         60.25         57.02         7.56 o                         
  11   2   1         87.56         99.46         7.04 o                         
  12   2   1        950.10        862.10        18.37 o                         
  13   2   1        199.25        180.27         9.08 o                         
  14   2   1        518.19        498.62        15.94 o                         
  15   2   1         19.78         17.15         3.49 o                         
  16   2   1         34.04         34.72         3.14 o                         
  17   2   1         35.83         31.13         3.43 o                         
   1   3   1        658.49        499.08        30.26 o                         
   2   3   1       2942.49       2566.84        57.30 o                         
   3   3   1          0.39          5.57        24.54 o                         
   4   3   1         56.65         52.30         4.58 o                         
   5   3   1        170.22        137.72        12.99 o                         
   6   3   1        131.99        135.84         7.50 o                         
   7   3   1        881.33        845.28        20.35 o                         
   8   3   1         55.50         36.03        11.10 o                         
   9   3   1        249.92        200.42        17.55 o                         
  10   3   1       1054.00        861.12        23.80 o                         
  11   3   1        126.90        103.59         3.51 o                         
  12   3   1       4047.69       3798.62        76.28 o                         
  13   3   1        346.25        332.46         9.86 o                         
  14   3   1         39.89         42.83         3.54 o                         
  15   3   1         61.58         64.09         4.92 o                         
  16   3   1         23.23         19.05         4.51 o                         
   0   4   1        442.17        435.51        14.04 o                         
   1   4   1         62.63         75.40         3.63 o                         
   2   4   1        115.69         97.07        26.05 o                         
   3   4   1         21.52         24.84         8.46 o                         
   4   4   1          5.92          4.25         2.96 o                         
   5   4   1        320.58        316.21        10.82 o                         
   6   4   1         91.22         86.95         3.20 o                         
   7   4   1        121.57        107.94        13.02 o                         
   8   4   1        113.50         91.51         9.11 o                         
   9   4   1        193.68        180.10        15.97 o                         
  10   4   1        566.76        512.40        27.69 o                         
  11   4   1         59.72         52.75         2.91 o                         
  12   4   1       1237.82       1183.98        25.98 o                         
  13   4   1         69.18         75.82         3.72 o                         
  14   4   1        241.44        208.06        14.11 o                         
  15   4   1          0.01          5.96         5.43 o                         
   1   5   1       1244.36       1035.81        23.24 o                         
   2   5   1        153.26        133.83         4.69 o                         
   3   5   1        105.82         85.31         4.47 o                         
   4   5   1         89.03         44.89       341.35 o                         
   5   5   1        408.14        403.44         8.52 o                         
   6   5   1        661.44        666.75        16.81 o                         
   7   5   1         24.80         23.80        44.32 o                         
   8   5   1          0.47         -4.02        20.30 o                         
   9   5   1        402.31        377.36        32.31 o                         
  10   5   1          2.74         -7.96        13.76 o                         
  11   5   1        324.76        310.13         9.95 o                         
  12   5   1         55.97         49.15         4.74 o                         
  13   5   1        680.89        692.97        39.02 o                         
  14   5   1         20.06         21.34         6.29 o                         
   0   6   1        280.26        242.49         7.45 o                         
   1   6   1         17.42         24.79         5.67 o                         
   2   6   1          2.35         -3.86         5.90 o                         
   3   6   1         35.75         30.96         2.84 o                         
   4   6   1          8.79          5.54         3.01 o                         
   5   6   1         20.43         11.98         2.88 o                         
   6   6   1        170.21        148.85         5.25 o                         
   7   6   1         98.22         57.54        63.06 o                         
   8   6   1        553.95        456.30        30.39 o                         
   9   6   1         52.64         47.91         4.33 o                         
  10   6   1         21.30          8.56         4.32 o                         
  11   6   1         59.73         57.01         5.41 o                         
  12   6   1         22.35         29.37         6.09 o                         
  13   6   1          0.03         -3.58         3.88 o                         
   1   7   1        729.08        675.74        15.27 o                         
   2   7   1          1.42         -3.65         3.65 o                         
   3   7   1        246.84        256.44         7.87 o                         
   4   7   1        637.46        607.55        23.97 o                         
   5   7   1        160.57        135.96         7.17 o                         
   6   7   1        140.88        143.17         6.86 o                         
   7   7   1         60.91         62.87         4.34 o                         
   8   7   1         15.77         21.83         3.45 o                         
   9   7   1         73.96         92.12         6.70 o                         
  10   7   1        123.45        129.64        10.08 o                         
  11   7   1        111.19        122.89        15.14 o                         
  12   7   1          1.48         -1.67         3.55 o                         
   1   8   1        101.66        124.40         9.01 o                         
   2   8   1          2.76         -3.34         3.91 o                         
   3   8   1         15.41         11.80         3.61 o                         
   4   8   1        202.53        213.52        10.22 o                         
   5   8   1        278.54        301.37        18.52 o                         
   6   8   1         96.56         86.44         6.80 o                         
   7   8   1        296.87        346.75        21.90 o                         
   8   8   1          0.47          0.49         4.04 o                         
   9   8   1        117.42        129.38         9.97 o                         
  10   8   1          0.59         10.40         4.21 o                         
   1   9   1        169.82        172.91        16.67 o                         
   2   9   1        206.97        219.05        20.71 o                         
   3   9   1         65.66         79.71        10.73 o                         
   0   0   2       5704.68       8441.77       702.64 o                         
   1   0   2      13438.31      15303.84      1221.24 o                         
   2   0   2       3908.10       3763.13       213.63 o                         
   3   0   2       7549.35       5993.19       246.81 o                         
   4   0   2       8307.37       6815.01       388.44 o                         
   5   0   2        199.10        240.06        14.69 o                         
   6   0   2      10382.03      10151.06       517.92 o                         
   7   0   2          0.12          5.12        30.62 o                         
   8   0   2       3859.80       3638.35       138.54 o                         
   9   0   2        251.56        188.18         8.54 o                         
  10   0   2        538.80        472.55        16.36 o                         
  11   0   2        287.63        239.26         8.80 o                         
  12   0   2       2989.51       2566.10        92.30 o                         
  13   0   2         70.78         58.20         4.40 o                         
  14   0   2          3.84         -3.29         3.73 o                         
  15   0   2        490.30        476.90        17.11 o                         
  16   0   2        263.47        264.47        13.96 o                         
  17   0   2        466.99        492.39        29.18 o                         
  18   0   2         99.21        110.44        10.55 o                         
   1   1   2         81.78         86.86         6.51 o                         
   2   1   2        307.72        253.53        23.08 o                         
   3   1   2        231.34        271.58         8.90 o                         
   4   1   2        130.77        102.23         5.61 o                         
   5   1   2        224.18        254.82        31.81 o                         
   6   1   2        823.87        784.55        78.03 o                         
   7   1   2       3826.66       4058.04       199.20 o                         
   8   1   2         87.68        102.05        34.47 o                         
   9   1   2          2.74        269.73       433.49 o                         
  10   1   2         17.43       1149.20       576.42 o                         
  11   1   2          1.02          1.51         2.70 o                         
  12   1   2        131.62        149.63         6.25 o                         
  13   1   2        832.32        743.94        18.53 o                         
  14   1   2         78.68         63.49         4.27 o                         
  15   1   2         16.63         18.86         3.25 o                         
  16   1   2         49.14         46.36         3.25 o                         
  17   1   2          4.39         13.07         3.19 o                         
   1   2   2      27584.68      22416.17       816.51 o                         
   2   2   2       2785.73       2521.44        56.44 o                         
   3   2   2        549.13        447.54        21.72 o                         
   4   2   2          0.06          1.32        10.47 o                         
   5   2   2         34.67         11.22        35.72 o                         
   6   2   2        296.45        264.87         8.48 o                         
   7   2   2       2368.00       2163.28       104.51 o                         
   8   2   2        289.93        262.37         7.38 o                         
   9   2   2        146.06        144.36         8.38 o                         
  10   2   2       2777.06       2462.25        43.88 o                         
  11   2   2       2684.76       2482.56        60.76 o                         
  12   2   2         46.94         62.47         2.99 o                         
  13   2   2        473.34        401.33        19.18 o                         
  14   2   2          8.83         -0.05         3.51 o                         
  15   2   2         63.12         50.38         3.43 o                         
  16   2   2          3.79         -0.59         2.91 o                         
  17   2   2          7.55          1.84         2.89 o                         
   1   3   2        932.20        795.33        20.59 o                         
   2   3   2         16.74         14.81        20.01 o                         
   3   3   2        103.34        109.79        10.58 o                         
   4   3   2       1323.31       1041.31        25.15 o                         
   5   3   2       2213.41       2018.95        55.86 o                         
   6   3   2        221.58        198.27        22.82 o                         
   7   3   2          4.77          2.36         2.23 o                         
   8   3   2         44.87         36.90        10.00 o                         
   9   3   2        142.16        114.68         9.40 o                         
  10   3   2        501.63        474.09        11.78 o                         
  11   3   2        160.81        144.51         6.97 o                         
  12   3   2        122.38         94.20         8.66 o                         
  13   3   2        208.63        181.70         5.40 o                         
  14   3   2         68.56         71.54         4.58 o                         
  15   3   2         52.26         64.83         3.75 o                         
  16   3   2         38.89         45.42         5.58 o                         
   0   4   2       1470.95       1213.25        34.83 o                         
   1   4   2        510.11        361.76        22.04 o                         
   2   4   2        230.44         21.29       411.93 o                         
   3   4   2       1691.18       1503.66        39.99 o                         
   4   4   2       3554.87       3240.85        76.78 o                         
   5   4   2       2502.94       2207.78        56.74 o                         
   6   4   2       1693.17       1615.40        30.96 o                         
   7   4   2        734.66        683.96        37.17 o                         
   8   4   2         19.36         28.28        16.56 o                         
   9   4   2        385.74        349.93        29.93 o                         
  10   4   2         20.04        878.18       674.41 o                         
  11   4   2       1691.85       1685.03        38.26 o                         
  12   4   2         18.11         15.12        16.09 o                         
  13   4   2         55.84         50.05         3.20 o                         
  14   4   2        237.84        249.87         8.93 o                         
  15   4   2        438.14        419.77        25.02 o                         
   1   5   2       1176.55       1063.78        22.97 o                         
   2   5   2        988.46        924.06        20.92 o                         
   3   5   2        148.44        152.02         4.31 o                         
   4   5   2         63.91         76.99        33.69 o                         
   5   5   2        967.93        842.44        15.47 o                         
   6   5   2          9.00          6.01         5.55 o                         
   7   5   2        384.59        378.06        58.11 o                         
   8   5   2         10.00          9.63        17.31 o                         
   9   5   2        169.66        152.79        49.20 o                         
  10   5   2        192.83         21.27       561.98 o                         
  11   5   2         11.88        790.17      3046.44 o                         
  12   5   2        473.11        502.24        16.43 o                         
  13   5   2          7.53          6.88         2.74 o                         
  14   5   2          3.53          5.05         4.76 o                         
  15   5   2         38.20         46.66         7.50 o                         
   0   6   2        421.55        400.67        13.03 o                         
   1   6   2        251.65        219.50         6.42 o                         
   2   6   2          1.21         -4.75         5.71 o                         
   3   6   2        124.35        112.74         4.01 o                         
   4   6   2         92.41         85.28         5.95 o                         
   5   6   2        472.31        427.10        10.77 o                         
   6   6   2        211.56        195.02         7.56 o                         
   7   6   2        106.49        108.68         5.31 o                         
   8   6   2         34.06         21.51       104.69 o                         
   9   6   2         35.60         39.47         4.17 o                         
  10   6   2        317.45        354.94        13.64 o                         
  11   6   2          0.05         -3.15         3.15 o                         
  12   6   2         91.04        109.19         6.43 o                         
  13   6   2        433.84        471.78        22.78 o                         
   1   7   2        383.83        359.32         8.28 o                         
   2   7   2          0.55         -4.57         4.57 o                         
   3   7   2        949.24        936.76        36.19 o                         
   4   7   2         43.51         40.58         3.98 o                         
   5   7   2        184.91        160.11         5.33 o                         
   6   7   2        121.68        132.95         6.12 o                         
   7   7   2         22.23         21.64         3.03 o                         
   8   7   2        176.38        172.03         6.72 o                         
   9   7   2        272.79        280.65        17.34 o                         
  10   7   2        207.53        191.23        14.40 o                         
  11   7   2        152.11        151.65        11.17 o                         
  12   7   2          7.40          2.30         2.85 o                         
   0   8   2          2.22         -4.07         4.07 o                         
   1   8   2        357.85        340.65        11.98 o                         
   2   8   2        213.35        213.71         9.73 o                         
   3   8   2         61.30         67.82         4.05 o                         
   4   8   2          1.61          2.84         2.82 o                         
   5   8   2          5.03          2.63         3.38 o                         
   6   8   2          1.39          0.57         3.15 o                         
   7   8   2        127.76        122.07         6.16 o                         
   8   8   2        509.95        522.19        26.78 o                         
   9   8   2          0.50          6.79         5.71 o                         
  10   8   2          1.07         -6.40         6.40 o                         
   1   9   2         81.78         73.60         6.84 o                         
   2   9   2         21.54         29.41         5.88 o                         
   3   9   2        198.24        231.21        14.79 o                         
   4   9   2          0.13          1.56         5.13 o                         
   1   1   3       3741.74       3339.78        91.83 o                         
   2   1   3      11663.01      15059.10       720.17 o                         
   3   1   3       4677.67       4259.65       138.07 o                         
   4   1   3         17.25         10.76         9.51 o                         
   5   1   3        630.01        629.41        26.96 o                         
   6   1   3       1250.19       1358.89        80.40 o                         
   7   1   3       1942.87       1962.97       125.69 o                         
   8   1   3         20.99         15.06        27.69 o                         
   9   1   3        103.07        121.95        24.61 o                         
  10   1   3        147.55       -619.73       619.73 o                         
  11   1   3         99.81        128.15         5.35 o                         
  12   1   3        959.00        908.03        23.45 o                         
  13   1   3        170.05        184.32         6.72 o                         
  14   1   3          0.00          1.69         3.15 o                         
  15   1   3         20.50         18.49         3.08 o                         
  16   1   3        249.10        264.63         9.54 o                         
  17   1   3         15.10         14.58         3.79 o                         
   0   2   3       1705.85       1665.01        50.51 o                         
   1   2   3      10119.01       9290.01       355.56 o                         
   2   2   3        116.27        147.19        17.11 o                         
   3   2   3        178.68        158.09        23.68 o                         
   4   2   3        530.51        502.43        14.64 o                         
   5   2   3       2685.78       2488.17        94.78 o                         
   6   2   3       1180.14       1159.34        38.50 o                         
   7   2   3        297.51        302.00        19.79 o                         
   8   2   3         24.79         22.66         2.34 o                         
   9   2   3        426.12        392.63         9.53 o                         
  10   2   3         11.84         12.50         5.49 o                         
  11   2   3         69.80         68.50         6.06 o                         
  12   2   3        232.99        218.01         5.94 o                         
  13   2   3         54.86         37.73         4.01 o                         
  14   2   3         53.93         45.46         4.00 o                         
  15   2   3         77.39         77.28         4.66 o                         
  16   2   3          3.67         -1.00         2.44 o                         
  17   2   3        151.52        149.83        11.88 o                         
   1   3   3       2829.72       2527.70        64.69 o                         
   2   3   3        126.03         19.09       137.69 o                         
   3   3   3        318.23        301.00        51.57 o                         
   4   3   3         84.61        100.84         4.31 o                         
   5   3   3       2365.60       2302.78        62.91 o                         
   6   3   3        293.24        278.18        35.86 o                         
   7   3   3       1924.51       1756.59        39.47 o                         
   8   3   3         29.19         33.31         2.54 o                         
   9   3   3        328.31        315.76        10.32 o                         
  10   3   3        115.69        110.79        11.40 o                         
  11   3   3        188.49        201.37        12.36 o                         
  12   3   3        315.26        267.37         8.09 o                         
  13   3   3         17.64         14.26         2.35 o                         
  14   3   3        213.94        197.34         7.70 o                         
  15   3   3         10.73          9.16         2.55 o                         
  16   3   3        203.95        204.44        23.45 o                         
   0   4   3       5840.96       5418.20       145.40 o                         
   1   4   3          0.18          4.84        14.01 o                         
   2   4   3        428.67        426.20        49.34 o                         
   3   4   3        627.70        558.82        13.80 o                         
   4   4   3        152.38        164.48        18.78 o                         
   5   4   3        246.02        222.08        18.03 o                         
   6   4   3         37.75         23.57         2.59 o                         
   7   4   3        693.13        585.76        30.42 o                         
   8   4   3         53.12         48.95        22.76 o                         
   9   4   3        848.20        755.04        19.93 o                         
  10   4   3         48.33         49.13        22.35 o                         
  11   4   3        137.07        133.53        24.73 o                         
  12   4   3         69.92         70.95        22.88 o                         
  13   4   3        164.26        149.98         5.05 o                         
  14   4   3        136.25        156.76         5.65 o                         
  15   4   3         74.62         76.69         5.40 o                         
   1   5   3        112.97         98.71         3.52 o                         
   2   5   3        853.42        725.05        15.32 o                         
   3   5   3        763.92        709.56        14.14 o                         
   4   5   3        519.13        436.85        36.65 o                         
   5   5   3        773.67        790.42        14.28 o                         
   6   5   3        364.00        329.16        10.31 o                         
   7   5   3         24.50         26.34        77.43 o                         
   8   5   3         18.27         22.78        10.25 o                         
   9   5   3        179.97        118.84       216.75 o                         
  10   5   3         57.80         45.55         7.97 o                         
  11   5   3         79.09         42.99       386.59 o                         
  12   5   3       1231.65       1284.90        39.59 o                         
  13   5   3        109.66        115.78         5.23 o                         
  14   5   3          0.17          3.40         2.22 o                         
  15   5   3        114.30         82.07         9.63 o                         
   0   6   3         57.77         53.09         6.28 o                         
   1   6   3        725.08        649.99        15.74 o                         
   2   6   3         93.81         83.06         3.60 o                         
   3   6   3          4.20         -0.47         7.06 o                         
   4   6   3          1.41          0.08         5.81 o                         
   5   6   3          8.58          8.29         2.20 o                         
   6   6   3          6.53          6.27         2.79 o                         
   7   6   3         17.99         10.90         3.13 o                         
   8   6   3         60.69       3366.68      5057.00 o                         
   9   6   3        727.73        703.93        24.55 o                         
  10   6   3          4.64          7.38         2.92 o                         
  11   6   3        947.84        945.51        34.83 o                         
  12   6   3        489.00        495.05        18.71 o                         
  13   6   3         15.35         20.65         3.17 o                         
  14   6   3         78.64         86.05         8.42 o                         
   1   7   3         86.60         71.65         6.08 o                         
   2   7   3        902.29        901.83        20.36 o                         
   3   7   3        105.35         75.14         5.68 o                         
   4   7   3         20.65         25.14         2.52 o                         
   5   7   3         55.30         58.26         3.36 o                         
   6   7   3        449.78        446.47        13.62 o                         
   7   7   3          5.01          5.08         2.41 o                         
   8   7   3         79.37         87.33         4.39 o                         
   9   7   3        140.44        163.12         7.23 o                         
  10   7   3         14.89         14.03         3.06 o                         
  11   7   3         53.51         48.47         4.31 o                         
  12   7   3        291.41        328.33        15.63 o                         
   0   8   3         57.39         39.88         5.55 o                         
   1   8   3        347.90        338.18        13.25 o                         
   2   8   3        165.49        158.86         5.62 o                         
   3   8   3        114.11        110.71         4.73 o                         
   4   8   3         14.04         14.99         3.76 o                         
   5   8   3        793.26        741.79        27.48 o                         
   6   8   3         10.86         11.36         3.47 o                         
   7   8   3       1164.32       1052.67        38.01 o                         
   8   8   3         48.75         47.07         4.81 o                         
   9   8   3         58.99         59.49         4.62 o                         
  10   8   3          6.69          6.42         2.25 o                         
   1   9   3         51.13         49.99         6.08 o                         
   2   9   3         89.78        140.14        12.53 o                         
   3   9   3          7.93          1.35         4.45 o                         
   4   9   3         69.87         59.91         8.29 o                         
   5   9   3        119.12        174.53        16.73 o                         
   0   0   4       2519.29       3426.46       305.79 o                         
   1   0   4      17529.29      22702.98      1282.02 o                         
   2   0   4       2205.25       2333.54       108.72 o                         
   3   0   4       2119.99       2119.58        84.91 o                         
   4   0   4       3944.08       3842.92       154.63 o                         
   5   0   4       1408.80       1303.14       133.77 o                         
   6   0   4         61.80        105.97        17.60 o                         
   7   0   4       3873.31       4339.47       167.40 o                         
   8   0   4        253.50        283.86        81.52 o                         
   9   0   4       2759.87       2527.43        99.57 o                         
  10   0   4        824.37        822.34        28.55 o                         
  11   0   4       7808.06       7393.36       262.94 o                         
  12   0   4        763.50        683.98        24.74 o                         
  13   0   4         79.86         92.56         5.34 o                         
  14   0   4         15.48         -2.54         6.29 o                         
  15   0   4          4.75         11.40         3.39 o                         
  16   0   4          4.16          0.41         3.09 o                         
  17   0   4        124.85        111.83        12.57 o                         
   1   1   4       1817.09       1952.71        67.39 o                         
   2   1   4        876.26        906.04        25.22 o                         
   3   1   4       4581.96       4484.88       112.08 o                         
   4   1   4       4741.10       5047.39       142.36 o                         
   5   1   4       1340.43       1403.95        42.22 o                         
   6   1   4        256.36        310.01        32.61 o                         
   7   1   4       1276.93       1293.21       112.10 o                         
   8   1   4        369.83        419.04        36.38 o                         
   9   1   4         23.21         10.35        36.76 o                         
  10   1   4        324.20        281.14        20.80 o                         
  11   1   4         11.32          6.18         2.30 o                         
  12   1   4       3143.73       2883.40        70.08 o                         
  13   1   4         78.95         71.88         4.66 o                         
  14   1   4          2.04         -3.41         4.03 o                         
  15   1   4          1.76          3.87         3.14 o                         
  16   1   4        490.80        502.13        15.08 o                         
  17   1   4          1.82          3.29         3.70 o                         
   0   2   4      13679.36      12555.21       764.12 o                         
   1   2   4       8534.15       8353.96       450.46 o                         
   2   2   4          0.05         -2.17        16.28 o                         
   3   2   4       4718.73       4283.74       127.68 o                         
   4   2   4        495.52        458.93        36.60 o                         
   5   2   4      10209.13       9775.44       266.18 o                         
   6   2   4       4193.69       3953.73       101.28 o                         
   7   2   4       2336.53       2159.80        63.54 o                         
   8   2   4        286.59        278.32         8.92 o                         
   9   2   4        299.25        299.02         7.57 o                         
  10   2   4        381.88        356.22        14.64 o                         
  11   2   4        788.62        746.79        19.04 o                         
  12   2   4         77.18         57.50         2.95 o                         
  13   2   4        365.78        330.61         9.99 o                         
  14   2   4        261.13        262.61         8.49 o                         
  15   2   4        944.92       1022.76        34.23 o                         
  16   2   4          0.96         -2.45         2.45 o                         
  17   2   4        195.39        193.20        10.31 o                         
   1   3   4        433.69        418.55        19.40 o                         
   2   3   4        160.38        113.22        15.54 o                         
   3   3   4        564.41        552.00        15.58 o                         
   4   3   4       2084.73       1874.95        40.72 o                         
   5   3   4         92.20        163.10        10.26 o                         
   6   3   4         14.21         14.39         5.73 o                         
   7   3   4        487.29        492.53        12.76 o                         
   8   3   4          4.87          2.88        18.15 o                         
   9   3   4          0.88          2.06        14.07 o                         
  10   3   4        354.15        321.09        24.70 o                         
  11   3   4         41.96         37.60        12.74 o                         
  12   3   4         50.75         46.96         5.44 o                         
  13   3   4         17.08         19.18         2.40 o                         
  14   3   4         29.80         24.49         3.31 o                         
  15   3   4         78.85         83.08         4.58 o                         
  16   3   4         29.73         32.91         3.93 o                         
   0   4   4       2149.28       2026.08        64.01 o                         
   1   4   4       6276.21       5675.76       118.21 o                         
   2   4   4        151.19        134.37        55.21 o                         
   3   4   4          2.33       1663.10      1805.79 o                         
   4   4   4          0.27          2.04         6.16 o                         
   5   4   4        107.29         92.47        18.47 o                         
   6   4   4          7.40          3.92        10.53 o                         
   7   4   4        430.94        356.30         7.88 o                         
   8   4   4        303.34        313.48        61.96 o                         
   9   4   4         74.65         67.05        19.84 o                         
  10   4   4        326.41        332.08         8.87 o                         
  11   4   4        125.54        129.08        82.34 o                         
  12   4   4         39.11         31.06        57.42 o                         
  13   4   4        143.39        144.44         5.19 o                         
  14   4   4        109.89        111.48         4.27 o                         
  15   4   4         67.62         69.03         4.21 o                         
  16   4   4        108.93        121.18        12.05 o                         
   1   5   4         71.33         59.10         2.98 o                         
   2   5   4        572.89        491.74         9.41 o                         
   3   5   4          0.55          1.92         2.32 o                         
   4   5   4        203.38        125.20      1474.80 o                         
   5   5   4        368.24        327.89         7.58 o                         
   6   5   4          0.00          0.69         2.09 o                         
   7   5   4        258.24        234.40         9.36 o                         
   8   5   4        192.57        194.22         9.22 o                         
   9   5   4          0.01         -1.23        21.82 o                         
  10   5   4         18.42       1099.53       938.54 o                         
  11   5   4         23.53         15.35         2.93 o                         
  12   5   4         18.48         25.58         2.79 o                         
  13   5   4         14.42         19.43         2.35 o                         
  14   5   4         74.34         88.67         9.66 o                         
   0   6   4        622.68        563.51        16.66 o                         
   1   6   4        844.61        848.70        18.63 o                         
   2   6   4        877.03        834.14        16.26 o                         
   3   6   4         41.69         43.03         5.27 o                         
   4   6   4         54.37         51.36         4.37 o                         
   5   6   4         26.35         25.24         2.59 o                         
   6   6   4         18.07         25.04         2.87 o                         
   7   6   4        112.24        101.62         5.53 o                         
   8   6   4        558.19        558.51        18.47 o                         
   9   6   4         10.10         12.06         3.95 o                         
  10   6   4         46.68         39.18         4.12 o                         
  11   6   4         45.36         58.92         4.97 o                         
  12   6   4         34.78         32.61         2.88 o                         
  13   6   4        229.81        248.79        16.47 o                         
   1   7   4          3.50         -7.08         7.08 o                         
   2   7   4        271.62        271.84        10.47 o                         
   3   7   4        201.82        180.48        13.88 o                         
   4   7   4        185.75        193.66         6.65 o                         
   5   7   4        134.94        128.84         4.66 o                         
   6   7   4        342.90        339.82         9.51 o                         
   7   7   4         41.73         33.29         3.16 o                         
   8   7   4        143.39        145.54         6.94 o                         
   9   7   4        362.96        339.38        20.63 o                         
  10   7   4        110.72        116.41         5.26 o                         
  11   7   4         90.75         72.18         5.87 o                         
  12   7   4        162.23        151.38         8.28 o                         
   0   8   4         19.69         14.63         6.10 o                         
   1   8   4         20.32          9.56         5.29 o                         
   2   8   4          0.01         -2.95         2.95 o                         
   3   8   4          0.13         -3.20         3.20 o                         
   4   8   4         91.86         90.16         4.30 o                         
   5   8   4         91.01         89.35         4.20 o                         
   6   8   4         32.88         46.82         3.30 o                         
   7   8   4          0.74          3.65         2.13 o                         
   8   8   4        100.14         89.38         5.54 o                         
   9   8   4         43.89         38.25         3.03 o                         
   1   9   4        150.17        155.28        17.05 o                         
   2   9   4         43.92         41.26         8.34 o                         
   3   9   4        275.57        311.91        16.45 o                         
   4   9   4        425.04        390.62        19.93 o                         
   5   9   4         83.62         82.19         6.70 o                         
   1   1   5         22.23         14.43         9.87 o                         
   2   1   5       2655.28       2814.88        74.13 o                         
   3   1   5          1.61          6.45        13.11 o                         
   4   1   5       1432.69       1741.71        97.09 o                         
   5   1   5       1586.60       1608.08        69.00 o                         
   6   1   5       1778.90       1848.48        61.96 o                         
   7   1   5        968.47       1070.31        64.06 o                         
   8   1   5         29.53         45.27         6.24 o                         
   9   1   5        445.26        453.92        28.50 o                         
  10   1   5        393.51        308.51        34.37 o                         
  11   1   5        200.42        173.66        17.72 o                         
  12   1   5        436.62        407.17        10.41 o                         
  13   1   5         28.43         14.52         4.15 o                         
  14   1   5        170.90        150.47         8.68 o                         
  15   1   5         69.03         66.60         4.72 o                         
  16   1   5          2.43         -2.43         2.43 o                         
  17   1   5          7.77          6.62         2.80 o                         
   0   2   5      14951.46      15612.75       929.99 o                         
   1   2   5        621.73        638.96        22.03 o                         
   2   2   5        217.04        246.76        24.78 o                         
   3   2   5       1873.17       1767.37        60.17 o                         
   4   2   5       1527.88       1431.28        39.94 o                         
   5   2   5        849.55        828.62        34.04 o                         
   6   2   5         49.91         46.60         8.10 o                         
   7   2   5       1389.55       1396.30        61.49 o                         
   8   2   5          5.25          5.16         2.60 o                         
   9   2   5         25.33         35.98         2.52 o                         
  10   2   5        105.62        114.42        12.12 o                         
  11   2   5       1180.66       1203.07        30.19 o                         
  12   2   5         31.46         18.47         2.43 o                         
  13   2   5        113.42        110.30         4.42 o                         
  14   2   5          8.03          3.69         2.90 o                         
  15   2   5          0.01          0.47         3.32 o                         
  16   2   5          3.61          4.35         2.45 o                         
  17   2   5          3.81          6.07         3.36 o                         
   1   3   5        377.61        400.96        17.64 o                         
   2   3   5       2263.42       2093.64        76.55 o                         
   3   3   5         56.76         52.69        20.96 o                         
   4   3   5        128.77        124.73         9.14 o                         
   5   3   5        679.38        710.45        32.01 o                         
   6   3   5        690.19        636.29        14.15 o                         
   7   3   5         66.31         79.66        23.07 o                         
   8   3   5          2.35          0.48         6.25 o                         
   9   3   5          0.26         -1.91        25.58 o                         
  10   3   5        239.40        252.73        18.56 o                         
  11   3   5        552.84        524.95        11.57 o                         
  12   3   5        225.65        233.27         8.83 o                         
  13   3   5        459.26        471.22        13.81 o                         
  14   3   5        188.53        198.04         6.42 o                         
  15   3   5          0.48         -2.84         3.93 o                         
  16   3   5        353.59        367.00        35.66 o                         
   0   4   5       9309.50       9040.77       296.79 o                         
   1   4   5       8527.97       8123.52       180.17 o                         
   2   4   5        189.11        119.03       263.73 o                         
   3   4   5         44.91         52.29        14.06 o                         
   4   4   5        374.80        352.30        26.31 o                         
   5   4   5        175.30        165.60         4.17 o                         
   6   4   5         29.85         35.44        16.23 o                         
   7   4   5        390.34        340.30         7.91 o                         
   8   4   5        128.59        114.29        25.36 o                         
   9   4   5        331.85        307.21        20.97 o                         
  10   4   5        638.00        588.53        13.85 o                         
  11   4   5        261.19        263.80        67.12 o                         
  12   4   5          9.71         10.19        62.24 o                         
  13   4   5        194.91        219.13         7.09 o                         
  14   4   5        162.78        188.79         7.86 o                         
  15   4   5         16.66         12.03         2.94 o                         
  16   4   5         33.44         29.41         6.40 o                         
   1   5   5        232.29        223.72         5.59 o                         
   2   5   5        125.09        109.68         3.36 o                         
   3   5   5        623.52        529.06        10.51 o                         
   4   5   5         76.82         73.85         2.99 o                         
   5   5   5        218.88        222.23         6.13 o                         
   6   5   5        433.60        421.11         9.88 o                         
   7   5   5        152.72        151.65         5.09 o                         
   8   5   5        417.55        426.76        44.02 o                         
   9   5   5          4.99          6.06        97.07 o                         
  10   5   5         26.23       1161.94      1059.40 o                         
  11   5   5          0.02         -2.60         2.60 o                         
  12   5   5         90.79         90.90         3.87 o                         
  13   5   5        175.35        193.95         6.38 o                         
  14   5   5         27.42         37.32         7.32 o                         
   0   6   5          3.98         -5.17         5.17 o                         
   1   6   5         17.32         16.54         3.93 o                         
   2   6   5          4.77          2.98         5.31 o                         
   3   6   5        523.98        473.92        15.33 o                         
   4   6   5          2.78          3.04         2.30 o                         
   5   6   5         38.03         39.17         2.56 o                         
   6   6   5        295.78        254.76         9.01 o                         
   7   6   5        972.51        846.90        35.89 o                         
   8   6   5        711.02        692.05       123.10 o                         
   9   6   5        788.66        805.36        22.36 o                         
  10   6   5        126.16        116.35         5.02 o                         
  11   6   5         10.81          6.27         2.94 o                         
  12   6   5        319.38        320.18        11.36 o                         
  13   6   5         18.62         26.71         2.52 o                         
   1   7   5         33.42         30.50        11.43 o                         
   2   7   5        447.02        459.47        23.22 o                         
   3   7   5        110.03        128.09        12.91 o                         
   4   7   5        276.22        309.76         8.47 o                         
   5   7   5        399.17        422.75        13.23 o                         
   6   7   5         87.47         84.61         3.71 o                         
   7   7   5         14.62         15.09         2.32 o                         
   8   7   5       1140.53       1329.19        44.58 o                         
   9   7   5          9.06          7.97         2.22 o                         
  10   7   5        174.14        190.99         6.87 o                         
  11   7   5        184.54        199.03        13.71 o                         
  12   7   5        256.70        222.05        19.90 o                         
   0   8   5         23.03         40.61         4.08 o                         
   1   8   5        196.70        183.57         7.37 o                         
   2   8   5          7.80         12.89         2.66 o                         
   3   8   5          1.08         -2.65         2.65 o                         
   4   8   5        189.13        187.13         8.24 o                         
   5   8   5          7.32          9.50         2.23 o                         
   6   8   5          0.29          2.87         2.07 o                         
   7   8   5          3.50          4.10         2.94 o                         
   8   8   5        198.26        213.71        12.08 o                         
   9   8   5         12.49         10.54         3.45 o                         
   1   9   5         37.01         41.59         3.30 o                         
   2   9   5        199.94        268.10        18.90 o                         
   3   9   5        163.53        195.46        11.80 o                         
   4   9   5        266.91        323.08        25.10 o                         
   5   9   5        116.45        113.22        14.53 o                         
   0   0   6        738.96        794.80        39.80 o                         
   1   0   6       1301.57       1958.27       168.63 o                         
   2   0   6        731.82       1039.27        78.23 o                         
   3   0   6        517.70        647.78        70.56 o                         
   4   0   6        216.31        302.95        28.55 o                         
   5   0   6      15958.13      16158.62       949.41 o                         
   6   0   6         22.69        118.30       199.61 o                         
   7   0   6       3936.26       4400.87       158.51 o                         
   8   0   6        536.33        528.94        25.51 o                         
   9   0   6         42.91         42.24        22.39 o                         
  10   0   6       1006.59       1014.13        28.22 o                         
  11   0   6        241.94        254.57         9.68 o                         
  12   0   6        208.61        280.16        12.18 o                         
  13   0   6        464.40        387.92        24.71 o                         
  14   0   6        102.71         93.71         6.22 o                         
  15   0   6        305.23        270.26        11.69 o                         
  16   0   6         75.92         84.49         4.68 o                         
  17   0   6        162.95        137.54        12.25 o                         
   1   1   6       4207.59       4602.12       150.92 o                         
   2   1   6       1097.14       1313.39        76.39 o                         
   3   1   6        374.85        407.79        31.07 o                         
   4   1   6      10264.43      10548.86       598.94 o                         
   5   1   6        931.73       1042.44        88.55 o                         
   6   1   6          5.66         12.80        12.08 o                         
   7   1   6        758.35        707.43        64.25 o                         
   8   1   6        738.76        699.32        58.95 o                         
   9   1   6         18.51         24.65         3.50 o                         
  10   1   6         41.97         50.82         3.03 o                         
  11   1   6       1233.00       1156.32        27.55 o                         
  12   1   6         12.59         15.35         3.07 o                         
  13   1   6       1003.67        908.16        24.55 o                         
  14   1   6          6.20          9.02         3.05 o                         
  15   1   6         95.59        108.46         4.52 o                         
  16   1   6          0.62         -0.53         2.46 o                         
  17   1   6         21.99         24.18         5.56 o                         
   0   2   6         44.75         20.62        72.80 o                         
   1   2   6         67.01         56.17        36.58 o                         
   2   2   6        799.31        816.61        41.44 o                         
   3   2   6         11.80          0.26        17.54 o                         
   4   2   6        376.91        354.60        33.86 o                         
   5   2   6         60.19         60.21        44.41 o                         
   6   2   6        298.03        371.90        21.27 o                         
   7   2   6        470.20        417.41        14.77 o                         
   8   2   6        212.50        218.53        14.79 o                         
   9   2   6       1363.03       1422.04        40.71 o                         
  10   2   6         68.47         80.70         6.76 o                         
  11   2   6       1058.84       1015.58        22.73 o                         
  12   2   6        408.45        429.83        28.06 o                         
  13   2   6        190.73        189.20         5.95 o                         
  14   2   6          3.48          3.97         3.53 o                         
  15   2   6         76.95         68.27         5.90 o                         
  16   2   6         29.47         27.62         2.98 o                         
  17   2   6        113.84        135.41        13.87 o                         
   1   3   6        511.71        450.37        16.81 o                         
   2   3   6       2016.57       2094.80        50.20 o                         
   3   3   6        748.17        718.77        17.68 o                         
   4   3   6        536.56        536.42        19.64 o                         
   5   3   6        202.52        188.80        11.77 o                         
   6   3   6        297.56        349.54        10.70 o                         
   7   3   6        950.54        914.19        18.79 o                         
   8   3   6         22.74         25.58         2.68 o                         
   9   3   6        111.84         95.32        28.73 o                         
  10   3   6         30.14         35.28         8.13 o                         
  11   3   6         13.43        688.96       740.34 o                         
  12   3   6        361.21        393.84        21.93 o                         
  13   3   6         49.47         37.42         2.92 o                         
  14   3   6         13.84         17.28         2.64 o                         
  15   3   6        185.59        213.91         8.20 o                         
  16   3   6        127.94        144.56         6.65 o                         
   0   4   6       3809.45       3625.17       119.64 o                         
   1   4   6          4.74          5.70         2.53 o                         
   2   4   6        179.01        186.99        12.08 o                         
   3   4   6          6.27          6.37        15.42 o                         
   4   4   6        814.51        850.48        17.90 o                         
   5   4   6       1061.95       1038.93        34.48 o                         
   6   4   6        149.95        163.16        16.76 o                         
   7   4   6         41.38         47.82         3.38 o                         
   8   4   6        302.20        301.98         9.68 o                         
   9   4   6        127.19        125.03        22.72 o                         
  10   4   6        318.15        313.15         8.66 o                         
  11   4   6         11.58          2.59        32.17 o                         
  12   4   6        250.13        268.04        74.20 o                         
  13   4   6         12.29         16.68         2.85 o                         
  14   4   6        455.58        533.67        19.14 o                         
  15   4   6         30.83         41.52         2.98 o                         
   1   5   6        295.51        297.35         6.66 o                         
   2   5   6         14.35         31.74         2.49 o                         
   3   5   6         82.13        100.64         3.35 o                         
   4   5   6         22.89         22.37         2.19 o                         
   5   5   6        305.67        305.98         8.18 o                         
   6   5   6        438.57        399.06         9.48 o                         
   7   5   6         66.91         52.03       157.84 o                         
   8   5   6        618.11        601.48        17.54 o                         
   9   5   6         58.98        132.08       299.60 o                         
  10   5   6          1.37         -4.64        53.90 o                         
  11   5   6         74.08         75.23         3.73 o                         
  12   5   6        346.14        378.59        11.87 o                         
  13   5   6          0.71          1.89         1.73 o                         
  14   5   6          1.72         -1.17         2.44 o                         
   0   6   6       1391.08       1364.50        47.09 o                         
   1   6   6       1866.91       1774.55        43.86 o                         
   2   6   6        224.92        220.61         6.63 o                         
   3   6   6        144.42        149.17         9.11 o                         
   4   6   6        931.09        900.22        18.11 o                         
   5   6   6        104.51        104.90         3.48 o                         
   6   6   6        224.35        205.62         6.19 o                         
   7   6   6          3.87          6.61         2.53 o                         
   8   6   6        184.08        182.85         5.89 o                         
   9   6   6        249.70        277.17         8.55 o                         
  10   6   6         13.53         12.72         3.03 o                         
  11   6   6         14.87         11.50         2.61 o                         
  12   6   6         44.79         44.75         2.79 o                         
  13   6   6         22.79         25.72         2.39 o                         
   1   7   6          0.52          1.23         6.25 o                         
   2   7   6        122.89        111.52         5.72 o                         
   3   7   6          6.16          6.11         2.36 o                         
   4   7   6         56.45         46.58         5.33 o                         
   5   7   6         96.56         98.70         4.29 o                         
   6   7   6          4.79          4.95         2.38 o                         
   7   7   6        489.61        483.04        14.85 o                         
   8   7   6          1.09          6.99         3.51 o                         
   9   7   6        635.85        649.21        20.09 o                         
  10   7   6         42.22         58.04         3.16 o                         
  11   7   6        402.31        423.04        13.19 o                         
   0   8   6        334.57        360.64        13.44 o                         
   1   8   6         26.01         22.31         2.62 o                         
   2   8   6        242.93        264.89        13.68 o                         
   3   8   6        503.22        500.56        16.22 o                         
   4   8   6         51.15         49.55         3.35 o                         
   5   8   6          2.42          2.40         2.93 o                         
   6   8   6         34.88         42.62         3.41 o                         
   7   8   6         21.12         19.63         2.45 o                         
   8   8   6          1.41         -2.31         2.66 o                         
   9   8   6          8.78          4.44         2.92 o                         
   1   9   6         71.62         91.89        13.53 o                         
   2   9   6          4.02          3.19         3.35 o                         
   3   9   6         11.69          7.25         3.46 o                         
   4   9   6          0.22          1.93         3.11 o                         
   5   9   6        150.90        128.33        15.40 o                         
   1   1   7        904.58       1030.85        70.15 o                         
   2   1   7       1757.88       2039.16        80.05 o                         
   3   1   7         24.89         18.79        57.30 o                         
   4   1   7        598.63        636.86        70.28 o                         
   5   1   7         61.97         76.36        23.38 o                         
   6   1   7        906.54       1030.92        51.95 o                         
   7   1   7         59.21         55.03        13.14 o                         
   8   1   7         28.05        412.25       319.56 o                         
   9   1   7        316.66        374.86        16.20 o                         
  10   1   7        128.34        150.09         4.69 o                         
  11   1   7        100.37        106.04        11.24 o                         
  12   1   7        176.29        216.82         6.27 o                         
  13   1   7        109.19        118.31         5.41 o                         
  14   1   7        394.06        394.55        12.18 o                         
  15   1   7          0.04         -0.69         2.50 o                         
  16   1   7         68.59         62.09         5.55 o                         
  17   1   7         24.10         30.73         6.53 o                         
   0   2   7          2.75          2.27        56.52 o                         
   1   2   7       1721.35       1836.57        62.62 o                         
   2   2   7         16.13          6.73        15.35 o                         
   3   2   7        260.29        263.91        20.51 o                         
   4   2   7       1386.62       1462.47        73.96 o                         
   5   2   7        415.48        420.40        31.15 o                         
   6   2   7        760.63        831.59        36.59 o                         
   7   2   7         26.29         11.97        49.16 o                         
   8   2   7        203.91        241.44        17.37 o                         
   9   2   7        150.05        151.15         6.23 o                         
  10   2   7        358.81        356.67         8.89 o                         
  11   2   7         13.71         19.63         2.51 o                         
  12   2   7        369.47        407.70        13.33 o                         
  13   2   7        264.29        264.90         7.32 o                         
  14   2   7          0.00          4.24         3.07 o                         
  15   2   7         13.21          4.99         3.76 o                         
  16   2   7         19.90         16.73         4.28 o                         
  17   2   7        270.95        202.04        19.67 o                         
   1   3   7        655.52        707.24        15.99 o                         
   2   3   7          0.01         -1.36        31.79 o                         
   3   3   7       1042.93       1051.58        27.74 o                         
   4   3   7        356.93        392.44        20.88 o                         
   5   3   7        605.50        620.05        42.06 o                         
   6   3   7       1093.10       1015.85        29.06 o                         
   7   3   7       1633.42       1757.39        35.95 o                         
   8   3   7       1143.15       1157.87        23.44 o                         
   9   3   7         19.30         22.41         6.93 o                         
  10   3   7         27.87         25.16        23.98 o                         
  11   3   7         14.88         11.92        10.17 o                         
  12   3   7         37.31         44.72         9.04 o                         
  13   3   7          7.25          5.66         2.26 o                         
  14   3   7          0.22          2.85         2.84 o                         
  15   3   7          0.59         -0.82         2.15 o                         
  16   3   7        154.48        156.98        11.01 o                         
   0   4   7       3469.86       3520.98        99.91 o                         
   1   4   7       4581.67       4888.44        96.54 o                         
   2   4   7         37.80         51.26         3.00 o                         
   3   4   7        855.11        806.58        17.00 o                         
   4   4   7        238.69        247.65        10.11 o                         
   5   4   7        110.78        119.11        18.33 o                         
   6   4   7        600.77        570.67        24.97 o                         
   7   4   7        364.58        399.60         9.92 o                         
   8   4   7       2954.50       2821.81        79.88 o                         
   9   4   7        106.76        103.44         4.76 o                         
  10   4   7         28.03         23.24         3.06 o                         
  11   4   7         13.59        967.40       777.60 o                         
  12   4   7        399.46        409.40        11.21 o                         
  13   4   7         25.22         28.41         3.04 o                         
  14   4   7          2.47          6.71         2.29 o                         
  15   4   7         89.93         97.76         5.02 o                         
   1   5   7        445.57        424.07         8.62 o                         
   2   5   7        634.06        619.75        11.89 o                         
   3   5   7        683.97        709.48        13.28 o                         
   4   5   7        167.47        168.62        26.19 o                         
   5   5   7          0.20         -1.10         2.38 o                         
   6   5   7         45.56         40.89         3.73 o                         
   7   5   7        704.30        711.35        60.73 o                         
   8   5   7       1084.71       1047.71        22.68 o                         
   9   5   7        699.05        677.18        34.99 o                         
  10   5   7        554.69        563.99        24.92 o                         
  11   5   7          0.31         -0.10         2.43 o                         
  12   5   7        102.68         94.80         6.95 o                         
  13   5   7          4.70          2.88         2.08 o                         
  14   5   7         29.22         17.73         2.94 o                         
   0   6   7       7935.55       7609.91       230.86 o                         
   1   6   7        465.49        455.27        11.79 o                         
   2   6   7        407.19        401.40         9.79 o                         
   3   6   7         74.38         82.83         6.14 o                         
   4   6   7        156.88        154.62         4.18 o                         
   5   6   7         57.03         55.82         2.82 o                         
   6   6   7          6.92          4.57         3.87 o                         
   7   6   7        519.04        545.64        15.08 o                         
   8   6   7         75.57         72.29         3.58 o                         
   9   6   7         63.23         78.34         3.64 o                         
  10   6   7        513.61        509.68        16.61 o                         
  11   6   7         21.55         22.28         2.52 o                         
  12   6   7        107.05         96.70         4.14 o                         
  13   6   7         45.57         41.54         3.18 o                         
   1   7   7        205.59        224.11        11.72 o                         
   2   7   7         29.90         21.50         5.07 o                         
   3   7   7          9.89         10.10         2.67 o                         
   4   7   7         76.83         88.72         4.10 o                         
   5   7   7        135.63        137.90         5.62 o                         
   6   7   7         22.85         20.32         2.54 o                         
   7   7   7         17.28         18.02         2.72 o                         
   8   7   7        131.50        116.77         4.48 o                         
   9   7   7        151.12        148.00         5.53 o                         
  10   7   7         31.77         23.32         3.49 o                         
  11   7   7          1.92          1.71         1.47 o                         
   0   8   7        209.76        219.62        10.88 o                         
   1   8   7         28.61         40.07         2.83 o                         
   2   8   7        244.19        269.09        10.70 o                         
   3   8   7        149.38        177.99         9.67 o                         
   4   8   7       1292.70       1344.09        48.93 o                         
   5   8   7          8.54          8.92         2.95 o                         
   6   8   7        400.52        346.23        12.24 o                         
   7   8   7          0.35         -1.56         2.16 o                         
   8   8   7         13.01          8.40         2.41 o                         
   9   8   7         35.11         28.84         5.65 o                         
   1   9   7        126.92        125.22         6.78 o                         
   2   9   7          5.26         -0.10         2.31 o                         
   3   9   7        303.84        354.51        17.39 o                         
   4   9   7          5.51         12.33         4.55 o                         
   0   0   8         63.36       -504.50       504.50 o                         
   1   0   8         15.10          8.53        22.40 o                         
   2   0   8       2436.16       3100.18       266.19 o                         
   3   0   8          1.41         -0.04        27.80 o                         
   4   0   8       1581.04       1919.74       169.94 o                         
   5   0   8       2927.69       3271.27       107.54 o                         
   6   0   8       2359.30       2714.42        99.50 o                         
   7   0   8         66.57         68.13        19.31 o                         
   8   0   8       1502.45       1629.17        56.02 o                         
   9   0   8          2.27        986.03      1102.43 o                         
  10   0   8        121.50        156.01         6.05 o                         
  11   0   8        352.66        325.57        11.20 o                         
  12   0   8         30.95         38.78         4.71 o                         
  13   0   8       1278.43       1232.74        45.45 o                         
  14   0   8         66.59         66.70         5.37 o                         
  15   0   8        664.99        718.19        26.89 o                         
  16   0   8         12.80          5.63         5.53 o                         
  17   0   8        893.28        775.40        63.73 o                         
   1   1   8       7162.02       9136.69       312.39 o                         
   2   1   8         70.31         32.66        32.70 o                         
   3   1   8        283.37        303.47         9.84 o                         
   4   1   8       1338.27       1665.48        62.83 o                         
   5   1   8       2075.91       2156.50        59.42 o                         
   6   1   8         70.42         48.55        11.19 o                         
   7   1   8         11.86         18.69        15.46 o                         
   8   1   8         10.63         25.75         8.24 o                         
   9   1   8        310.66        348.08        16.31 o                         
  10   1   8        116.74        100.12         5.24 o                         
  11   1   8        211.72        206.20         5.70 o                         
  12   1   8        317.20        274.25         8.23 o                         
  13   1   8        188.99        164.92         6.46 o                         
  14   1   8        169.45        147.36         7.44 o                         
  15   1   8        164.14        187.23        12.18 o                         
  16   1   8         20.73         24.31         2.76 o                         
  17   1   8        119.51        130.89        10.25 o                         
   0   2   8        161.25        216.37        47.75 o                         
   1   2   8        571.68        710.46        16.40 o                         
   2   2   8        632.12        744.75        17.38 o                         
   3   2   8        126.35        140.89        23.19 o                         
   4   2   8        832.08        958.63        38.27 o                         
   5   2   8        709.63        799.66        29.27 o                         
   6   2   8       1464.38       1584.72        46.17 o                         
   7   2   8        247.08        259.10        21.37 o                         
   8   2   8         72.76         65.54         3.57 o                         
   9   2   8        113.34        121.21         4.54 o                         
  10   2   8        318.49        309.79         7.97 o                         
  11   2   8        580.33        607.38        13.48 o                         
  12   2   8        325.89        273.36        27.86 o                         
  13   2   8         16.13         19.74         2.62 o                         
  14   2   8        111.61        111.60         5.49 o                         
  15   2   8         12.51          8.36         3.84 o                         
  16   2   8        309.85        390.50        20.37 o                         
   1   3   8        316.75        300.92        23.29 o                         
   2   3   8       2142.01       2275.59        51.64 o                         
   3   3   8        470.61        451.90        19.70 o                         
   4   3   8        332.81        353.27        17.42 o                         
   5   3   8        754.04        812.70        85.60 o                         
   6   3   8        482.13        505.43        19.93 o                         
   7   3   8         27.09         32.03         2.53 o                         
   8   3   8        164.30        192.89        30.48 o                         
   9   3   8        162.68        163.77        38.14 o                         
  10   3   8         18.95         10.02         2.55 o                         
  11   3   8       1344.80       1558.10        69.19 o                         
  12   3   8        435.20        462.64        12.46 o                         
  13   3   8        316.26        318.11         9.55 o                         
  14   3   8         22.03         26.93         2.79 o                         
  15   3   8        243.39        287.30         9.72 o                         
  16   3   8         48.63         52.88         4.32 o                         
   0   4   8        371.93        427.69        24.84 o                         
   1   4   8         89.89        100.21        17.65 o                         
   2   4   8        245.47        227.19        28.00 o                         
   3   4   8         10.03          6.85         2.01 o                         
   4   4   8          1.83          0.75         2.01 o                         
   5   4   8          2.09          1.47        12.58 o                         
   6   4   8         51.34         51.31         3.03 o                         
   7   4   8          8.74         77.77       168.57 o                         
   8   4   8        459.83        472.67        11.61 o                         
   9   4   8       1173.94       1213.28        46.26 o                         
  10   4   8        105.77      -1386.14      1393.17 o                         
  11   4   8        274.42        308.15        18.27 o                         
  12   4   8        307.85        363.86        11.17 o                         
  13   4   8        193.91        228.89         7.77 o                         
  14   4   8        155.11        156.85         6.17 o                         
  15   4   8          8.42          5.12         3.75 o                         
   1   5   8        283.64        284.10         6.69 o                         
   2   5   8        334.42        341.68         7.22 o                         
   3   5   8        436.02        452.18        11.60 o                         
   4   5   8         84.77         74.93         3.61 o                         
   5   5   8        318.54        358.86         9.70 o                         
   6   5   8        616.46        668.37        45.31 o                         
   7   5   8        138.94         83.06       502.45 o                         
   8   5   8        603.10        661.30        56.10 o                         
   9   5   8        814.01        800.06       107.90 o                         
  10   5   8        239.27        276.19         7.84 o                         
  11   5   8        256.49        263.03         8.57 o                         
  12   5   8         15.83         15.02         2.22 o                         
  13   5   8          0.25          3.53         2.92 o                         
  14   5   8         62.02         74.70         5.11 o                         
   0   6   8        364.07        312.24        13.58 o                         
   1   6   8         67.42         69.16         5.18 o                         
   2   6   8        121.30        118.70         4.23 o                         
   3   6   8        276.09        263.53         7.13 o                         
   4   6   8        252.02        256.07         6.57 o                         
   5   6   8        693.72        737.60        32.96 o                         
   6   6   8         25.79         32.04         2.78 o                         
   7   6   8        768.72        811.31        24.17 o                         
   8   6   8         12.66         13.87         2.32 o                         
   9   6   8         37.02         37.47         3.19 o                         
  10   6   8          0.62          1.95         2.57 o                         
  11   6   8         71.87         66.47         3.52 o                         
  12   6   8        125.83        132.39        20.65 o                         
  13   6   8        151.51        160.83        13.87 o                         
   1   7   8          8.55          9.01         4.20 o                         
   2   7   8         26.46         37.88         3.49 o                         
   3   7   8        117.53        116.85         4.23 o                         
   4   7   8         21.52         21.53         2.37 o                         
   5   7   8         86.02         95.07         4.11 o                         
   6   7   8         61.34         62.13         3.43 o                         
   7   7   8          0.70          0.43         2.11 o                         
   8   7   8         89.90        102.61         5.40 o                         
   9   7   8        116.48        108.34         4.57 o                         
  10   7   8         30.07         38.57         2.62 o                         
  11   7   8         22.86         19.46         2.81 o                         
   0   8   8         91.35         74.97         5.91 o                         
   1   8   8         51.11         42.47         3.88 o                         
   2   8   8        294.37        316.67         9.58 o                         
   3   8   8        112.36        113.18         4.92 o                         
   4   8   8         30.97         33.80         3.22 o                         
   5   8   8         94.33         99.94         3.85 o                         
   6   8   8          0.99         -2.08         2.19 o                         
   7   8   8         42.14         43.87         2.73 o                         
   8   8   8          8.06          8.69         2.64 o                         
   1   9   8         91.53         89.30         5.61 o                         
   2   9   8          0.83          2.69         2.29 o                         
   3   9   8        183.41        187.57        15.40 o                         
   1   1   9        433.42        448.89        36.90 o                         
   2   1   9       1030.72       1270.16        31.27 o                         
   3   1   9         89.44        160.38        15.81 o                         
   4   1   9         67.58         92.81        29.98 o                         
   5   1   9        116.78        203.56        18.35 o                         
   6   1   9        235.03        258.11        13.11 o                         
   7   1   9        115.26        135.55        12.08 o                         
   8   1   9          1.91          0.81        13.44 o                         
   9   1   9        151.95        145.48        11.01 o                         
  10   1   9         10.40          9.04         2.71 o                         
  11   1   9         12.29          8.33         2.37 o                         
  12   1   9          0.11          0.76         2.49 o                         
  13   1   9         47.56         44.84         3.84 o                         
  14   1   9         17.01          9.93         2.88 o                         
  15   1   9         11.25         12.49         2.15 o                         
  16   1   9          0.47         -3.68         5.19 o                         
   0   2   9        192.75        278.36       102.91 o                         
   1   2   9       8893.58       9895.79       317.66 o                         
   2   2   9        384.82        440.44        10.95 o                         
   3   2   9         11.03          3.75         4.99 o                         
   4   2   9        677.89        768.79        52.17 o                         
   5   2   9       1397.65       1461.98        31.67 o                         
   6   2   9        380.32        412.78        20.09 o                         
   7   2   9        375.24        419.21        23.69 o                         
   8   2   9        434.28        430.10        14.04 o                         
   9   2   9        692.74        713.40        16.65 o                         
  10   2   9          0.50         -4.44        16.77 o                         
  11   2   9        957.58       1057.01        24.64 o                         
  12   2   9        158.20       -576.19       576.19 o                         
  13   2   9         76.29         71.41         3.63 o                         
  14   2   9        442.83        460.84        14.03 o                         
  15   2   9         36.38         32.14         3.97 o                         
  16   2   9          1.46         -0.74         2.87 o                         
   1   3   9        151.35        161.88        38.70 o                         
   2   3   9        278.80        289.68         9.30 o                         
   3   3   9          0.04         -1.06        11.29 o                         
   4   3   9        363.96        432.01        22.62 o                         
   5   3   9       1606.19       1710.69        35.57 o                         
   6   3   9        840.13        902.56        24.32 o                         
   7   3   9         33.68         40.54         5.67 o                         
   8   3   9         74.14        113.26        21.11 o                         
   9   3   9       1431.52       1433.19        38.96 o                         
  10   3   9         27.33         41.79        21.55 o                         
  11   3   9        658.08        615.73        28.93 o                         
  12   3   9        473.29        537.13        21.16 o                         
  13   3   9        330.71        368.74        11.98 o                         
  14   3   9          0.08          3.12         2.30 o                         
  15   3   9         19.98         24.73         3.75 o                         
  16   3   9         79.51         61.32         6.26 o                         
   0   4   9       1015.93        992.69        27.00 o                         
   1   4   9        355.92        339.82         9.10 o                         
   2   4   9         49.56         54.18        12.59 o                         
   3   4   9        484.06        513.05        27.64 o                         
   4   4   9          4.20          6.72         2.09 o                         
   5   4   9        169.99        194.66         5.26 o                         
   6   4   9         53.46         43.88        22.22 o                         
   7   4   9        897.30        914.33        23.70 o                         
   8   4   9        116.65        137.10        30.09 o                         
   9   4   9          6.96         13.96        10.43 o                         
  10   4   9        602.69        618.47        62.51 o                         
  11   4   9        857.97        914.69        24.03 o                         
  12   4   9        414.69        441.37        12.31 o                         
  13   4   9          5.92          7.22         2.06 o                         
  14   4   9         14.13         12.03         2.43 o                         
  15   4   9        142.83        129.14         7.68 o                         
   1   5   9        184.93        171.83         6.75 o                         
   2   5   9         56.66         66.78         5.64 o                         
   3   5   9          1.48          4.18         2.95 o                         
   4   5   9        280.85        276.91         7.99 o                         
   5   5   9          0.47         -5.31        15.15 o                         
   6   5   9        556.13        587.47        17.46 o                         
   7   5   9        312.82        364.62        81.03 o                         
   8   5   9        384.25        402.86        51.51 o                         
   9   5   9          9.65          7.62        27.36 o                         
  10   5   9          0.80          4.06         2.42 o                         
  11   5   9         25.49         32.53         2.97 o                         
  12   5   9         19.02         23.20         2.50 o                         
  13   5   9         12.44          8.73         2.01 o                         
  14   5   9          2.93          2.20         2.51 o                         
   0   6   9          0.14          5.32         3.72 o                         
   1   6   9       2582.70       2722.88        61.34 o                         
   2   6   9        679.69        710.56        15.02 o                         
   3   6   9          1.11          0.44         3.28 o                         
   4   6   9       1316.24       1367.69        44.14 o                         
   5   6   9          1.05         -2.27         2.27 o                         
   6   6   9        376.69        394.24        10.64 o                         
   7   6   9          4.88          4.18         2.36 o                         
   8   6   9         98.39         86.81         3.91 o                         
   9   6   9         34.16         44.30         3.62 o                         
  10   6   9         30.49         25.64         2.53 o                         
  11   6   9         66.41         58.53         3.05 o                         
  12   6   9          5.49          8.00         1.69 o                         
   1   7   9       1015.11       1021.68        34.64 o                         
   2   7   9          1.63         -3.41         3.41 o                         
   3   7   9       1963.92       2173.64        52.84 o                         
   4   7   9        756.90        749.20        20.18 o                         
   5   7   9         55.34         54.80         3.09 o                         
   6   7   9         19.86         17.43         2.35 o                         
   7   7   9        344.79        375.98        11.19 o                         
   8   7   9          1.83          1.77         2.13 o                         
   9   7   9         12.88          7.96         2.30 o                         
  10   7   9          6.94          3.64         1.78 o                         
   0   8   9       1943.29       1745.77        97.24 o                         
   1   8   9          2.90          5.08         2.65 o                         
   2   8   9        551.80        561.06        17.90 o                         
   3   8   9        579.44        639.95        23.97 o                         
   4   8   9        130.73        166.23         7.21 o                         
   5   8   9        115.25        109.18         5.46 o                         
   6   8   9         92.98        117.72        10.11 o                         
   7   8   9        161.13        171.44         9.80 o                         
   1   9   9          0.04         -2.55         3.89 o                         
   2   9   9         99.73         74.98         9.57 o                         
   0   0  10         75.76         51.63         5.97 o                         
   1   0  10       9838.38      12940.51       601.36 o                         
   2   0  10       1310.38       1522.47        63.68 o                         
   3   0  10         15.36         -7.65       124.62 o                         
   4   0  10        430.63        523.20        31.82 o                         
   5   0  10        437.15        430.65        19.67 o                         
   6   0  10        525.30        639.91        26.57 o                         
   7   0  10        102.48        108.73        11.69 o                         
   8   0  10          8.41         18.53         3.41 o                         
   9   0  10          8.08          5.44         4.12 o                         
  10   0  10          1.03          0.62        31.79 o                         
  11   0  10        400.18        395.35        12.78 o                         
  12   0  10        486.70        487.73        20.10 o                         
  13   0  10         39.11         39.71         5.76 o                         
  14   0  10         10.20          6.12         3.86 o                         
  15   0  10          2.08         -0.22         2.87 o                         
  16   0  10        222.27        236.01        16.06 o                         
   1   1  10        261.31        309.39         9.70 o                         
   2   1  10       2360.68       2606.88        84.23 o                         
   3   1  10        527.41        577.14        32.72 o                         
   4   1  10        855.13       1055.26        33.84 o                         
   5   1  10         74.23        104.82         8.60 o                         
   6   1  10          1.13          1.97         4.23 o                         
   7   1  10         36.31         51.63         3.44 o                         
   8   1  10         26.33         34.19         2.88 o                         
   9   1  10          2.74          6.57         4.16 o                         
  10   1  10          3.38         -3.55        22.15 o                         
  11   1  10          8.78          3.12         2.30 o                         
  12   1  10        410.22        397.28         9.79 o                         
  13   1  10        267.51        280.27         8.56 o                         
  14   1  10         19.19         17.11         2.88 o                         
  15   1  10         45.86         49.59         3.11 o                         
  16   1  10         72.17         75.91        13.09 o                         
   0   2  10         16.27        777.33       668.61 o                         
   1   2  10        476.70        521.56        51.94 o                         
   2   2  10        647.21        755.05        23.75 o                         
   3   2  10        537.53        558.86        22.91 o                         
   4   2  10          4.58          3.97         6.42 o                         
   5   2  10        923.12       1008.22        21.62 o                         
   6   2  10          0.06          1.48         2.25 o                         
   7   2  10        492.38        516.77        10.23 o                         
   8   2  10       1783.12       1958.51        54.27 o                         
   9   2  10         49.77         51.37         4.15 o                         
  10   2  10        423.62        475.34        11.05 o                         
  11   2  10        757.32        823.39        29.30 o                         
  12   2  10         25.33         26.77         2.67 o                         
  13   2  10          5.29          7.79         2.83 o                         
  14   2  10         31.33         26.07         2.80 o                         
  15   2  10         67.07         83.74         4.69 o                         
  16   2  10         14.66         14.98         4.28 o                         
   1   3  10        124.02        125.36        13.97 o                         
   2   3  10       1959.20       2056.88        48.27 o                         
   3   3  10        344.91        395.93        24.26 o                         
   4   3  10         24.30         22.25        18.82 o                         
   5   3  10         56.54         66.19         3.73 o                         
   6   3  10        481.38        529.84        11.24 o                         
   7   3  10        214.72        221.68         6.34 o                         
   8   3  10       1744.91       1782.97        62.17 o                         
   9   3  10        214.49        215.79         5.86 o                         
  10   3  10        606.92        656.27        68.60 o                         
  11   3  10         33.36        586.73       755.51 o                         
  12   3  10        193.32        211.70         6.28 o                         
  13   3  10         39.27         38.30         2.87 o                         
  14   3  10          9.91          1.96         2.50 o                         
  15   3  10         13.00         15.54         3.54 o                         
   0   4  10        137.60        132.43         6.15 o                         
   1   4  10         68.09         73.10         3.02 o                         
   2   4  10        175.45        174.17        13.06 o                         
   3   4  10         53.54         39.41        34.14 o                         
   4   4  10         85.51         79.53         2.96 o                         
   5   4  10         90.13        101.86         4.30 o                         
   6   4  10       1004.01       1010.46        41.46 o                         
   7   4  10        121.74        130.37        26.07 o                         
   8   4  10        859.60        935.30        47.38 o                         
   9   4  10       1005.88       1150.14        80.67 o                         
  10   4  10         10.22         13.35         7.64 o                         
  11   4  10         71.66         84.12         3.59 o                         
  12   4  10        201.14        220.68         8.09 o                         
  13   4  10        138.00        146.72         5.38 o                         
  14   4  10          8.07          7.49         2.62 o                         
   1   5  10        181.17        192.13         7.52 o                         
   2   5  10         89.91        123.78         6.97 o                         
   3   5  10        750.84        721.29        14.91 o                         
   4   5  10        135.59        166.03         4.50 o                         
   5   5  10          0.00          1.31         2.20 o                         
   6   5  10         48.57         48.45        43.65 o                         
   7   5  10        148.40        967.08      3462.60 o                         
   8   5  10         76.04         90.54        36.14 o                         
   9   5  10        741.03        838.27        20.13 o                         
  10   5  10         24.83         25.59         2.62 o                         
  11   5  10        946.64       1014.24        31.44 o                         
  12   5  10        984.43       1094.42        36.11 o                         
  13   5  10         87.72         69.45         3.79 o                         
   0   6  10       2215.14       2556.44        82.22 o                         
   1   6  10        326.15        336.37        15.00 o                         
   2   6  10         61.04         68.49         6.81 o                         
   3   6  10        368.70        381.89        32.65 o                         
   4   6  10        127.43        153.55         5.02 o                         
   5   6  10          4.90          6.51         2.52 o                         
   6   6  10         35.34         42.01         3.52 o                         
   7   6  10          0.75         -1.06         2.59 o                         
   8   6  10        121.42        140.74         4.66 o                         
   9   6  10          2.35          4.01         2.64 o                         
  10   6  10         22.99         14.51         2.12 o                         
  11   6  10          1.35         -2.63         2.63 o                         
  12   6  10        103.48         92.50         4.46 o                         
   1   7  10          0.17         -1.39         2.81 o                         
   2   7  10         84.49        105.90         4.60 o                         
   3   7  10         32.27         33.29         2.81 o                         
   4   7  10        160.57        176.14         7.02 o                         
   5   7  10         45.64         46.49         2.81 o                         
   6   7  10          1.06          1.68         2.27 o                         
   7   7  10          0.10          0.15         2.20 o                         
   8   7  10          3.67          7.23         2.20 o                         
   9   7  10         11.80         16.94         3.96 o                         
  10   7  10          2.16         -0.25         2.20 o                         
   0   8  10        213.69        213.18         8.72 o                         
   1   8  10        320.15        307.41        10.48 o                         
   2   8  10          0.09         -0.57         3.20 o                         
   3   8  10          6.03          3.82         3.24 o                         
   4   8  10         78.36         67.85         3.73 o                         
   5   8  10         62.02         68.78         8.14 o                         
   6   8  10         10.31          8.67         2.54 o                         
   7   8  10         21.65         13.38         6.98 o                         
   1   1  11         51.38         44.19        10.79 o                         
   2   1  11        106.22        125.15        15.96 o                         
   3   1  11         99.48        160.81        41.46 o                         
   4   1  11       1112.95       1222.44        24.26 o                         
   5   1  11         25.76         35.73        14.51 o                         
   6   1  11        386.79        414.96        15.51 o                         
   7   1  11         73.64         83.46         6.37 o                         
   8   1  11        519.33        570.08        12.42 o                         
   9   1  11       1132.48       1076.51        21.86 o                         
  10   1  11         14.13          8.66         2.25 o                         
  11   1  11         24.28        992.49       709.42 o                         
  12   1  11         36.82         36.97         2.70 o                         
  13   1  11          0.54         -0.89         2.22 o                         
  14   1  11         17.28         26.17         2.70 o                         
  15   1  11         43.26         49.05         3.89 o                         
  16   1  11         72.66         47.81         8.82 o                         
   0   2  11        544.61        603.83       130.06 o                         
   1   2  11        105.40        108.32        24.51 o                         
   2   2  11         33.58         30.68        11.08 o                         
   3   2  11          1.41          5.16         9.58 o                         
   4   2  11        261.61        289.26        18.15 o                         
   5   2  11        129.25        147.41         5.82 o                         
   6   2  11         16.45         20.97         3.05 o                         
   7   2  11       1431.37       1540.75        35.53 o                         
   8   2  11        311.52        316.20        16.84 o                         
   9   2  11        618.53        727.51        29.99 o                         
  10   2  11         47.49         46.79        11.35 o                         
  11   2  11        149.69        108.70        55.60 o                         
  12   2  11         25.71         33.74         2.58 o                         
  13   2  11         83.21         93.08         3.68 o                         
  14   2  11         76.83         81.22         4.07 o                         
  15   2  11          1.24         -2.39         4.35 o                         
   1   3  11         32.29         39.81        27.19 o                         
   2   3  11          0.29        139.05       595.17 o                         
   3   3  11        698.14        737.47        13.61 o                         
   4   3  11        442.28        457.53        10.97 o                         
   5   3  11        126.40        143.60         7.15 o                         
   6   3  11        225.93        225.90         6.56 o                         
   7   3  11          1.87          3.63         2.76 o                         
   8   3  11       1614.62       1621.79        40.42 o                         
   9   3  11        173.40        166.21         4.89 o                         
  10   3  11          9.12         25.82        11.17 o                         
  11   3  11        256.71        262.75        38.97 o                         
  12   3  11        197.92        236.55         6.63 o                         
  13   3  11        250.83        280.94         7.60 o                         
  14   3  11         30.02         38.77         2.73 o                         
  15   3  11         26.50         37.35         3.73 o                         
   0   4  11        472.28        568.71        16.81 o                         
   1   4  11        238.58        260.09         8.67 o                         
   2   4  11        830.04        940.06        26.66 o                         
   3   4  11        437.75        428.08        51.56 o                         
   4   4  11       1174.47       1336.12        26.33 o                         
   5   4  11        282.62        295.50        13.34 o                         
   6   4  11         50.34         48.11        24.78 o                         
   7   4  11         59.62       2775.39      1905.28 o                         
   8   4  11        191.30        235.52        65.60 o                         
   9   4  11         51.07       1395.02      1962.32 o                         
  10   4  11         33.03         27.34         2.71 o                         
  11   4  11        170.72        168.01         5.11 o                         
  12   4  11        773.49        863.18        22.67 o                         
  13   4  11         27.98         22.42         2.67 o                         
  14   4  11        206.40        222.42         9.80 o                         
   1   5  11        144.86        153.58         6.35 o                         
   2   5  11        346.89        325.21         7.89 o                         
   3   5  11          0.79         -1.99         3.12 o                         
   4   5  11       3009.74       3178.52        60.40 o                         
   5   5  11         37.32         45.26         2.86 o                         
   6   5  11          4.40       2662.17      2602.65 o                         
   7   5  11        262.81        320.60         8.83 o                         
   8   5  11        143.73        151.18         5.33 o                         
   9   5  11         32.67         25.16         2.88 o                         
  10   5  11        127.93        127.17         5.41 o                         
  11   5  11        299.99        304.99         9.22 o                         
  12   5  11        421.72        462.40        17.43 o                         
  13   5  11         26.48         26.70         2.64 o                         
   0   6  11         43.60         48.55         5.71 o                         
   1   6  11         74.34         58.86        20.08 o                         
   2   6  11        262.99        280.53        15.50 o                         
   3   6  11        654.96        682.95        14.96 o                         
   4   6  11       1372.17       1486.33        33.61 o                         
   5   6  11        319.02        332.46         9.81 o                         
   6   6  11        179.63        210.97         9.93 o                         
   7   6  11        287.87        280.68         8.76 o                         
   8   6  11          5.16          8.90         2.92 o                         
   9   6  11         93.52        101.57         4.36 o                         
  10   6  11         23.33         16.72         2.66 o                         
  11   6  11        546.17        555.35        18.63 o                         
   1   7  11         78.88         68.81         3.45 o                         
   2   7  11         56.21         45.10         3.23 o                         
   3   7  11         58.48         61.20         3.19 o                         
   4   7  11          0.18          5.20         2.79 o                         
   5   7  11         14.71         10.33         2.50 o                         
   6   7  11        214.29        219.73         7.67 o                         
   7   7  11          3.76          2.82         2.15 o                         
   8   7  11         27.59         22.76         2.64 o                         
   9   7  11         89.82         95.98         5.06 o                         
   0   8  11       1763.25       1587.04       121.32 o                         
   1   8  11       1632.75       1597.01        64.47 o                         
   2   8  11        306.97        326.60        10.74 o                         
   3   8  11         40.33         35.50         2.89 o                         
   4   8  11         18.14         14.79         5.14 o                         
   5   8  11        235.95        266.70        14.14 o                         
   6   8  11         13.72          6.23         5.36 o                         
   0   0  12        542.98        689.40        29.22 o                         
   1   0  12          0.44          3.93         3.39 o                         
   2   0  12        329.47        471.18        13.17 o                         
   3   0  12        764.09        808.02        35.32 o                         
   4   0  12       1468.76       1561.69        62.32 o                         
   5   0  12        263.19        307.90        18.17 o                         
   6   0  12       1356.05       1367.18        33.90 o                         
   7   0  12       3165.76       3296.64        76.96 o                         
   8   0  12          1.47          5.74         3.75 o                         
   9   0  12       1974.69       2056.21        46.82 o                         
  10   0  12        392.28        458.04        12.27 o                         
  11   0  12        242.34        197.25         6.61 o                         
  12   0  12        326.78        329.81        11.85 o                         
  13   0  12         70.07         77.74         6.66 o                         
  14   0  12          9.63         10.21         3.36 o                         
  15   0  12         26.09         49.78         6.13 o                         
   1   1  12       2635.71       2756.44        50.88 o                         
   2   1  12       1735.12       1875.32        36.80 o                         
   3   1  12       2037.23       2256.92        72.03 o                         
   4   1  12        358.08        393.73        27.46 o                         
   5   1  12         27.60         40.09         2.75 o                         
   6   1  12       1007.56       1048.67        18.08 o                         
   7   1  12         33.19         45.38         9.41 o                         
   8   1  12       3017.22       3103.20        59.52 o                         
   9   1  12        105.65        111.52         9.67 o                         
  10   1  12         28.40         15.64         2.27 o                         
  11   1  12          1.30         43.61       629.97 o                         
  12   1  12        296.46        340.50         8.20 o                         
  13   1  12        176.51        171.13         6.29 o                         
  14   1  12         43.60         52.79         3.03 o                         
  15   1  12          0.27          3.58         2.39 o                         
   0   2  12       1177.29       1308.74        67.52 o                         
   1   2  12       1000.21       1106.44        38.54 o                         
   2   2  12         66.01         46.10        96.66 o                         
   3   2  12          8.93          7.00        12.92 o                         
   4   2  12        133.04        118.18         6.92 o                         
   5   2  12          9.24         27.31         8.22 o                         
   6   2  12        119.88        119.86         6.21 o                         
   7   2  12          5.25          5.26        17.82 o                         
   8   2  12       2757.09       2848.24        54.86 o                         
   9   2  12         26.60         48.19         4.22 o                         
  10   2  12         25.03         31.19        48.83 o                         
  11   2  12        457.63        458.59        11.94 o                         
  12   2  12          8.88          4.55         2.39 o                         
  13   2  12         81.87         96.70         4.42 o                         
  14   2  12         15.46         12.45         2.36 o                         
  15   2  12         13.28         12.74         3.35 o                         
   1   3  12          0.37          7.52         3.81 o                         
   2   3  12        246.26        283.86        40.55 o                         
   3   3  12        150.70        160.55        24.78 o                         
   4   3  12        348.88        336.34        18.70 o                         
   5   3  12        537.24        575.83        30.69 o                         
   6   3  12         68.25         70.99         4.69 o                         
   7   3  12        288.04        340.13        10.22 o                         
   8   3  12        112.11         94.34        13.30 o                         
   9   3  12        616.47        632.35        62.64 o                         
  10   3  12         12.80         17.17        67.45 o                         
  11   3  12          2.99          3.99         2.42 o                         
  12   3  12         40.44         39.53         2.83 o                         
  13   3  12        352.90        403.66        11.00 o                         
  14   3  12        185.66        213.54        15.99 o                         
   0   4  12        424.38        423.48        47.79 o                         
   1   4  12        382.75        448.81        21.33 o                         
   2   4  12          7.01         11.34        10.21 o                         
   3   4  12       1107.26       1148.61        31.72 o                         
   4   4  12        388.74        389.03        10.22 o                         
   5   4  12         72.87         76.36        20.40 o                         
   6   4  12          8.22         14.22         2.51 o                         
   7   4  12        353.09        413.83        15.32 o                         
   8   4  12        176.99        194.51        24.77 o                         
   9   4  12         76.53         55.86       173.91 o                         
  10   4  12        142.03        134.02         4.48 o                         
  11   4  12        118.17        134.77         5.78 o                         
  12   4  12        164.43        155.83         4.91 o                         
  13   4  12        103.35        112.62         6.73 o                         
  14   4  12         10.02          3.44         3.65 o                         
   1   5  12        161.46        187.24         6.66 o                         
   2   5  12         63.09         71.43         3.19 o                         
   3   5  12        736.50        854.95        18.93 o                         
   4   5  12         24.74         32.79         2.86 o                         
   5   5  12        213.32        269.13        16.82 o                         
   6   5  12         16.99         15.01         3.08 o                         
   7   5  12          0.16          0.69         2.62 o                         
   8   5  12          4.58         -1.20         2.43 o                         
   9   5  12          6.54         10.23         2.62 o                         
  10   5  12         16.01         10.24         2.29 o                         
  11   5  12         99.06         97.50         3.83 o                         
  12   5  12        133.57        135.88         5.58 o                         
   0   6  12        359.88        367.37        56.48 o                         
   1   6  12          4.81          6.66        16.36 o                         
   2   6  12         78.37         82.11         4.03 o                         
   3   6  12         68.53         56.52         3.17 o                         
   4   6  12        611.29        607.49        15.16 o                         
   5   6  12         40.35         33.80         2.79 o                         
   6   6  12        109.95         83.67         4.98 o                         
   7   6  12        194.82        202.06         6.94 o                         
   8   6  12          4.97          7.42         2.32 o                         
   9   6  12          9.05          9.72         1.85 o                         
  10   6  12          0.18          4.97         3.66 o                         
  11   6  12         77.44         66.30         5.06 o                         
   1   7  12        124.91        149.97         5.84 o                         
   2   7  12        127.26        148.07         7.18 o                         
   3   7  12        141.77        172.84         8.63 o                         
   4   7  12          0.04         -2.06         2.06 o                         
   5   7  12         48.42         45.04         2.99 o                         
   6   7  12         11.98         13.67         2.33 o                         
   7   7  12          1.05          4.72         1.98 o                         
   8   7  12        124.61        123.27         5.37 o                         
   9   7  12        158.08        158.44        19.06 o                         
   0   8  12        820.10        878.64        49.44 o                         
   1   8  12         92.20         93.05         4.93 o                         
   2   8  12         33.41         34.06         3.40 o                         
   3   8  12         46.02         39.28         3.04 o                         
   4   8  12          8.80          3.32         2.42 o                         
   5   8  12         21.36         13.85         5.54 o                         
   1   1  13        321.67        370.44        40.02 o                         
   2   1  13        938.25        929.06        25.70 o                         
   3   1  13       1439.17       1633.01        28.32 o                         
   4   1  13        287.42        330.64         7.03 o                         
   5   1  13        273.24        295.08         6.68 o                         
   6   1  13        364.09        404.95        16.81 o                         
   7   1  13        524.76        558.28        21.74 o                         
   8   1  13        111.04        141.12         3.69 o                         
   9   1  13       1073.11       1062.80        30.48 o                         
  10   1  13          6.07         10.12         2.17 o                         
  11   1  13         34.69         20.75         2.72 o                         
  12   1  13          3.73          3.39         2.36 o                         
  13   1  13          1.44         -1.30         2.54 o                         
  14   1  13         63.99         78.99         4.51 o                         
  15   1  13         20.97         13.10         5.45 o                         
   0   2  13        318.34        332.34        26.89 o                         
   1   2  13        186.04        211.46        17.82 o                         
   2   2  13          1.02          0.26         2.17 o                         
   3   2  13        751.75        740.41        19.39 o                         
   4   2  13        161.79        186.34        16.13 o                         
   5   2  13         49.30         49.55        11.26 o                         
   6   2  13         84.73         86.52         3.77 o                         
   7   2  13        168.99        201.99         7.42 o                         
   8   2  13         22.03         23.46         2.42 o                         
   9   2  13         40.29         49.02        20.73 o                         
  10   2  13        122.67       -418.45       755.51 o                         
  11   2  13         12.70         16.49         2.52 o                         
  12   2  13         17.48         20.06         2.10 o                         
  13   2  13          7.84          9.96         2.55 o                         
  14   2  13         61.61         58.92         7.35 o                         
  15   2  13         15.46         14.30         5.88 o                         
   1   3  13        462.13        457.05         9.02 o                         
   2   3  13        147.91        191.33        13.66 o                         
   3   3  13        681.29        745.94        23.81 o                         
   4   3  13        326.49        309.87         7.53 o                         
   5   3  13       1208.55       1350.65        46.63 o                         
   6   3  13        102.31        113.42         7.91 o                         
   7   3  13        189.05        220.54         5.35 o                         
   8   3  13        170.67        187.93        43.17 o                         
   9   3  13          0.24          1.34        35.84 o                         
  10   3  13          8.10          7.97         2.68 o                         
  11   3  13        257.79        286.60         7.64 o                         
  12   3  13        120.52        123.49         4.35 o                         
  13   3  13          0.09         -1.08         2.86 o                         
  14   3  13         86.34         87.27         9.80 o                         
   0   4  13        635.49        701.83       119.14 o                         
   1   4  13         39.90         24.36        40.20 o                         
   2   4  13        108.60         19.94       832.19 o                         
   3   4  13         16.24         20.95        16.21 o                         
   4   4  13       3119.99       3213.24        97.99 o                         
   5   4  13          6.12          0.99         2.54 o                         
   6   4  13       1684.45       1867.36       118.66 o                         
   7   4  13         80.42         71.43        58.23 o                         
   8   4  13          6.94          6.88       103.52 o                         
   9   4  13          0.30         -0.01         2.38 o                         
  10   4  13        116.62        106.79         3.94 o                         
  11   4  13          9.29          6.21         2.01 o                         
  12   4  13          0.02         -0.01         2.13 o                         
  13   4  13         10.64          9.16         2.34 o                         
   1   5  13          0.51          1.20         6.88 o                         
   2   5  13        210.23        218.98        15.62 o                         
   3   5  13        246.78        241.46        22.10 o                         
   4   5  13        393.05        381.08        16.36 o                         
   5   5  13         79.31         98.32         3.97 o                         
   6   5  13         12.09          8.44         2.66 o                         
   7   5  13        126.25        123.75         4.85 o                         
   8   5  13         90.70         90.05         4.70 o                         
   9   5  13          3.70          6.35         3.32 o                         
  10   5  13          5.83          7.42         2.38 o                         
  11   5  13          0.07         -0.90         1.89 o                         
  12   5  13          0.19         -0.56         2.01 o                         
   0   6  13        594.04        680.83        53.53 o                         
   1   6  13         24.17         13.44         5.50 o                         
   2   6  13        309.35        363.08        11.66 o                         
   3   6  13         23.19         15.37         2.40 o                         
   4   6  13         19.58         22.67         2.58 o                         
   5   6  13         99.98        114.28         4.11 o                         
   6   6  13         67.93         78.77         4.47 o                         
   7   6  13         49.65         47.84         2.68 o                         
   8   6  13         46.88         45.97         2.53 o                         
   9   6  13        142.66        148.67         6.37 o                         
  10   6  13        106.19        104.64         4.16 o                         
   1   7  13          2.41          3.49         2.21 o                         
   2   7  13          0.76          1.32         1.90 o                         
   3   7  13        433.34        380.19        12.69 o                         
   4   7  13        168.38        160.29         6.12 o                         
   5   7  13          4.37          3.32         2.31 o                         
   6   7  13          6.06          9.60         1.91 o                         
   7   7  13        256.39        243.10         9.79 o                         
   8   7  13         36.62         23.78         3.66 o                         
   0   8  13         48.60         56.27        12.14 o                         
   1   8  13          5.25          4.01         1.93 o                         
   2   8  13         25.89         25.87         2.45 o                         
   3   8  13          0.19          0.89         2.23 o                         
   4   8  13          2.38          2.94         4.56 o                         
   0   0  14       4045.49       4123.91       110.03 o                         
   1   0  14        550.83        581.80        16.14 o                         
   2   0  14         67.02         59.11        23.92 o                         
   3   0  14         52.91         53.30         6.65 o                         
   4   0  14        212.98        242.09         7.96 o                         
   5   0  14        158.82        202.39        24.51 o                         
   6   0  14        521.62        589.80        16.56 o                         
   7   0  14       2108.54       2288.53        56.72 o                         
   8   0  14       3373.60       3654.51        88.60 o                         
   9   0  14        171.38        172.03         8.59 o                         
  10   0  14        142.44        107.73        30.14 o                         
  11   0  14          2.23          3.89         2.77 o                         
  12   0  14        217.50        210.26         9.39 o                         
  14   0  14        112.01        116.16        10.54 o                         
   1   1  14         32.00         49.43         4.23 o                         
   2   1  14        277.91        331.87        12.44 o                         
   3   1  14        894.54        918.77        15.65 o                         
   4   1  14        223.07        216.20         8.70 o                         
   5   1  14        213.74        219.65        11.79 o                         
   6   1  14        357.07        382.87        14.21 o                         
   7   1  14       1572.27       1627.41        32.43 o                         
   8   1  14         65.48         66.46         2.97 o                         
   9   1  14       1966.99       2015.11        68.05 o                         
  10   1  14         38.36       1450.68      1762.82 o                         
  11   1  14        136.46        128.99         4.01 o                         
  12   1  14         14.37         14.12         2.53 o                         
  13   1  14         96.20         96.29         5.47 o                         
  14   1  14         22.36         23.01         2.97 o                         
   0   2  14       2841.14       2986.57        72.38 o                         
   1   2  14        123.77        151.58         5.38 o                         
   2   2  14          3.06        170.85       633.81 o                         
   3   2  14        566.69        602.24        20.63 o                         
   4   2  14        348.55        375.39        26.58 o                         
   5   2  14        425.59        430.64        12.67 o                         
   6   2  14          0.06          1.56         2.46 o                         
   7   2  14       1297.01       1387.03        25.66 o                         
   8   2  14        163.19        206.58         6.84 o                         
   9   2  14        517.99        548.88        34.21 o                         
  10   2  14        203.50       -377.11      1136.43 o                         
  11   2  14        105.24        109.17         3.97 o                         
  12   2  14        240.11        246.08         7.26 o                         
  13   2  14          0.55          0.08         2.05 o                         
  14   2  14          0.62          1.11         3.05 o                         
   1   3  14        711.25        728.09        14.42 o                         
   2   3  14         64.34         72.27       337.35 o                         
   3   3  14       2632.51       2847.84        61.74 o                         
   4   3  14         33.06         35.19        30.86 o                         
   5   3  14        255.34        290.14        10.42 o                         
   6   3  14         61.01         71.68         7.22 o                         
   7   3  14        284.84        302.84        18.69 o                         
   8   3  14         15.99         25.38        30.87 o                         
   9   3  14          0.17       2119.03      1316.64 o                         
  10   3  14        321.34        344.07         9.51 o                         
  11   3  14        117.37        120.78         5.15 o                         
  12   3  14          5.84          5.11         1.91 o                         
  13   3  14         90.14         74.66         6.73 o                         
   0   4  14        130.64        123.49         5.14 o                         
   1   4  14        448.45        495.17        33.53 o                         
   2   4  14        300.25        326.87        31.63 o                         
   3   4  14        728.01        740.56        15.35 o                         
   4   4  14          3.39          4.44         2.63 o                         
   5   4  14         53.59       2558.52      2497.56 o                         
   6   4  14         61.56         65.32       278.71 o                         
   7   4  14         31.72         26.00       169.95 o                         
   8   4  14        141.07        146.79         6.15 o                         
   9   4  14        283.13        308.43        10.24 o                         
  10   4  14          2.69         -1.60         2.64 o                         
  11   4  14         84.31         87.91         3.29 o                         
  12   4  14          2.58          3.05         2.10 o                         
  13   4  14         18.51         20.74         3.86 o                         
   1   5  14        367.22        378.61        28.02 o                         
   2   5  14          0.01         -2.47         3.94 o                         
   3   5  14        505.28        542.75        12.89 o                         
   4   5  14         37.50         40.55         3.08 o                         
   5   5  14        124.74        153.96         5.87 o                         
   6   5  14          1.16         -0.11         2.49 o                         
   7   5  14        604.44        724.57        19.38 o                         
   8   5  14         13.51          8.64         3.27 o                         
   9   5  14         61.22         64.24         3.05 o                         
  10   5  14         19.66         17.85         2.18 o                         
  11   5  14         64.88         65.85         3.07 o                         
   0   6  14          1.39         -0.94         3.75 o                         
   1   6  14        152.84        186.17         6.32 o                         
   2   6  14        108.21         90.41         3.62 o                         
   3   6  14          2.66          7.04         2.99 o                         
   4   6  14        115.24        112.90         4.48 o                         
   5   6  14          5.83         11.73         2.75 o                         
   6   6  14          1.74          5.09         2.10 o                         
   7   6  14         41.44         51.13         2.68 o                         
   8   6  14         68.97         53.40         3.36 o                         
   9   6  14        181.49        208.03         7.97 o                         
  10   6  14         97.77        112.14        11.21 o                         
   1   7  14         50.32         60.75         2.89 o                         
   2   7  14         11.22          4.22         2.96 o                         
   3   7  14        395.96        453.67        14.46 o                         
   4   7  14         10.91          4.52         2.32 o                         
   5   7  14         92.72         95.09         4.89 o                         
   6   7  14        203.15        193.46         8.34 o                         
   7   7  14         17.56         17.21         2.66 o                         
   0   8  14         16.63         12.17         7.61 o                         
   1   8  14          7.27          7.90         5.36 o                         
   2   8  14          7.40          4.33         3.58 o                         
   1   1  15        170.95        194.20         4.24 o                         
   2   1  15        192.49        186.84         7.66 o                         
   3   1  15       3036.86       2974.62        68.26 o                         
   4   1  15         41.89         54.58        10.00 o                         
   5   1  15       1075.49       1116.72        27.91 o                         
   6   1  15        227.70        258.41        20.73 o                         
   7   1  15          3.57          6.81         2.38 o                         
   8   1  15        136.32        122.88        16.54 o                         
   9   1  15        428.83        447.92        16.30 o                         
  10   1  15        359.54        373.25         9.11 o                         
  11   1  15          2.42          2.91         2.25 o                         
  12   1  15         35.62         45.27         3.08 o                         
  13   1  15         80.19         80.66         3.52 o                         
  14   1  15         11.96         19.67         5.25 o                         
   0   2  15         34.22         42.08        31.45 o                         
   1   2  15        306.26        306.40        27.94 o                         
   2   2  15        156.23        171.65        10.63 o                         
   3   2  15        130.63        137.99        39.43 o                         
   4   2  15        921.41        909.27        50.21 o                         
   5   2  15         48.53         59.83        15.52 o                         
   6   2  15         69.65         65.66         2.97 o                         
   7   2  15         45.74         62.12         8.04 o                         
   8   2  15        269.79        294.64        23.92 o                         
   9   2  15        282.98        317.10        79.28 o                         
  10   2  15         33.15         35.96         2.76 o                         
  11   2  15         23.90         30.17         2.55 o                         
  12   2  15          5.46          4.06         2.13 o                         
  13   2  15        262.28        275.58         9.92 o                         
   1   3  15        177.83        162.53        22.98 o                         
   2   3  15        213.18        220.16        48.03 o                         
   3   3  15        464.37        397.24        70.05 o                         
   4   3  15         80.18        114.57         9.88 o                         
   5   3  15          1.04          0.95         3.36 o                         
   6   3  15        108.06         92.02        38.11 o                         
   7   3  15        504.00        532.09        22.74 o                         
   8   3  15        138.52      -1785.14      1785.14 o                         
   9   3  15          2.21          7.49         2.55 o                         
  10   3  15         14.21         13.86         2.28 o                         
  11   3  15        117.09        127.39         4.11 o                         
  12   3  15          1.60         -0.07         2.15 o                         
  13   3  15          1.88          0.19         2.26 o                         
   0   4  15         26.45         19.23         8.23 o                         
   1   4  15         74.89         60.66        25.46 o                         
   2   4  15         55.62         42.89        33.19 o                         
   3   4  15          0.99         68.71       559.21 o                         
   4   4  15          1.45          2.69         5.51 o                         
   5   4  15          5.69          6.91         6.51 o                         
   6   4  15         74.62         67.02         3.31 o                         
   7   4  15          4.08          1.73         2.36 o                         
   8   4  15          5.40          3.24         2.53 o                         
   9   4  15         74.26         68.39         4.29 o                         
  10   4  15         28.33         25.04         2.23 o                         
  11   4  15          6.16          4.15         1.88 o                         
  12   4  15         10.74         15.44         2.37 o                         
   1   5  15        229.73        260.15        16.63 o                         
   2   5  15        219.71        198.94         5.61 o                         
   3   5  15        198.50        159.91        10.18 o                         
   4   5  15        364.02        366.92        10.10 o                         
   5   5  15        131.30        128.07         5.21 o                         
   6   5  15          8.43         13.78         2.74 o                         
   7   5  15        118.91        114.67         4.58 o                         
   8   5  15          2.51          2.71         2.48 o                         
   9   5  15        167.31        187.94         6.61 o                         
  10   5  15          4.49          1.27         2.61 o                         
  11   5  15         17.43         20.66         2.76 o                         
   0   6  15        101.29        105.30         5.59 o                         
   1   6  15          0.13          4.51         2.45 o                         
   2   6  15         48.24         47.09         3.42 o                         
   3   6  15          0.06          1.09         2.48 o                         
   4   6  15        178.03        190.43         5.81 o                         
   5   6  15        166.57        190.81         5.76 o                         
   6   6  15        491.53        516.71        14.50 o                         
   7   6  15          2.26          4.94         1.98 o                         
   8   6  15         14.24         15.59         1.80 o                         
   9   6  15          9.23         11.86         2.32 o                         
   1   7  15         36.63         39.84         3.34 o                         
   2   7  15          4.60          6.09         2.50 o                         
   3   7  15          0.10          5.98         1.90 o                         
   4   7  15         12.55         18.47         2.49 o                         
   5   7  15        155.22        135.03         6.31 o                         
   6   7  15         32.50         32.05         3.61 o                         
   0   0  16       2367.24       2260.76        91.08 o                         
   1   0  16        104.79        164.36        30.14 o                         
   2   0  16         30.01       1338.84      1507.72 o                         
   3   0  16        343.75        335.21        10.31 o                         
   4   0  16       2769.85       2747.39        65.02 o                         
   5   0  16       1242.10       1223.73        30.26 o                         
   6   0  16        742.78        768.49        19.88 o                         
   7   0  16        139.83        143.45        10.20 o                         
   8   0  16         34.12         38.33        78.42 o                         
   9   0  16        196.85        221.06         8.73 o                         
  10   0  16         38.31         38.89         4.64 o                         
  11   0  16        265.18        268.72        11.25 o                         
  12   0  16         73.81         79.74         5.20 o                         
  13   0  16        306.57        380.53        59.58 o                         
   1   1  16        377.55        369.72         7.57 o                         
   2   1  16         28.05         41.11        32.00 o                         
   3   1  16       3006.23       2943.27        72.06 o                         
   4   1  16        584.16        597.39        26.92 o                         
   5   1  16        620.13        647.20        20.45 o                         
   6   1  16        496.25        523.38        10.37 o                         
   7   1  16       1130.51       1122.47        48.49 o                         
   8   1  16       1448.94       1470.99        31.10 o                         
   9   1  16        226.32        214.27         7.14 o                         
  10   1  16        226.18        210.26         5.82 o                         
  11   1  16        163.28        177.63         5.66 o                         
  12   1  16         33.15         32.71         3.14 o                         
  13   1  16        111.32        113.61         5.59 o                         
   0   2  16         44.06        256.66      1681.32 o                         
   1   2  16         30.00         29.29        51.57 o                         
   2   2  16        162.39        172.71         4.52 o                         
   3   2  16       1511.31       1457.31        28.78 o                         
   4   2  16         10.52         17.65         3.65 o                         
   5   2  16          7.54          8.11        10.95 o                         
   6   2  16          0.75          3.68        11.37 o                         
   7   2  16       1088.46       1106.73        33.78 o                         
   8   2  16         29.98         31.43        21.58 o                         
   9   2  16        568.33        620.97        15.35 o                         
  10   2  16        116.65        111.17         3.87 o                         
  11   2  16         23.33         22.73         2.41 o                         
  12   2  16          1.54          3.46         2.84 o                         
  13   2  16         12.30          6.35         3.87 o                         
   1   3  16         57.83         54.05         2.79 o                         
   2   3  16       1545.03       1534.66        45.81 o                         
   3   3  16        611.71        565.95        19.31 o                         
   4   3  16       1069.00       1119.55        58.19 o                         
   5   3  16         81.07         45.25        57.52 o                         
   6   3  16        217.07        245.23        39.30 o                         
   7   3  16        858.19        943.99        34.38 o                         
   8   3  16        129.28        138.95         4.64 o                         
   9   3  16        514.34        557.58        14.37 o                         
  10   3  16          8.78         10.78         2.77 o                         
  11   3  16         16.46         14.59         2.03 o                         
  12   3  16          0.77          1.23         1.98 o                         
   0   4  16         64.14         46.01        81.28 o                         
   1   4  16        667.58        594.65        68.31 o                         
   2   4  16        321.78        302.86        53.01 o                         
   3   4  16         24.96         14.96         3.40 o                         
   4   4  16        179.11        166.57         9.13 o                         
   5   4  16          2.48          4.33         2.82 o                         
   6   4  16        109.55        125.18         4.27 o                         
   7   4  16        113.18        137.73         5.36 o                         
   8   4  16        178.46        174.45         5.61 o                         
   9   4  16         49.06         36.80         2.90 o                         
  10   4  16          7.61          7.36         1.95 o                         
  11   4  16         59.85         48.68         2.77 o                         
   1   5  16          9.93          5.54         2.69 o                         
   2   5  16        106.30         92.48         3.68 o                         
   3   5  16         77.88        108.14         4.50 o                         
   4   5  16         85.28         82.40         3.80 o                         
   5   5  16        212.01        229.94         6.92 o                         
   6   5  16         18.89         21.10         2.66 o                         
   7   5  16          0.73          1.75         2.20 o                         
   8   5  16         47.08         53.78         2.41 o                         
   9   5  16          0.92          6.01         3.46 o                         
  10   5  16         11.52         11.16         1.82 o                         
   0   6  16         12.01         12.57         3.64 o                         
   1   6  16         26.35         20.07         4.03 o                         
   2   6  16         28.46         33.26         4.87 o                         
   3   6  16         70.96         73.29         4.29 o                         
   4   6  16          0.09          0.96         2.27 o                         
   5   6  16         25.84         30.09         2.15 o                         
   6   6  16         30.97         27.13         2.23 o                         
   7   6  16          7.83          9.42         1.80 o                         
   8   6  16        115.20        123.18         6.33 o                         
   1   7  16         14.67         13.32         2.89 o                         
   2   7  16         18.76         22.79         2.31 o                         
   3   7  16        104.38         80.32         3.68 o                         
   4   7  16        171.20        175.69         8.36 o                         
   5   7  16         63.07         35.73         4.56 o                         
   1   1  17        102.64        104.19         3.96 o                         
   2   1  17          7.71          9.78         8.16 o                         
   3   1  17         30.88         47.83         2.73 o                         
   4   1  17         10.60          7.69         6.37 o                         
   5   1  17         50.78         59.52        24.80 o                         
   6   1  17         49.96        804.05       910.58 o                         
   7   1  17          2.77          7.19        29.39 o                         
   8   1  17        326.26        336.01        19.74 o                         
   9   1  17        173.25        185.79         5.35 o                         
  10   1  17        448.64        454.09        12.27 o                         
  11   1  17         87.41         94.28         4.01 o                         
  12   1  17          4.38          3.57         2.29 o                         
   0   2  17          1.61        749.79      2654.55 o                         
   1   2  17        141.94        523.86      1569.16 o                         
   2   2  17        307.63        282.95         7.30 o                         
   3   2  17        100.80         16.51      2542.86 o                         
   4   2  17        672.50        624.88        35.76 o                         
   5   2  17        485.73        456.21       115.45 o                         
   6   2  17         19.42         24.34         9.65 o                         
   7   2  17         71.26         76.26        12.92 o                         
   8   2  17        259.83        277.32         7.32 o                         
   9   2  17        343.50        381.71         9.96 o                         
  10   2  17          0.00          0.24         2.21 o                         
  11   2  17          0.23          0.92         2.24 o                         
  12   2  17          4.09          6.21         2.05 o                         
   1   3  17         87.87         86.90         4.85 o                         
   2   3  17          0.74          0.37       188.52 o                         
   3   3  17          0.62          7.11        39.00 o                         
   4   3  17        373.49        331.39        11.40 o                         
   5   3  17         14.16       2054.60      2849.44 o                         
   6   3  17        299.67        345.75         9.51 o                         
   7   3  17         97.99        107.08         3.91 o                         
   8   3  17        255.96        296.54         8.66 o                         
   9   3  17        552.34        626.99        16.69 o                         
  10   3  17          3.07          5.18         2.05 o                         
  11   3  17          3.76          6.02         2.44 o                         
  12   3  17        274.05        367.46        32.36 o                         
   0   4  17         54.97      -1020.87      4098.60 o                         
   1   4  17         10.83        728.21      4342.25 o                         
   2   4  17         47.96         48.12        11.70 o                         
   3   4  17          0.27          0.71        35.97 o                         
   4   4  17         30.56         34.49         3.11 o                         
   5   4  17        392.20        454.71        12.25 o                         
   6   4  17         15.31         13.07         2.39 o                         
   7   4  17          8.30          7.46         2.89 o                         
   8   4  17        187.10        198.35         6.38 o                         
   9   4  17         46.73         48.93         2.61 o                         
  10   4  17        198.02        216.73         8.54 o                         
  11   4  17        151.61        138.76        10.03 o                         
   1   5  17          0.78          2.92         2.51 o                         
   2   5  17        122.41        122.97         4.60 o                         
   3   5  17         90.63        109.08         5.78 o                         
   4   5  17         69.45         68.65         3.41 o                         
   5   5  17          7.25          9.06         1.97 o                         
   6   5  17         53.45         51.97         2.68 o                         
   7   5  17         15.16         14.04         2.17 o                         
   8   5  17         62.50         49.35         3.65 o                         
   9   5  17          0.30         -1.74         1.74 o                         
   0   6  17         43.76         52.41         5.71 o                         
   1   6  17         16.84         17.88         2.85 o                         
   2   6  17         62.41         70.25         3.50 o                         
   3   6  17         21.09         24.38         2.30 o                         
   4   6  17         51.25         44.93         2.49 o                         
   5   6  17         35.77         45.73         4.01 o                         
   6   6  17          0.98          1.66         1.89 o                         
   7   6  17         38.15         32.56         4.48 o                         
   1   7  17         17.75         14.66         2.70 o                         
   2   7  17         71.35         60.14        10.01 o                         
   3   7  17         14.36         12.57         4.61 o                         
   0   0  18        260.79        268.04        12.58 o                         
   1   0  18        633.04        550.75        55.59 o                         
   2   0  18        130.19        109.92         5.00 o                         
   3   0  18       3991.61       3858.41        97.84 o                         
   4   0  18       1505.30       1465.68        42.34 o                         
   5   0  18        222.30      -1405.80      1405.80 o                         
   6   0  18        181.66        184.13        48.14 o                         
   7   0  18         23.33         13.39        34.42 o                         
   8   0  18          2.51          4.84         3.35 o                         
   9   0  18         53.73         55.86         4.12 o                         
  10   0  18          1.84          4.59         2.99 o                         
  11   0  18          1.53          2.72         2.97 o                         
  12   0  18          7.03         10.61         5.25 o                         
   1   1  18        141.09        129.27         3.82 o                         
   2   1  18        691.52        675.22        23.46 o                         
   3   1  18          9.02          7.63         5.28 o                         
   4   1  18       2864.25       2859.60       183.71 o                         
   5   1  18          0.49          9.26        30.99 o                         
   6   1  18         32.51         34.16         8.38 o                         
   7   1  18         85.85         83.60         3.39 o                         
   8   1  18        387.76        399.05         9.88 o                         
   9   1  18         31.00         32.55         2.45 o                         
  10   1  18          0.16          0.64         2.33 o                         
  11   1  18         32.16         28.54         2.57 o                         
  12   1  18         15.47         14.79         2.96 o                         
   0   2  18         14.83         16.65         3.56 o                         
   1   2  18        786.91        750.77        41.16 o                         
   2   2  18          6.88          5.20        86.80 o                         
   3   2  18        213.40        155.28        34.39 o                         
   4   2  18         27.34         30.78        44.05 o                         
   5   2  18          9.42         12.31        32.08 o                         
   6   2  18        139.38        152.07        28.32 o                         
   7   2  18         10.13         13.15         2.47 o                         
   8   2  18          1.95          2.06         2.22 o                         
   9   2  18         15.75         23.60         2.17 o                         
  10   2  18          1.94          0.98         2.00 o                         
  11   2  18         21.79         13.69         2.63 o                         
   1   3  18          4.84       2425.06      1941.41 o                         
   2   3  18        120.68      -1891.84      1891.84 o                         
   3   3  18         23.72         35.39         8.18 o                         
   4   3  18        859.19        911.67        29.82 o                         
   5   3  18        165.05        173.93         5.37 o                         
   6   3  18        196.34        209.24         6.96 o                         
   7   3  18          3.17          4.05         2.10 o                         
   8   3  18       1056.27       1055.25        27.22 o                         
   9   3  18        119.35        134.36         5.11 o                         
  10   3  18        181.75        157.21         6.97 o                         
  11   3  18          0.17         -2.66         2.66 o                         
   0   4  18          4.11         10.84         3.76 o                         
   1   4  18          7.16          6.27         2.57 o                         
   2   4  18          7.24          9.57         2.64 o                         
   3   4  18         20.21         18.59         2.71 o                         
   4   4  18        145.32        138.13         5.87 o                         
   5   4  18          0.14          1.66         2.37 o                         
   6   4  18         42.45         43.60         2.46 o                         
   7   4  18        322.37        326.59        10.37 o                         
   8   4  18        347.99        364.91        10.52 o                         
   9   4  18         10.59         16.94         2.17 o                         
  10   4  18        351.37        360.14        15.07 o                         
   1   5  18          0.02          3.31         2.79 o                         
   2   5  18        495.35        491.40        18.82 o                         
   3   5  18          2.26          0.89         2.62 o                         
   4   5  18        210.97        221.33         6.78 o                         
   5   5  18          1.01          0.16         2.33 o                         
   6   5  18        324.11        322.04         9.35 o                         
   7   5  18        128.21        136.58         5.35 o                         
   8   5  18        406.52        361.92        13.68 o                         
   0   6  18        130.92        168.19        11.55 o                         
   1   6  18          0.85          2.01         2.74 o                         
   2   6  18        122.27        130.12         5.85 o                         
   3   6  18        148.67        158.38        11.16 o                         
   4   6  18         42.99         40.41         2.72 o                         
   5   6  18          4.48          1.50         2.04 o                         
   6   6  18        312.28        223.73        19.09 o                         
   1   1  19        512.83        474.17        43.66 o                         
   2   1  19         35.36         35.33        98.21 o                         
   3   1  19        366.42        346.85        12.56 o                         
   4   1  19         36.88       6383.62      2227.92 o                         
   5   1  19         13.49       1947.52      2112.63 o                         
   6   1  19         35.67         34.72         2.62 o                         
   7   1  19          0.01          1.07         1.98 o                         
   8   1  19          3.62          2.47         2.35 o                         
   9   1  19         74.86         83.92         3.44 o                         
  10   1  19          5.89          9.80         2.15 o                         
  11   1  19         22.92         29.27         3.48 o                         
   0   2  19        921.87        948.25        50.90 o                         
   1   2  19         33.90       2539.37      4529.90 o                         
   2   2  19         67.95         82.29        15.86 o                         
   3   2  19        665.73        634.09        16.40 o                         
   4   2  19        105.62         90.48         7.18 o                         
   5   2  19          8.35          8.55         2.34 o                         
   6   2  19         46.24         42.42         2.80 o                         
   7   2  19         17.46         23.91         2.69 o                         
   8   2  19          4.89          4.60         1.95 o                         
   9   2  19         31.63         31.63         2.31 o                         
  10   2  19        341.28        343.10        17.09 o                         
  11   2  19          8.79          5.52         2.38 o                         
   1   3  19          0.03          0.26         2.31 o                         
   2   3  19         51.73         40.91         2.90 o                         
   3   3  19        143.17        146.67         4.96 o                         
   4   3  19          1.34         -0.43         2.46 o                         
   5   3  19          5.46          8.14         2.46 o                         
   6   3  19        208.61        185.08         7.72 o                         
   7   3  19         19.09         17.14         2.32 o                         
   8   3  19          0.01         -1.71         1.76 o                         
   9   3  19        499.04        487.53        15.74 o                         
  10   3  19        114.93        109.14         6.18 o                         
   0   4  19         33.54         21.01         3.75 o                         
   1   4  19         18.14         17.23         2.67 o                         
   2   4  19         20.42         20.67         2.69 o                         
   3   4  19          8.56         12.26         2.66 o                         
   4   4  19          1.79         -2.14         2.14 o                         
   5   4  19        161.91        163.53         4.87 o                         
   6   4  19         22.91         19.25         2.10 o                         
   7   4  19         83.01         88.42         3.16 o                         
   8   4  19        252.49        266.77         7.79 o                         
   9   4  19        943.18        949.35        44.31 o                         
   1   5  19          0.19          3.06         2.65 o                         
   2   5  19         26.44         27.12         2.45 o                         
   3   5  19         16.86         10.23         2.06 o                         
   4   5  19         87.75         80.89         3.75 o                         
   5   5  19         39.62         30.17         3.07 o                         
   6   5  19         10.99          9.81         2.21 o                         
   7   5  19         22.04         20.10         2.16 o                         
   0   6  19        433.03        452.64        26.32 o                         
   1   6  19         67.15         89.69         4.28 o                         
   2   6  19         45.36         36.77         3.31 o                         
   3   6  19         24.03         19.33         2.37 o                         
   4   6  19         97.92         80.56         5.56 o                         
   0   0  20        148.00        135.04         9.64 o                         
   1   0  20        682.18        629.00        22.08 o                         
   2   0  20         59.02         46.63         4.29 o                         
   3   0  20       1170.25       1027.06        32.16 o                         
   4   0  20          3.69          4.18         4.59 o                         
   5   0  20          0.70          1.32         3.72 o                         
   6   0  20          3.54          3.27         3.71 o                         
   7   0  20         10.43          8.79         5.92 o                         
   8   0  20         64.74         67.18         3.73 o                         
   9   0  20         68.10         56.42         4.65 o                         
  10   0  20         61.57         70.52         7.07 o                         
   1   1  20         71.79         64.64         3.30 o                         
   2   1  20        993.37        920.29        21.21 o                         
   3   1  20       1877.79       1737.27        37.54 o                         
   4   1  20        810.36        763.24        17.16 o                         
   5   1  20        174.81        166.71         5.04 o                         
   6   1  20        107.94        105.78         3.92 o                         
   7   1  20        724.50        729.95        21.43 o                         
   8   1  20        366.25        353.70         9.76 o                         
   9   1  20          8.18          8.02         2.51 o                         
  10   1  20          5.49          5.56         2.38 o                         
   0   2  20        187.38        164.91         7.40 o                         
   1   2  20        109.36         94.03         3.68 o                         
   2   2  20        237.06        232.68         6.96 o                         
   3   2  20        393.48        384.13         9.63 o                         
   4   2  20        188.36        210.75         6.94 o                         
   5   2  20         48.72         44.11         2.67 o                         
   6   2  20          7.73         10.59         2.75 o                         
   7   2  20          2.55          2.41         1.90 o                         
   8   2  20          0.01         -0.75         1.70 o                         
   9   2  20        574.16        586.89        32.52 o                         
  10   2  20         34.77         42.02         4.97 o                         
   1   3  20        140.69        148.55         5.65 o                         
   2   3  20        176.58        190.71         6.34 o                         
   3   3  20         28.46         23.89         2.94 o                         
   4   3  20        288.01        322.39        10.21 o                         
   5   3  20         60.42         52.19         2.59 o                         
   6   3  20          0.77          3.69         1.84 o                         
   7   3  20        205.87        185.59         6.45 o                         
   8   3  20         41.34         39.96         4.09 o                         
   9   3  20          7.79          6.85         1.97 o                         
   0   4  20          4.56          2.15         4.50 o                         
   1   4  20          8.18          4.72         2.39 o                         
   2   4  20         22.86         14.19         2.34 o                         
   3   4  20         43.42         43.27         2.41 o                         
   4   4  20         26.07         25.22         2.01 o                         
   5   4  20         75.27         66.57         3.64 o                         
   6   4  20          7.34         11.06         2.11 o                         
   7   4  20          8.76         10.61         1.79 o                         
   8   4  20         82.36         79.97        11.02 o                         
   1   5  20          2.37          8.02         3.39 o                         
   2   5  20         63.38         63.39         6.80 o                         
   3   5  20          4.71          5.45         1.74 o                         
   4   5  20          6.11          4.64         1.96 o                         
   5   5  20          1.90         -1.40         2.64 o                         
   1   1  21        212.52        208.52         6.65 o                         
   2   1  21         13.67         13.97         2.46 o                         
   3   1  21         85.13         78.76         3.84 o                         
   4   1  21         73.23         74.79         4.52 o                         
   5   1  21         10.81          9.51         2.90 o                         
   6   1  21         17.76         20.69         2.22 o                         
   7   1  21         37.02         37.57         2.67 o                         
   8   1  21         30.24         27.53         3.01 o                         
   9   1  21         19.62         18.90         2.74 o                         
   0   2  21          2.55          3.21         4.67 o                         
   1   2  21        237.25        220.72         7.11 o                         
   2   2  21        299.99        282.73        12.63 o                         
   3   2  21         70.66         58.35         2.90 o                         
   4   2  21        131.95        121.01         4.47 o                         
   5   2  21          7.60         10.33         2.51 o                         
   6   2  21          0.00          2.58         1.96 o                         
   7   2  21         46.42         41.59         2.74 o                         
   8   2  21        291.84        304.42        14.02 o                         
   9   2  21         29.81         36.35         4.35 o                         
   1   3  21          1.15         -0.35         3.05 o                         
   2   3  21        308.60        317.89         9.96 o                         
   3   3  21        259.68        227.74         6.46 o                         
   4   3  21         68.46         56.34         2.87 o                         
   5   3  21         10.74          7.00         1.95 o                         
   6   3  21         45.71         40.91         3.05 o                         
   7   3  21        127.36        114.02         5.77 o                         
   8   3  21         56.84         48.80         3.56 o                         
   0   4  21        329.76        313.19        15.84 o                         
   1   4  21        218.14        255.77        11.09 o                         
   2   4  21         17.26         17.00         2.15 o                         
   3   4  21        332.47        324.14        16.81 o                         
   4   4  21          0.10         -1.74         1.93 o                         
   5   4  21         21.41         16.09         2.38 o                         
   6   4  21         96.87        101.12         6.27 o                         
   1   5  21         53.36         56.26         3.41 o                         
   2   5  21          7.50         14.58         2.58 o                         
   3   5  21         63.03         45.47         4.54 o                         
   0   0  22        251.64        176.03        20.94 o                         
   1   0  22          5.27          1.90         3.51 o                         
   2   0  22          0.04         -3.39         3.51 o                         
   3   0  22         55.67         48.14         5.35 o                         
   4   0  22         19.14         16.15         3.77 o                         
   5   0  22        106.34         90.68         6.50 o                         
   6   0  22         46.61         46.16         3.58 o                         
   7   0  22         31.29         19.49         6.08 o                         
   8   0  22         47.44         56.90         5.09 o                         
   1   1  22         23.29         20.73         2.50 o                         
   2   1  22         28.06         28.64         2.92 o                         
   3   1  22        172.60        153.43         5.58 o                         
   4   1  22         11.70          9.27         2.43 o                         
   5   1  22         93.64         76.68         5.33 o                         
   6   1  22         10.02         10.06         2.53 o                         
   7   1  22         75.30         65.50         3.77 o                         
   8   1  22         78.37         77.94         3.84 o                         
   0   2  22          0.87         -0.27         4.53 o                         
   1   2  22          0.14         -0.04         2.00 o                         
   2   2  22        147.91        139.59         5.34 o                         
   3   2  22        250.87        234.06         7.83 o                         
   4   2  22         67.94         59.75         3.88 o                         
   5   2  22        125.27        108.38         5.32 o                         
   6   2  22          3.87         -2.48         2.48 o                         
   7   2  22          2.65          3.36         2.36 o                         
   8   2  22        156.99        174.06        20.42 o                         
   1   3  22        148.26        118.06        10.29 o                         
   2   3  22          1.17          0.20         2.20 o                         
   3   3  22        902.43        848.15        28.00 o                         
   4   3  22        119.10        115.24         4.94 o                         
   5   3  22         64.66         54.14         4.12 o                         
   6   3  22          4.18          2.42         2.21 o                         
   7   3  22        339.31        267.56        22.90 o                         
   0   4  22         85.20         89.13        10.44 o                         
   1   4  22         24.10         28.03         3.04 o                         
   2   4  22        116.98        114.81         4.97 o                         
   3   4  22         60.41         60.79         3.22 o                         
   4   4  22        139.11        116.74        13.67 o                         
   1   1  23         33.23         32.87         2.33 o                         
   2   1  23          0.00          1.53         2.31 o                         
   3   1  23         16.58         13.33         2.38 o                         
   4   1  23         18.03         13.09         2.35 o                         
   5   1  23         68.79         59.05         6.82 o                         
   6   1  23         14.12         13.14         1.65 o                         
   7   1  23         32.98         34.33         4.69 o                         
   0   2  23         37.06         37.30         5.17 o                         
   1   2  23        157.70        156.87         6.80 o                         
   2   2  23          0.83          1.38         1.87 o                         
   3   2  23         15.48         14.06         2.28 o                         
   4   2  23        325.30        212.98        11.45 o                         
   5   2  23          3.59          4.80         1.86 o                         
   6   2  23        239.30        191.59         7.79 o                         
   1   3  23         55.29         59.46         3.80 o                         
   2   3  23         58.71         41.56         3.03 o                         
   3   3  23          7.33          8.37         2.06 o                         
   4   3  23        197.78        168.52        11.45 o                         
   5   3  23          0.26         -3.81         3.81 o                         
   0   4  23        147.67        117.66        10.79 o                         
   0   0  24          9.84         11.19         6.29 o                         
   1   0  24          2.06         -2.90         2.90 o                         
   2   0  24          7.60          1.93         3.12 o                         
   3   0  24         95.01         83.61        13.64 o                         
   4   0  24          7.06          6.74         4.73 o                         
   5   0  24         10.17         12.00         2.77 o                         
   1   1  24          0.34         -0.78         2.01 o                         
   2   1  24         90.66         69.35         3.44 o                         
   3   1  24          9.35          7.60         1.94 o                         
   4   1  24        210.88        188.34         9.57 o                         
   5   1  24         11.45          5.79         2.89 o                         
   0   2  24         18.49         14.10         3.63 o                         
   1   2  24         82.75         67.35         3.94 o                         
   2   2  24          0.70          2.22         1.99 o                         
   3   2  24        152.77        118.82         5.74 o                         
   4   2  24          0.98         -1.26         2.48 o                         
   1   3  24         18.20          9.11         4.33 o                         
   1   1  25         15.49         11.88         3.06 o                         
   2   1  25         62.90         50.35         6.58 o                         
                                                                                
